# Supplementary material for: RIG-I-like receptors direct inflammatory macrophage polarization against West Nile virus infection
Source: Nat Commun. 2019 Aug 13;10:3649. doi: 10.1038/s41467-019-11250-5 (PMC6692387; doi:10.1038/s41467-019-11250-5)
Supplement: Supplementary file 5 — Supplementary Data 2 [file 41467_2019_11250_MOESM5_ESM.xlsx]

## Sheet: immune_DEs 
Differentially Expressed Immune Genes
	log2fc.BMM_WT_24h	log2fc.BMM_LGP2_24h	log2fc.BMM_MDA5_24h	log2fc.BMM_DKO_24h	log2fc.BMM_RIGI.WT_24h	log2fc.BMM_RIGI_24h	log2fc.BMM_WT_48h	log2fc.BMM_LGP2_48h	log2fc.BMM_MDA5_48h	log2fc.BMM_RIGI.WT_48h	log2fc.BMM_RIGI_48h	p.value.adj.BMM_WT_24h	p.value.adj.BMM_LGP2_24h	p.value.adj.BMM_MDA5_24h	p.value.adj.BMM_DKO_24h	p.value.adj.BMM_RIGI.WT_24h	p.value.adj.BMM_RIGI_24h	p.value.adj.BMM_WT_48h	p.value.adj.BMM_LGP2_48h	p.value.adj.BMM_MDA5_48h	p.value.adj.BMM_RIGI.WT_48h	p.value.adj.BMM_RIGI_48h
Abi1	0.067	-0.092	0.128	0.262	0.287	0.419	0.227	0.202	0.313	0.382	0.414	0.660903	0.504802	0.395121	0.295955	0.052261	0.002997	0.145451	0.196831	0.063609	0.028283	0.005206
Abl1	-0.76	-0.892	-0.877	-0.159	-1.07	-0.893	-0.396	-0.571	-0.631	-0.56	-0.645	1.7e-05	0	2e-06	0.626176	0	0	0.017873	0.001013	0.000727	0.003226	0.000107
Abl2	-0.152	-0.47	-0.123	0.263	-0.021	-0.225	0.031	-0.162	-0.275	0.049	-0.043	0.39922	0.004988	0.498484	0.410468	0.908148	0.168599	0.882377	0.400545	0.17771	0.831518	0.816807
Abr	0.311	-0.128	0.576	0.297	0.766	0.513	0.358	0.187	0.488	0.572	0.331	0.121306	0.493502	0.005842	0.411954	0.000332	0.006888	0.089044	0.389293	0.032828	0.015972	0.09025
Ackr4	-2.359	-2.167	-2.345	-0.426	-2.218	-1.415	-1.369	-1.393	-1.901	-1.503	-0.992	0.000436	0.000419	0.000555	0.768237	0.000787	0.016359	0.038858	0.036396	0.008709	0.042321	0.106267
Actb	0.197	0.162	0.331	-0.554	0.594	0.481	-0.508	-0.473	-0.336	-0.643	-0.334	0.375247	0.424742	0.13548	0.098374	0.007783	0.018735	0.027992	0.041039	0.182336	0.013344	0.117671
Actg1	-0.682	-0.628	-0.445	-0.508	-0.374	-0.398	-1.166	-1.134	-1.079	-1.362	-1.059	6.5e-05	5.9e-05	0.006139	0.025469	0.017269	0.006998	0	0	0	0	0
Actr2	0.737	0.695	0.738	-0.237	0.714	0.693	0.512	0.505	0.552	0.397	0.452	0	0	0	0.144496	0	0	1.9e-05	2.5e-05	1.8e-05	0.00158	4.4e-05
Actr3	0.349	0.596	0.486	-0.04	0.672	0.532	0.307	0.403	0.386	0.444	0.383	0.010205	1.2e-05	0.000686	0.919119	8e-06	7.4e-05	0.028643	0.004905	0.011574	0.005278	0.004179
Ada	-1.129	-0.804	-1.258	-0.265	-1.265	-1.235	-0.61	-0.333	-0.987	-0.86	-0.806	9e-06	0.000278	2e-06	0.552066	1e-06	0	0.010922	0.161673	0.000251	0.001631	0.000521
Adam15	-0.765	-0.558	-0.605	-0.692	-0.836	-0.574	-1.234	-0.986	-1.081	-1.04	-0.656	2.9e-05	0.000506	0.00065	0.00334	7e-06	0.000403	0	1e-06	1e-06	2e-06	0.000151
Adam17	0.811	0.653	0.793	0.768	0.6	0.763	0.29	0.341	0.454	0.058	0.255	4.4e-05	0.000232	7.7e-05	0.00294	0.001385	3.3e-05	0.126096	0.072632	0.027499	0.804475	0.146951
Adam8	-1.286	-0.822	-1.406	-0.443	-0.488	-0.298	-0.544	-0.476	-0.471	-0.641	0.004	0.000371	0.0095	0.000156	0.494707	0.147039	0.341423	0.126576	0.184242	0.227891	0.106093	0.990833
Adar	2.488	2.28	2.289	0.026	2.156	2.41	2.33	2.201	2.121	2.021	2.255	0	0	0	0.971697	0	0	0	0	0	0	0
Adarb1	-2.962	-3.337	-3.538	-0.671	-3.129	-2.081	-2.721	-2.901	-4.113	-2.604	-2.711	4.7e-05	2e-06	4e-06	0.620751	2e-05	0.001153	0.000225	0.000103	1e-06	0.001179	9.9e-05
Adm	-1.876	-2.271	-1.985	-1.282	-1.17	-1.912	-1.782	-1.546	-1.922	-1.605	-1.508	0.068537	0.017383	0.057061	0.520098	0.252497	0.044219	0.098288	0.153695	0.101158	0.182789	0.131224
Adora2b	-0.481	-1.012	0.523	0.569	1.347	1.383	-1.222	-1.344	0.406	0.052	0.394	0.600597	0.217945	0.569186	0.786428	0.12937	0.092646	0.195264	0.154161	0.708459	0.965483	0.665458
Ahcy	-1.452	-1.809	-1.43	-0.323	-1.431	-1.564	-1.255	-1.529	-1.189	-1.764	-1.476	4e-06	0	6e-06	0.550003	5e-06	0	5.3e-05	3e-06	0.000274	1e-06	1e-06
Aif1	2.338	2.728	1.895	0.076	2.278	2.692	2.768	3.116	3.028	2.606	2.988	0.000152	4e-06	0.001729	0.969215	0.000197	6e-06	2.4e-05	4e-06	1.9e-05	0.00023	2e-06
Aim2	1.937	1.977	1.726	0.146	1.978	1.752	1.578	1.677	1.457	1.643	1.393	0	0	0	0.747776	0	0	0	0	0	0	0
Akap8	-0.44	-0.517	-0.355	0.104	-0.643	-0.647	0.078	0.024	-0.002	0.063	-0.043	0.000798	3.7e-05	0.006113	0.702922	5e-06	1e-06	0.569103	0.868408	0.991167	0.689638	0.732798
Akirin2	-0.495	-0.596	-0.591	0.429	-0.492	-0.437	-0.214	-0.212	-0.167	-0.038	-0.084	0.000201	4e-06	2.4e-05	0.016621	0.000201	0.000336	0.099581	0.104481	0.243481	0.812135	0.498201
Alcam	-0.91	-1.05	-0.199	-0.254	-0.012	-0.143	-0.565	-0.68	-0.268	-0.148	-0.345	0.003876	0.000414	0.525169	0.704117	0.971206	0.619793	0.077275	0.034839	0.457215	0.700856	0.249886
Ang	-0.149	-0.121	-0.394	-1.361	-1.043	-1.375	-0.969	-0.666	-1.077	-1.374	-1.67	0.816433	0.835438	0.528956	0.158026	0.086668	0.016165	0.131535	0.309181	0.12348	0.055321	0.006248
Angpt1	-0.632	-1.164	-0.509	-1.863	-0.206	-0.506	-1.787	-1.491	-2.302	-1.783	-1.02	0.480908	0.14996	0.574168	0.186528	0.821506	0.538554	0.053389	0.108355	0.022094	0.084512	0.239084
Ankhd1	0.12	-0.344	-0.098	0.397	-0.27	-0.315	0.446	0.129	-0.024	0.247	-0.031	0.499585	0.033244	0.588358	0.147917	0.121406	0.051108	0.015925	0.49814	0.916241	0.230974	0.864333
Ankrd17	0.595	0.037	0.336	0.19	0.52	0.306	0.36	0.122	0	0.173	-0.007	0.007395	0.857958	0.125448	0.684056	0.017295	0.124986	0.113934	0.612611	0.999799	0.510971	0.977453
Anxa1	-0.772	-0.833	-0.72	-0.339	-0.471	-0.535	-0.799	-0.995	-0.968	-0.719	-0.434	0.005822	0.001452	0.010737	0.522562	0.08316	0.034574	0.006173	0.0009	0.002271	0.025419	0.102353
Anxa3	-1.252	-1.401	-0.823	0.056	-1.249	-0.801	-2.048	-1.961	-1.401	-1.85	-1.696	0.000162	9e-06	0.00972	0.955985	0.000157	0.005946	0	0	0.000151	4e-06	1e-06
Ap1g1	-0.16	-0.345	-0.258	-0.061	-0.299	-0.375	-0.141	-0.197	-0.292	-0.298	-0.378	0.187062	0.002593	0.035792	0.83915	0.014255	0.001301	0.272322	0.120631	0.033312	0.035781	0.001986
Apbb1ip	-0.963	-1.033	-1.033	-0.778	-1.411	-0.69	-0.42	-0.428	-0.578	-0.762	-0.262	1e-06	0	1e-06	0.001602	0	6.9e-05	0.020723	0.019195	0.00372	0.00033	0.118009
Aplf	-1.151	-0.964	-1.024	-0.025	-1.491	-1.073	-0.728	-0.785	-0.782	-0.75	-0.726	1.1e-05	3.9e-05	7.5e-05	0.975245	0	9e-06	0.003629	0.001907	0.003693	0.006821	0.002058
Apln	-2.186	-1.878	-2.187	-1.256	-1.19	-1.38	-2.174	-0.73	-2.023	-1.374	-0.873	0.014229	0.021183	0.015605	0.435692	0.173055	0.087837	0.019121	0.444485	0.043098	0.182386	0.315134
App	-0.383	-0.631	-0.478	-0.213	-0.36	-0.379	-0.572	-0.627	-0.423	-0.423	-0.558	0.025658	0.000173	0.006937	0.519149	0.034438	0.017058	0.001945	0.000807	0.0294	0.034303	0.001293
Arhgef2	0.107	-0.052	-0.028	0.43	0.126	0.301	0.196	0.23	0.181	0.251	0.233	0.475997	0.710897	0.854622	0.047825	0.391869	0.02753	0.207731	0.137914	0.288895	0.144234	0.103293
Arpc1a	-0.61	-0.356	-0.496	-0.04	-0.712	-0.57	-0.384	-0.222	-0.385	-0.386	-0.313	0.000344	0.016624	0.003113	0.933203	4.7e-05	0.000295	0.022562	0.189941	0.034059	0.039813	0.045471
Arpc1b	-0.086	0.056	0.112	-0.031	-0.244	0.085	-0.111	-0.045	0.04	-0.224	0.092	0.541514	0.665807	0.426415	0.943372	0.074711	0.505017	0.457492	0.772647	0.818364	0.165199	0.50875
Arpc2	-0.239	-0.032	-0.098	-0.284	-0.111	0.008	-0.188	-0.094	-0.024	-0.117	0.004	0.028019	0.756246	0.371089	0.080512	0.301766	0.935699	0.096649	0.422811	0.863388	0.361286	0.970991
Arpc3	0.159	0.414	0.3	-0.369	0.073	0.133	-0.108	0.036	0.031	-0.371	-0.185	0.400843	0.017038	0.112176	0.225038	0.701819	0.442345	0.601517	0.868488	0.896297	0.089607	0.316791
Arpc4	-0.424	-0.139	-0.202	-0.176	-0.436	-0.273	-0.326	-0.191	-0.179	-0.493	-0.278	0.000486	0.18692	0.081393	0.384829	0.00034	0.011096	0.007603	0.113313	0.173687	0.000462	0.014233
Arpc5	-0.121	-0.082	0.205	-0.053	0.521	0.433	-0.185	-0.079	0.102	0.044	0.143	0.371624	0.510888	0.131181	0.882821	0.000268	0.000889	0.192799	0.594646	0.522433	0.798237	0.280326
Arrb2	-0.294	-0.069	-0.247	0.128	-0.257	-0.206	0.041	0.207	0.246	0.178	0.103	0.104231	0.685403	0.176854	0.756433	0.152115	0.214442	0.845118	0.282706	0.239143	0.410035	0.574277
Atad5	-0.853	-1.345	-1.358	-0.604	-0.932	-1.182	-0.96	-1.194	-1.026	-0.943	-0.927	0.005073	1e-05	4.3e-05	0.206866	0.002289	7.3e-05	0.002648	0.000293	0.002811	0.00749	0.001986
Atg12	-0.089	-0.035	0.087	0.427	-0.092	-0.062	0.234	0.255	0.269	0.42	0.3	0.585731	0.816975	0.592567	0.073518	0.570483	0.678775	0.160813	0.127494	0.137911	0.024618	0.052952
Atg5	-0.511	-0.344	-0.262	0.173	-0.606	-0.41	-0.006	0.028	0.171	0.077	0.036	0.000906	0.011823	0.077381	0.547203	0.000124	0.003291	0.970997	0.869677	0.31514	0.674336	0.812886
Atp6v0a2	0.744	0.703	0.446	0.069	0.485	0.296	0.648	0.617	0.415	0.508	0.322	1e-06	0	0.000896	0.822289	0.000291	0.012037	9e-06	2.1e-05	0.004231	0.000894	0.009737
Atp7a	-0.201	-0.532	-0.34	-0.054	-0.308	-0.255	0.127	-0.173	-0.313	-0.063	-0.094	0.172742	0.000229	0.023802	0.895959	0.035726	0.059854	0.423999	0.269396	0.061464	0.734401	0.525289
Axl	1.247	0.771	0.881	-0.129	1.183	0.853	1.006	0.683	0.443	0.681	0.294	0.000734	0.017709	0.01441	0.896368	0.001174	0.009512	0.007039	0.063659	0.274369	0.096355	0.399521
B2m	1.488	1.679	1.602	-0.039	1.581	1.927	1.987	2.172	2.272	2.111	2.462	0	0	0	0.958455	0	0	0	0	0	0	0
Baiap2	-0.417	-0.321	-0.425	0.017	-0.642	-0.806	-0.478	-0.37	-0.713	-0.423	-0.464	0.210204	0.293397	0.205659	0.987672	0.052509	0.009826	0.172223	0.29688	0.0591	0.28146	0.151983
Batf	0.581	0.326	0.829	1.253	0.528	0.82	1.048	1.076	1.46	1.023	1.118	0.204944	0.441313	0.073427	0.066913	0.245836	0.052032	0.029297	0.025961	0.005555	0.056126	0.013459
Bax	-0.677	-0.545	-0.309	0.434	-0.809	-0.653	-0.392	-0.322	0.015	-0.297	-0.305	0.000128	0.000584	0.062103	0.077321	1e-05	7.1e-05	0.023019	0.060815	0.944376	0.120207	0.055666
Bcar1	-2.251	-2.399	-2.132	0.417	-1.399	-1.582	-2.2	-2.159	-2.285	-2.137	-1.795	0.007703	0.0023	0.012409	0.839366	0.088643	0.038722	0.012045	0.014122	0.015623	0.028042	0.027048
Bcl10	-0.044	-0.031	0.143	0.669	0.13	0.161	-0.158	-0.166	-0.117	-0.141	0.001	0.677972	0.748526	0.163417	9e-06	0.199639	0.08578	0.139264	0.121863	0.321898	0.240382	0.992169
Bcl2	-2.427	-2.734	-2.389	-0.254	-1.784	-1.871	-1.88	-1.691	-1.237	-1.002	-0.859	1e-06	0	1e-06	0.797366	7.8e-05	1.3e-05	6.3e-05	0.000266	0.009511	0.040023	0.03496
Bcl3	1.592	1.699	1.792	1.601	1.51	1.49	1.309	1.41	1.674	1.083	1.449	1e-06	0	0	9e-05	3e-06	1e-06	4e-05	1.4e-05	3e-06	0.001391	3e-06
Bcl6	0.565	0.287	0.377	0.171	1.05	1.014	0.461	0.353	0.334	0.512	0.743	0.044213	0.264804	0.182863	0.797145	0.000396	0.000245	0.116658	0.235607	0.304651	0.118491	0.007643
Bcr	-1.496	-1.732	-1.731	-0.02	-1.007	-0.948	-1.588	-1.474	-1.88	-1.685	-1.24	0.007164	0.000945	0.002494	0.990914	0.063203	0.058871	0.00628	0.011047	0.002859	0.009129	0.020649
Birc2	0.956	0.871	0.876	0.408	0.665	0.734	0.861	0.774	0.86	0.786	0.741	0	0	0	0.051293	2.2e-05	1e-06	1e-06	4e-06	2e-06	1.4e-05	2e-06
Birc3	2.187	2.033	1.928	1.776	1.791	1.897	1.783	1.811	1.818	1.509	1.578	0	0	1e-06	0.000204	3e-06	0	5e-06	4e-06	1.1e-05	0.000245	1.2e-05
Blnk	0.3	0.589	-0.204	0.285	-0.48	-0.129	0.209	0.264	-0.119	-0.155	-0.021	0.375247	0.056049	0.553585	0.696231	0.149663	0.68616	0.570205	0.469279	0.773174	0.714492	0.953272
Bmp6	-1.211	-2.344	-2.566	2.084	-1.548	-1.36	-2.366	-1.932	-2.033	-1.897	-2.065	0.365229	0.054816	0.056623	0.371518	0.240638	0.265397	0.088505	0.167613	0.181603	0.223588	0.109519
Bmpr1a	-1.756	-2.502	-2.71	-0.884	-2.076	-2.28	-2.153	-2.321	-2.801	-1.964	-2.057	0.007541	9.2e-05	0.000129	0.463979	0.001815	0.000317	0.001985	0.000994	0.000262	0.010068	0.00162
Braf	-0.309	-0.749	-0.612	0.83	-0.292	-0.352	0.048	-0.215	-0.228	0.114	-0.23	0.1188	0.000132	0.003197	0.003338	0.138456	0.054181	0.8333	0.309454	0.322955	0.64533	0.23689
Brk1	-0.587	-0.377	-0.428	0.12	-0.571	-0.451	-0.351	-0.336	-0.29	-0.286	-0.279	7.3e-05	0.003323	0.002672	0.676937	9.9e-05	0.000639	0.014411	0.019417	0.060344	0.071996	0.035573
Bst1	0.889	0.675	1.267	-0.465	1.723	1.285	1.635	1.827	2.231	2.734	2.425	0.07687	0.14231	0.014123	0.662916	0.001002	0.006712	0.002511	0.000906	0.000205	1.9e-05	8e-06
Bst2	3.407	3.59	3.368	0.032	3.149	3.591	3.526	3.705	3.648	3.283	3.791	0	0	0	0.980329	0	0	0	0	0	0	0
Btk	0.215	0.271	-0.392	-0.269	-0.4	-0.078	0.427	0.389	0.163	0.09	0.149	0.432559	0.276552	0.151493	0.630294	0.136525	0.764185	0.132497	0.173646	0.6169	0.79431	0.588673
Btrc	0.035	-0.029	-0.145	0.07	-0.434	-0.082	-0.115	0.025	-0.156	-0.07	-0.061	0.824134	0.842669	0.34294	0.855484	0.004921	0.563571	0.483035	0.886316	0.375752	0.713539	0.69248
C1qa	0.754	0.907	-0.535	-0.455	-0.342	0.61	1.004	1.315	0.391	0.213	1.278	0.25715	0.135613	0.427859	0.764513	0.613063	0.319543	0.14998	0.059481	0.624563	0.803685	0.048382
C1qb	0.679	0.986	-0.053	-0.668	-0.104	0.718	0.297	0.521	-0.068	-0.379	0.96	0.206789	0.04626	0.926838	0.520611	0.851896	0.145342	0.618831	0.367119	0.921425	0.562629	0.066424
C1qbp	-1.479	-1.323	-1.091	0.039	-1.199	-1.471	-1.12	-0.994	-0.741	-0.83	-0.983	0	0	0	0.943695	0	0	0	2e-06	0.000363	0.000139	1e-06
C1qc	0.608	0.933	-0.101	-0.575	-0.066	0.239	0.39	0.644	0.137	-0.063	0.588	0.18299	0.02694	0.833901	0.513032	0.88919	0.575806	0.428476	0.181286	0.809636	0.916021	0.187118
C1rl	0.155	0.143	-0.356	-1.236	-0.123	0.145	0.622	0.71	0.388	0.638	0.708	0.747222	0.744861	0.451491	0.076398	0.797977	0.744181	0.203959	0.146551	0.478628	0.242489	0.1165
C2	2.189	1.932	1.598	-0.263	2.067	2.313	2.395	2.52	1.451	2.832	2.931	0.055818	0.065851	0.16612	0.942468	0.068936	0.028983	0.045673	0.036423	0.272788	0.034689	0.00969
C3	5.588	4.645	4.703	1.428	5.449	5.232	6.522	6.315	6.366	5.79	5.761	9e-06	3.6e-05	0.00013	0.506402	1.3e-05	7e-06	1e-06	2e-06	6e-06	4.1e-05	3e-06
C3ar1	0.94	1.06	0.507	-0.336	0.838	1.013	0.679	0.701	0.376	0.613	0.669	0.000347	2.2e-05	0.043387	0.469617	0.001101	4.9e-05	0.009544	0.007843	0.184294	0.034268	0.006503
C4b	3.369	2.95	2.148	-0.899	2.621	3.031	4.593	4.819	3.92	3.883	4.244	0.002246	0.00332	0.046533	0.697062	0.014365	0.002783	0.000114	6.3e-05	0.001542	0.002372	0.000135
C5ar1	-1.176	-1.056	-1.194	-0.331	-0.584	-0.274	-1.32	-0.786	-0.981	-1.372	-0.633	0.000653	0.000797	0.000653	0.620361	0.071976	0.363849	0.000272	0.022821	0.0088	0.000587	0.04699
C5ar2	-0.188	0.25	-1.124	-1.047	-0.634	-0.436	0.568	0.733	-0.01	0.225	0.405	0.56186	0.393809	0.000902	0.023427	0.045005	0.13424	0.087294	0.028587	0.979823	0.561023	0.190556
C8g	-0.427	0.156	-0.03	0.017	-0.585	-0.679	-0.134	0.326	-0.248	0.113	-0.3	0.30933	0.692684	0.946478	0.990132	0.157867	0.076965	0.779591	0.472763	0.622269	0.83663	0.474064
Cacnb3	-1.988	-2.178	-1.97	-0.057	-1.193	-1.56	-1.654	-1.538	-2.476	-1.211	-1.034	0.017037	0.004988	0.019699	0.984747	0.144605	0.04063	0.055388	0.075892	0.008827	0.210665	0.199188
Cactin	-0.423	-0.527	-0.4	0.422	-0.34	-0.496	-0.257	-0.352	-0.202	-0.122	-0.197	0.008221	0.000533	0.013259	0.073538	0.030158	0.001088	0.11843	0.033614	0.267213	0.522826	0.19912
Cadm1	-0.28	0.001	-1.295	-0.45	-1.276	-0.968	-0.514	-0.673	-1.725	-1.044	-1.082	0.64578	0.999258	0.031794	0.732445	0.030855	0.075121	0.42135	0.285882	0.010913	0.13139	0.060505
Calm1	-0.222	-0.133	-0.016	-0.191	0.112	0.08	-0.332	-0.209	-0.195	-0.273	-0.06	0.056725	0.211951	0.898531	0.340303	0.333835	0.459482	0.007179	0.086824	0.142357	0.044893	0.611378
Camk2a	-0.955	-1.314	-0.327	-0.452	-0.55	-0.547	-0.28	-1.089	-0.3	-0.519	-0.19	0.141154	0.028341	0.624774	0.760965	0.397561	0.362013	0.701757	0.110736	0.702949	0.509186	0.776775
Camk2b	-0.26	1.236	-1.186	-0.611	-0.679	-1.038	0.299	0.528	-2.229	-0.879	-0.825	0.768087	0.110683	0.164505	0.749019	0.423433	0.180852	0.756263	0.569262	0.020607	0.382599	0.323052
Camk2d	-0.265	-0.44	-0.326	-0.142	-0.11	-0.141	-0.374	-0.342	-0.423	-0.469	-0.305	0.152741	0.011044	0.081909	0.730108	0.558889	0.411272	0.054319	0.079243	0.044765	0.031102	0.090665
Camk2g	-1.32	-1.538	-1.483	-0.363	-1.439	-1.275	-1.073	-1.288	-1.313	-0.975	-1.102	0	0	0	0.197042	0	0	0	0	0	1.4e-05	0
Camk4	-1.74	-2.503	-2.12	-0.65	-2.407	-2.756	-2.404	-2.628	-4.36	-2.261	-1.696	0.01795	0.000408	0.005129	0.674815	0.001429	0.000141	0.002222	0.000978	3e-06	0.008844	0.018004
Capza1	0.09	-0.014	-0.038	0.055	-0.003	-0.039	0.056	0.025	0.01	0.002	-0.076	0.322021	0.866308	0.682347	0.795402	0.973746	0.64507	0.57147	0.805493	0.92877	0.988299	0.3949
Capza2	0.818	0.96	0.881	0.365	0.765	0.908	0.641	0.719	0.676	0.507	0.698	0	0	0	0.020568	0	0	1e-06	0	1e-06	0.000168	0
Card11	1.398	1.989	1.008	-1.9	0.645	1.479	1.866	2.112	1.328	1.392	1.898	0.008197	0.000108	0.055147	0.010839	0.210217	0.002798	0.000967	0.000256	0.024446	0.022385	0.000389
Card9	-0.295	0.034	-0.529	-0.003	-0.933	-0.713	0.162	0.077	0.091	-0.071	-0.15	0.436937	0.925666	0.162716	0.997255	0.013607	0.039633	0.700601	0.859544	0.84704	0.885019	0.694976
Casp4	3.149	2.896	3.243	1.933	3.385	3.194	2.876	2.73	2.968	2.83	3.078	0	0	0	0.001283	0	0	0	0	0	0	0
Casp8	1.025	0.975	0.976	-0.147	1.163	0.905	0.729	0.695	0.721	0.623	0.615	0	0	0	0.516289	0	0	0	1e-06	2e-06	2.7e-05	2e-06
Cav1	-2.338	-2.571	-2.893	0.215	-1.79	-2.277	-2.325	-1.96	-2.892	-1.758	-2.264	0.00034	3.1e-05	2.8e-05	0.902415	0.004274	0.000177	0.000549	0.003026	9.3e-05	0.015033	0.000349
Ccl11	0.865	-0.734	-1.214	-2.114	0.218	0.04	1.755	0.567	0.323	1.394	2.053	0.633973	0.658314	0.500123	0.539473	0.905618	0.981188	0.35219	0.777584	0.885336	0.514101	0.235096
Ccl2	1.398	0.66	2.21	-0.065	3.288	2.004	0.761	0.721	2.277	2.181	1.915	0.208753	0.523823	0.050015	0.986372	0.003842	0.050465	0.531654	0.554177	0.071441	0.093392	0.076619
Ccl20	3.713	1.894	2.499	4.928	4.529	3.044	1.457	-0.267	2.046	1.962	2.29	0.006968	0.124909	0.066808	0.011016	0.001216	0.015438	0.309675	0.86396	0.185161	0.214387	0.080462
Ccl22	3.242	3.754	2.289	0.419	4.291	5.185	3.619	4.253	2.773	2.983	4.66	0.002668	0.000237	0.031156	0.881004	0.000129	3e-06	0.00138	0.000249	0.019567	0.01529	2.9e-05
Ccl25	-0.3	-0.087	-0.032	0.137	-0.38	-0.128	-0.317	-0.069	0.203	0.07	0.13	0.324898	0.762791	0.921055	0.859253	0.205645	0.654873	0.326324	0.843629	0.573323	0.860858	0.671348
Ccl28	-0.867	-2.097	-2.239	-0.699	-1.543	0.304	-1.282	-1.291	-1.44	-1.822	0.419	0.387685	0.022555	0.027333	0.758726	0.117823	0.749455	0.222418	0.220472	0.207477	0.117127	0.678688
Ccl3	1.147	1.053	1.618	2.063	2.496	2.224	0.796	0.958	1.616	1.161	1.375	0.064412	0.064366	0.011326	0.021843	0.00017	0.00027	0.223918	0.14172	0.022038	0.108911	0.023856
Ccl4	2.097	1.955	2.669	0.778	3.327	3.037	1.533	1.8	2.186	1.694	2.22	0.004733	0.004138	0.000591	0.592401	2.9e-05	3.5e-05	0.043002	0.018762	0.008427	0.045548	0.002321
Ccl5	7.281	6.599	5.228	1.035	7.308	7.071	8.679	8.703	7.103	8.045	8.078	6e-06	7e-06	0.000615	0.746536	6e-06	3e-06	0	0	4.3e-05	1e-05	0
Ccl7	0.506	-0.193	1.337	0.223	2.921	1.405	0.3	0.154	1.772	1.979	1.576	0.674865	0.862144	0.256344	0.953903	0.01313	0.189819	0.82276	0.910426	0.185634	0.146991	0.16578
Ccl8	3.935	3.29	2.251	-0.614	5.252	3.749	3.307	3.881	2.292	6.057	4.254	0.000829	0.002002	0.047478	0.821824	2.2e-05	0.000582	0.005625	0.001443	0.071375	2e-05	0.000248
Ccr1	-2.862	-2.457	-2.391	-0.759	-1.062	-1.424	-2.252	-2.341	-2.147	-1.149	-0.972	3e-06	9e-06	6.4e-05	0.444105	0.047419	0.005174	0.000174	0.000111	0.000697	0.067762	0.063344
Ccr2	1.625	1.936	0.022	-1.244	-0.533	0.11	1.127	1.043	-1.586	-0.54	0.149	0.137168	0.054208	0.985126	0.566663	0.633052	0.916518	0.334339	0.375191	0.206699	0.693666	0.89661
Ccr5	1.091	1.465	0.376	-2.053	0.934	1.128	1.823	1.832	1.229	1.552	1.978	0.009369	0.000279	0.369618	0.000535	0.023778	0.003987	8.5e-05	8.4e-05	0.009304	0.001803	1e-05
Ccr7	2.679	3.399	1.999	0.419	3.115	2.91	3.668	3.393	1.215	2.404	2.589	0.008189	0.000433	0.047547	0.872924	0.002342	0.002218	0.000743	0.001676	0.291589	0.039032	0.008654
Cd14	0.204	0.184	0.438	1.24	0.256	1.276	-0.087	0.02	0.523	-0.971	-0.117	0.729566	0.731673	0.449945	0.168482	0.660514	0.016263	0.897409	0.975769	0.434191	0.144612	0.84246
Cd164	0.272	0.169	0.356	-0.396	0.368	0.022	-0.182	-0.104	0.174	-0.189	-0.348	0.143243	0.321863	0.058683	0.179515	0.046608	0.903078	0.360412	0.610212	0.423293	0.391487	0.054255
Cd180	1.667	1.634	1.247	-1.334	1.754	2.017	1.908	1.867	1.704	1.592	1.978	4e-05	1.4e-05	0.001434	0.011955	1.9e-05	0	8e-06	1.3e-05	0.000125	0.000435	1e-06
Cd200	-1.421	-1.51	-0.376	0.665	-0.242	-0.324	-1.905	-1.231	-0.766	-1.178	-0.409	0.095767	0.054323	0.669648	0.724571	0.783629	0.689931	0.033432	0.171314	0.445811	0.240382	0.637793
Cd200r1	-1.178	-0.481	-1.265	-0.715	-0.657	-0.91	-0.525	-0.354	-0.736	-0.346	-0.246	0.002577	0.163314	0.001529	0.251685	0.0795	0.010098	0.186826	0.383613	0.086271	0.445081	0.517312
Cd244	0.961	0.632	0.355	-1.294	-0.426	-0.129	0.654	0.194	0.338	-1.183	-0.514	0.058549	0.173763	0.493842	0.092844	0.401477	0.791919	0.222315	0.734859	0.575753	0.046643	0.30411
Cd247	-0.314	-0.539	-0.441	0.093	-0.25	-0.161	0.269	0.062	0.018	0.202	0.141	0.188025	0.015126	0.067635	0.885682	0.293366	0.466493	0.288195	0.822897	0.95133	0.482339	0.559037
Cd274	4.504	4.306	4.268	1.672	5.104	4.311	4.473	4.487	4.491	4.725	4.098	0	0	0	0.023729	0	0	0	0	0	0	0
Cd276	-1.757	-2.197	-2.547	-1.189	-1.59	-1.979	-2.331	-2.59	-3.771	-2.62	-2.067	0.005501	0.000275	0.000165	0.241758	0.010906	0.000937	0.000585	0.000178	2e-06	0.000524	0.001018
Cd28	-1.667	-0.555	-1.423	-0.253	-2.71	-2.391	-0.533	-0.684	-0.501	-1.116	-1.85	0.095663	0.552202	0.159158	0.932795	0.00768	0.010864	0.633101	0.532642	0.679245	0.348043	0.057817
Cd300a	-0.01	0.667	-0.127	0.336	-0.771	-0.526	0.668	0.808	0.711	0.425	0.058	0.98247	0.096638	0.781714	0.729257	0.076463	0.190299	0.146267	0.078917	0.155981	0.415817	0.900607
Cd300e	3.926	3.044	3.161	2.983	4.347	3.42	5.387	5.159	4.944	5.427	4.371	0.000311	0.001758	0.003113	0.047254	8.4e-05	0.000582	6e-06	1.3e-05	6.5e-05	2.8e-05	5.3e-05
Cd300lb	-1.193	-0.798	-1.176	-0.362	-1.293	-0.803	-0.481	-0.509	-0.658	-0.844	-0.54	0.014174	0.070211	0.017031	0.734783	0.007977	0.069147	0.348817	0.32155	0.234541	0.132616	0.251447
Cd300ld	0.104	0.319	-0.273	-0.039	-0.052	0.305	0.468	0.595	0.34	0.456	0.472	0.676972	0.146785	0.259482	0.960653	0.833479	0.166993	0.06314	0.019463	0.218254	0.104495	0.044454
Cd300lf	3.214	3.032	3.114	0.207	3.603	2.712	3.232	2.973	3.662	3.536	2.806	0	0	0	0.872924	0	0	0	1e-06	0	0	0
Cd33	-2.039	-2.618	-1.659	-0.578	-3.007	-3.721	-2.096	-2.336	-1.575	-2.119	-3.173	0.002622	6.1e-05	0.013668	0.678612	3e-05	0	0.002902	0.001088	0.034179	0.006511	8e-06
Cd34	0.375	0.649	-0.519	-1	-1.13	-1.005	-0.638	-0.679	-0.86	-1.102	-0.724	0.63351	0.3562	0.505785	0.493007	0.135634	0.15125	0.439637	0.410585	0.332952	0.218689	0.338184
Cd36	-2.78	-1.978	-2.62	-0.905	-2.304	-1.497	-2.343	-2	-2.32	-1.964	-1.203	0	2.4e-05	2e-06	0.231821	9e-06	0.00084	1.2e-05	0.00012	4e-05	0.000519	0.008757
Cd38	0.889	-0.118	0.702	0.517	1.336	1.555	-0.531	-0.154	1.295	0.104	1.392	0.491811	0.924227	0.59179	0.879805	0.291657	0.182901	0.711706	0.917484	0.383861	0.95079	0.265394
Cd4	-0.209	0.775	-0.664	-0.341	-0.747	-0.094	1.178	1.505	0.263	0.482	0.709	0.683986	0.089328	0.185781	0.764458	0.129701	0.843769	0.024339	0.004788	0.662838	0.416517	0.142295
Cd40	5.218	4.878	4.354	2.226	5.431	5.557	3.988	3.999	3.607	3.78	4.56	0	0	1e-06	0.043761	0	0	5e-06	6e-06	7.3e-05	6e-05	0
Cd44	-0.257	-0.519	0.014	0.19	0.196	0.107	-0.57	-0.656	-0.463	-0.504	-0.353	0.340014	0.034973	0.961308	0.754819	0.466137	0.673599	0.041628	0.020271	0.128682	0.106243	0.174964
Cd48	0.224	0.317	-0.029	-0.159	-0.224	0.144	0.016	0.136	-0.029	-0.232	-0.02	0.357603	0.152639	0.912602	0.777625	0.354549	0.52207	0.955909	0.612038	0.926398	0.423439	0.938784
Cd55	-1.677	-0.164	-1.123	0.778	-0.499	-0.219	1.241	1.742	1.989	1.285	0.509	0.141616	0.880568	0.331396	0.765477	0.668812	0.841998	0.307258	0.147353	0.127131	0.34314	0.661534
Cd74	0.792	1.208	1.189	-0.003	1.001	1.24	1.31	1.883	1.89	1.433	1.771	0.179149	0.026529	0.0471	0.998537	0.087135	0.02356	0.034278	0.003069	0.00532	0.038185	0.00284
Cd79b	-0.562	-0.011	-1.175	-1.839	-1.167	-0.614	-0.232	-0.177	-2.209	-1.612	-0.922	0.518414	0.988937	0.172946	0.175414	0.168721	0.438439	0.812261	0.857874	0.023202	0.106714	0.272391
Cd80	-0.501	-0.984	-0.068	0.181	-0.436	-0.546	-0.024	-0.095	0.304	-0.028	-0.352	0.181824	0.005249	0.864095	0.849159	0.241858	0.112752	0.956642	0.825343	0.491926	0.956149	0.343706
Cd81	-1.785	-1.97	-1.663	-0.988	-1.865	-1.904	-2.083	-2.173	-2.222	-1.81	-1.987	2e-06	0	9e-06	0.04009	1e-06	0	0	0	0	1.4e-05	0
Cd83	0.575	0.582	0.627	0.915	-0.34	0.54	0.298	0.207	-0.127	-0.771	-0.338	0.222474	0.177484	0.186751	0.235735	0.47438	0.212205	0.564728	0.69489	0.829038	0.16209	0.474508
Cd84	-0.531	-0.199	-0.872	-0.42	-0.895	-0.517	-0.086	-0.064	-0.283	-0.295	-0.072	0.075199	0.472461	0.004989	0.446095	0.003446	0.059996	0.802706	0.852816	0.418204	0.407595	0.814529
Cd86	3.239	3.107	3.153	0.101	3.245	3.072	3.585	3.702	3.963	3.412	3.217	2e-06	1e-06	4e-06	0.957869	2e-06	1e-06	0	0	0	6e-06	1e-06
Cd97	0.104	0.449	-0.253	0.216	-0.694	-0.556	0.502	0.561	0.023	0.309	-0.119	0.822047	0.267943	0.577483	0.847211	0.113117	0.170182	0.284881	0.231296	0.96749	0.566146	0.793838
Cdc37	-0.173	-0.097	-0.099	0.052	-0.246	-0.211	-0.343	-0.283	-0.229	-0.27	-0.223	0.052731	0.234836	0.270752	0.808388	0.006646	0.011709	0.000484	0.0033	0.023964	0.01073	0.011486
Cdc42	-0.108	0.024	-0.093	-0.087	-0.087	-0.018	-0.105	-0.048	-0.073	-0.125	-0.064	0.178133	0.755319	0.250179	0.58671	0.277343	0.817338	0.213753	0.584775	0.439132	0.18491	0.423342
Cdh17	-1.08	-2.154	-1.79	0.076	-1.24	-1.365	-1.411	-1.578	-2.012	-2.347	-1.555	0.371335	0.05053	0.138857	0.986314	0.298483	0.214978	0.267024	0.213649	0.141715	0.093967	0.183468
Ceacam1	-0.424	-0.71	-0.46	-0.467	-0.997	-0.982	-0.155	-0.304	-0.639	-0.236	-0.644	0.419675	0.135326	0.382981	0.672173	0.053635	0.040629	0.795776	0.594764	0.287791	0.719021	0.203942
Cebpb	0.856	0.834	1.157	1.517	1.283	1.052	0.72	0.888	1.446	0.817	1.065	0.013864	0.009322	0.001463	0.00202	0.000409	0.001453	0.045216	0.014896	0.000381	0.042321	0.002119
Cebpg	-0.612	-0.406	-0.535	0.345	-0.617	-0.477	-0.203	-0.166	-0.129	0.054	-0.046	0.011992	0.065142	0.028751	0.429215	0.01103	0.03155	0.433376	0.526051	0.656805	0.864684	0.85436
Cfb	6.159	5.458	4.218	0.557	5.6	5.387	7.08	6.911	5.982	6.061	5.953	0	0	2.2e-05	0.78671	0	0	0	0	0	0	0
Cfh	-2.371	-2.568	-2.708	-0.619	-3.351	-2.419	-3.21	-3.301	-4.125	-2.989	-3.05	0.006023	0.001449	0.002284	0.744379	0.000199	0.002658	0.000531	0.000408	5.7e-05	0.003114	0.000447
Cfp	-0.128	0.246	0.163	-0.101	-0.326	0.03	0.226	0.827	1.123	0.044	0.584	0.676214	0.368481	0.591853	0.906067	0.267825	0.915689	0.48241	0.008874	0.001177	0.910158	0.043409
Chid1	-0.671	-0.449	-0.476	-0.059	-0.638	-0.704	-0.668	-0.537	-0.691	-0.445	-0.608	0.000311	0.006058	0.008391	0.906067	0.000518	6.1e-05	0.000497	0.004198	0.000758	0.029987	0.000667
Chuk	-0.239	-0.352	-0.186	0.51	-0.21	-0.312	0.053	-0.031	0.092	0.067	-0.071	0.071163	0.00481	0.164893	0.007482	0.110756	0.011832	0.724436	0.841093	0.561898	0.68633	0.597601
Ciita	1.669	1.746	2.109	0.282	1.453	2.239	1.446	1.798	1.402	1.18	1.623	0.02644	0.0121	0.00653	0.892158	0.050895	0.001799	0.064684	0.022844	0.09947	0.177596	0.026768
Clcf1	-1.746	-2.755	-1.122	-0.206	-0.212	-1.301	-2.285	-2.097	-1.831	-1.742	-1.96	0.060065	0.00183	0.230396	0.945148	0.824634	0.126473	0.019445	0.032037	0.082595	0.108319	0.031079
Cldn1	-1.956	-2.565	-2.601	-0.102	-2.361	-1.77	-3.351	-2.317	-3.791	-3.727	-1.8	0.128972	0.030982	0.046863	0.983482	0.065422	0.134392	0.0139	0.08686	0.010222	0.01433	0.151271
Clec10a	-1.714	-0.338	-1.566	-1.585	-3.689	-2.633	-1.106	-0.861	-1.832	-2.118	-1.844	0.20182	0.790392	0.247654	0.547203	0.00684	0.033924	0.446182	0.558776	0.236212	0.177596	0.158079
Clec2d	0.522	0.892	0.542	0.533	0.74	0.964	0.588	0.758	0.674	0.698	0.889	0.006534	4e-06	0.005498	0.055547	0.000217	1e-06	0.003522	0.000281	0.001978	0.002008	1.2e-05
Clec4d	0.132	0.283	0.16	1.3	0.723	0.812	0.647	0.739	1.186	0.77	0.903	0.743569	0.429636	0.689493	0.020765	0.060869	0.024164	0.111291	0.069847	0.007683	0.089348	0.018001
Clec4e	5.86	4.449	5.31	4.03	6.616	6.344	5.294	4.866	5.975	5.87	5.969	6e-06	8.9e-05	3.5e-05	0.014236	1e-06	0	4.5e-05	0.000146	2.2e-05	4.6e-05	2e-06
Clec5a	0.951	0.165	0.92	0.969	0.909	1.056	0.45	0.354	1.154	0.504	0.712	0.056069	0.725082	0.067501	0.233469	0.066088	0.022326	0.400945	0.514504	0.041042	0.394219	0.140806
Clec7a	-0.61	0.277	-0.88	0.516	-1.45	-0.317	-0.321	-0.265	-0.825	-1.028	-0.603	0.442875	0.708855	0.266728	0.777231	0.063214	0.670544	0.717352	0.766191	0.36772	0.266527	0.441324
Clu	-2.107	-1.748	-2.397	0.219	-2.094	-1.446	-2.313	-2.89	-2.314	-1.226	-0.202	0.111553	0.149326	0.073813	0.96025	0.111261	0.235242	0.095424	0.038391	0.125984	0.440192	0.885091
Cmklr1	1.469	1.941	0.346	0.284	0.567	1.325	1.113	1.807	0.257	0.494	1.361	0.004482	9.9e-05	0.500723	0.816418	0.257005	0.005353	0.034976	0.001022	0.673087	0.409658	0.006595
Cmtm3	-0.382	-0.115	-0.367	-0.019	-0.517	-0.056	-0.033	0.083	-0.152	-0.24	0.118	0.01678	0.430895	0.023101	0.97235	0.001601	0.71101	0.855268	0.635185	0.411848	0.195147	0.456311
Cnih1	-1.109	-0.909	-0.943	-0.059	-1.06	-1.083	-0.95	-0.815	-0.874	-0.693	-0.925	0	0	0	0.886681	0	0	0	5e-06	5e-06	0.000214	0
Cnpy3	0.105	0.411	0.134	-0.047	-0.419	-0.268	0.416	0.518	0.451	0.303	0.15	0.593661	0.020196	0.493014	0.935974	0.028371	0.126806	0.038177	0.010976	0.037972	0.175772	0.431234
Cnr1	-0.64	-2.172	-1.786	0.579	-1.588	-1.4	-0.794	-1.742	-2.057	-1.067	-1.328	0.496206	0.011793	0.057106	0.790326	0.084208	0.099481	0.426764	0.073336	0.050516	0.331531	0.139997
Cnr2	-1.78	-1.132	-2.001	-0.889	-2.688	-2.132	-0.136	-0.258	-0.693	-0.66	-0.535	0.02658	0.121615	0.014685	0.577576	0.001196	0.004813	0.884753	0.776069	0.461005	0.493585	0.505186
Coch	1.042	-0.518	2.107	-0.048	3.423	-0.712	-0.412	-0.403	2.016	2.384	-0.479	0.528569	0.735321	0.197965	0.992807	0.034478	0.642249	0.824992	0.829648	0.283366	0.210472	0.774628
Col1a1	-2.209	-2.545	-3.294	-0.435	-1.775	-2.025	-2.989	-2.981	-5.164	-2.466	-2.607	0.027755	0.006537	0.001772	0.867111	0.073506	0.02852	0.005101	0.00535	2.6e-05	0.035186	0.008495
Col1a2	-2.231	-2.522	-3.132	-0.917	-1.671	-1.89	-2.769	-2.8	-4.701	-2.309	-2.291	0.026708	0.007163	0.002861	0.666601	0.092689	0.04104	0.009147	0.00878	0.0001	0.048866	0.020023
Col2a1	-3.296	-3.841	-3.217	-1.894	-1.749	-2.217	-4.314	-3.956	-3.686	-3.399	-3.543	0.005459	0.000604	0.007323	0.345498	0.127668	0.03827	0.000673	0.001657	0.005617	0.012932	0.002389
Col3a1	-2.099	-2.122	-3.31	-1.451	-1.785	-1.875	-3.107	-2.885	-5.005	-2.566	-2.611	0.053075	0.033658	0.003507	0.479958	0.096918	0.060265	0.007094	0.012315	0.000124	0.043327	0.014696
Col4a3bp	-0.483	-0.667	-0.408	0.156	-0.521	-0.609	-0.316	-0.422	-0.223	-0.163	-0.289	0.012572	0.000336	0.035798	0.706974	0.007176	0.000963	0.113792	0.035746	0.314741	0.477679	0.118779
Colec10	-2.339	-4.952	-4.115	0.539	-5.169	-3.693	-4.073	-4.304	-4.771	-5.793	-4.206	0.044977	2.5e-05	0.000915	0.855147	4.8e-05	0.001037	0.001278	0.00076	0.000518	7.1e-05	0.000451
Colec12	-1.572	-1.81	-1.932	-1.277	-1.866	-1.584	-2.269	-2.151	-2.889	-2.218	-1.881	4.8e-05	1e-06	3e-06	0.011902	4e-06	1.3e-05	0	1e-06	0	2e-06	2e-06
Coro1a	-0.389	0.192	-0.739	-0.528	-1.059	-0.388	0.018	0.038	-0.467	-1.062	-0.56	0.476733	0.705536	0.173917	0.63583	0.048337	0.437467	0.97673	0.952131	0.461603	0.091838	0.290557
Cplx2	-3.294	-2.41	-3.477	-0.613	-3.092	-2.279	-2.426	-2.874	-3.982	-2.762	-2.387	0.001137	0.007694	0.000766	0.78671	0.001943	0.011771	0.017283	0.005518	0.000489	0.015421	0.012439
Crcp	0.128	-0.044	0.263	0.586	0.121	-0.003	0.409	0.272	0.499	0.578	0.343	0.260394	0.676743	0.022988	0.000312	0.281647	0.981319	0.00092	0.022925	0.000223	5e-05	0.002629
Crebbp	0.197	-0.424	-0.176	0.526	-0.263	-0.15	0.543	0.232	0.023	0.308	0.089	0.302992	0.016321	0.361712	0.062909	0.162879	0.394009	0.00729	0.251463	0.925392	0.166595	0.645774
Crip1	-0.876	-0.163	-0.848	-0.457	-1.284	-0.84	-1.375	-1.381	-2.169	-1.886	-1.26	0.146402	0.776993	0.163878	0.733475	0.033169	0.129416	0.030043	0.030037	0.001981	0.008459	0.032943
Crk	-0.369	-0.499	-0.434	0.222	-0.024	-0.129	-0.281	-0.351	-0.335	-0.13	-0.185	0.001505	1.2e-05	0.000326	0.220635	0.835567	0.2068	0.016938	0.003518	0.00887	0.325844	0.087631
Csf1	-1.006	-1.629	-0.405	0.264	0.304	-0.737	-1.216	-1.344	-0.818	-0.415	-1.024	0.228798	0.034147	0.637824	0.914077	0.722969	0.339034	0.166168	0.125752	0.402977	0.692222	0.209604
Csf1r	0.585	0.833	0.039	0.507	-0.306	-0.002	-0.096	0.147	-0.073	-0.652	-0.642	0.153946	0.027877	0.929252	0.523812	0.458856	0.995102	0.839762	0.752521	0.888753	0.174602	0.107318
Csk	0.494	0.726	0.653	-0.374	0.499	0.332	0.549	0.681	0.775	0.469	0.443	5.1e-05	0	1e-06	0.020307	4.2e-05	0.001848	1.7e-05	0	0	0.000556	0.000138
Cst7	4.45	4.086	4.078	-0.531	5.157	4.259	4.816	5.016	5.203	4.969	4.407	0.000317	0.000306	0.000962	0.857347	4.7e-05	0.000203	0.000193	0.000119	0.000179	0.00047	0.000248
Ctsb	-0.108	0.228	0.014	-0.525	-0.37	-0.17	-0.16	-0.025	-0.114	-0.216	-0.114	0.639607	0.26713	0.952387	0.129335	0.095412	0.411518	0.51267	0.923985	0.674036	0.41943	0.614329
Ctsc	2.262	2.132	1.78	-0.399	2.074	1.93	1.688	1.797	1.72	1.133	1.395	0	0	2.4e-05	0.594232	2e-06	1e-06	6.2e-05	2.7e-05	0.000127	0.01034	0.000301
Ctsh	0.204	0.616	0.432	-0.068	0.527	0.504	0.854	1.01	0.867	1.3	1.174	0.448941	0.012708	0.10764	0.932185	0.046479	0.040127	0.002806	0.00056	0.004589	9e-05	3.4e-05
Ctsk	-0.213	0.167	-0.919	-0.02	-0.133	-1.032	-0.087	-0.099	-0.798	0.462	-0.267	0.775482	0.80642	0.202768	0.992807	0.857155	0.115993	0.918484	0.905895	0.337989	0.598752	0.715099
Ctsl	-0.712	-0.487	-0.362	0.442	0.189	0.156	-0.727	-0.694	-0.482	0.062	0.344	0.125517	0.253578	0.443793	0.650204	0.692225	0.72463	0.135802	0.155997	0.374582	0.919507	0.459436
Ctss	1.251	1.553	0.95	0.189	0.81	1.126	1.471	1.524	1.461	1.385	1.61	0.000684	1.3e-05	0.00855	0.825699	0.020805	0.000873	0.000161	0.000107	0.000414	0.001071	1.8e-05
Cuedc2	-0.83	-0.536	-0.446	0.092	-0.83	-0.592	-0.617	-0.44	-0.357	-0.523	-0.46	0.000844	0.014622	0.062614	0.886076	0.000787	0.007806	0.013583	0.076259	0.188236	0.058238	0.046031
Cul1	-0.587	-0.702	-0.567	0.229	-0.437	-0.465	-0.46	-0.51	-0.446	-0.362	-0.408	4e-06	0	9e-06	0.199213	0.000223	3.7e-05	0.000203	5.3e-05	0.000657	0.006168	0.000374
Cx3cl1	-0.759	-1.498	-0.215	-0.641	-0.225	0.629	-1.468	-1.007	-0.946	-1.105	-0.15	0.391819	0.063418	0.815708	0.745814	0.804186	0.439865	0.110472	0.281878	0.356011	0.286518	0.869826
Cxadr	-1.724	-1.9	-2.561	2.996	-2.579	-0.756	-1.739	-1.739	-2.288	-2.102	-1.823	0.139182	0.075883	0.031226	0.090402	0.027084	0.485546	0.156285	0.156763	0.084704	0.123292	0.107925
Cxcl1	0.845	0.294	2.062	2.688	1.467	0.941	-0.207	-0.324	2.324	0.877	1.027	0.452538	0.7805	0.066634	0.115444	0.183136	0.359325	0.873886	0.799513	0.065568	0.514728	0.350623
Cxcl10	10.118	8.652	7.244	2.365	9.405	8.878	8.614	7.495	6.352	7.807	7.804	0	0	0	0.147071	0	0	0	0	2e-06	0	0
Cxcl11	8.734	6.446	4.555	-0.912	8.115	8.964	8.605	7.209	5.58	7.591	8.488	5.8e-05	0.000763	0.024695	0.856612	0.000141	1.2e-05	0.000111	0.000921	0.01393	0.001544	5.4e-05
Cxcl12	-3.58	-4.167	-4.681	-1.807	-4.238	-2.821	-4.57	-3.995	-5.475	-4.309	-2.984	0.002576	0.000212	0.000186	0.368677	0.000459	0.008853	0.000315	0.001378	7.9e-05	0.001815	0.0087
Cxcl14	-0.798	-0.68	-1.102	-0.25	-0.28	-0.483	-2.312	-1.916	-1.156	-0.769	-1.3	0.242188	0.276876	0.109317	0.897002	0.688931	0.444578	0.001721	0.008385	0.137307	0.341787	0.05033
Cxcl16	1.394	1.352	1.392	1.265	1.565	1.718	1.443	1.668	1.666	1.277	1.566	0.000427	0.000216	0.000516	0.019004	0.0001	9e-06	0.000435	7.5e-05	0.000187	0.00416	6.8e-05
Cxcl2	3.361	2.867	3.301	6.145	4.505	4.199	2.105	2.477	2.714	2.677	3.349	7.1e-05	0.000173	0.000113	0	1e-06	1e-06	0.010498	0.003088	0.002547	0.003954	4.8e-05
Cxcl5	-2.535	-2.388	-0.722	-1.681	-1.533	-2.593	-1.809	-2.163	0.401	-1.153	-1.011	0.085493	0.07775	0.634952	0.565294	0.296128	0.056371	0.246771	0.164177	0.828051	0.51921	0.495243
Cxcl9	7.699	6.13	4.487	1.006	8.037	7.684	6.025	5.614	2.646	7.481	7.448	0.000104	0.000542	0.016847	0.821824	5.6e-05	3.5e-05	0.002271	0.004276	0.207876	0.000775	0.000105
Cyba	0.311	0.818	0.822	0.347	0.438	0.666	0.867	1.121	1.376	0.895	1.123	0.141754	0.0001	0.000343	0.345695	0.038443	0.001151	0.000236	7e-06	1e-06	0.000557	2e-06
Cybb	1.977	1.715	1.85	0.973	1.73	1.966	1.418	1.388	1.437	1.267	1.389	0	0	0	0.000649	0	0	0	0	0	1e-06	0
Cyfip1	0.076	-0.144	0.155	-0.092	0.558	0.574	-0.007	-0.084	0.234	0.098	0.362	0.745728	0.49135	0.502444	0.88017	0.014398	0.007101	0.978678	0.741932	0.375713	0.73086	0.09963
Cyfip2	0.573	0.21	0.366	0.256	0.819	0.564	0.823	0.611	0.768	0.796	0.524	0.159305	0.581677	0.375997	0.788968	0.043421	0.130925	0.05349	0.154511	0.097358	0.094615	0.186837
Cyld	0.392	0.229	0.44	0.149	0.463	0.282	0.191	0.21	0.356	0.405	0.251	0.00137	0.034475	0.000504	0.509658	0.000219	0.010432	0.119832	0.088586	0.008264	0.003957	0.029125
Cysltr1	1.343	1.394	1.086	-0.985	0.487	0.79	1.232	1.293	1.425	0.761	0.882	0.000294	5.9e-05	0.002885	0.056158	0.157725	0.014889	0.001119	0.000707	0.000513	0.061	0.010363
Cysltr2	3.633	2.754	3.395	-0.373	3.968	3.268	3.69	3.348	3.901	4.061	3.216	0	2e-06	0	0.771571	0	0	0	1e-06	0	0	0
Dab2ip	-2.49	-2.875	-3.221	0.08	-1.958	-1.995	-2.598	-2.472	-3.543	-2.063	-1.934	0.006211	0.000797	0.000719	0.98057	0.027694	0.016199	0.006173	0.009166	0.00071	0.047604	0.026586
Dapk1	-0.306	-0.893	-0.33	0.71	-0.055	-0.115	-1.187	-1.475	-0.924	-0.926	-1.179	0.50956	0.033488	0.477426	0.375614	0.908388	0.792518	0.013702	0.002715	0.074236	0.082158	0.009044
Dapk3	-0.412	-0.397	-0.176	0.385	-0.287	-0.105	-0.142	-0.057	-0.039	-0.04	0.136	0.00192	0.001176	0.173063	0.040541	0.024621	0.375945	0.297892	0.687891	0.803995	0.809814	0.277418
Dbnl	1.538	1.625	1.431	0.081	1.265	1.238	1.115	1.129	1.137	0.881	0.885	0	0	0	0.8051	0	0	0	0	0	1e-06	0
Dclre1c	1.472	1.305	1.414	-0.068	1.31	1.125	1.47	1.355	1.302	1.347	1.127	0	0	0	0.872983	0	0	0	0	0	0	0
Ddx3x	-1.108	-1.224	-0.965	0.073	-1.338	-1.166	-1.046	-1.115	-1.057	-1.116	-1.185	2.8e-05	1e-06	0.000213	0.917386	1e-06	4e-06	9.6e-05	4.3e-05	0.000216	0.000167	5e-06
Ddx58	4.193	3.876	3.632	0.019	3.296	3.554	3.821	3.666	3.465	3.033	3.568	0	0	0	0.990022	0	0	0	0	0	0	0
Ddx60	5.083	4.857	4.505	-0.028	4.555	4.85	4.919	4.937	4.575	4.3	4.787	0	0	0	0.986415	0	0	0	0	0	0	0
Dennd1b	1.702	1.643	1.527	-0.013	1.465	1.498	1.618	1.564	1.462	1.353	1.341	0	0	0	0.985443	0	0	0	0	0	0	0
Dhx58	3.714	2.398	3.813	-0.361	3.217	3.948	3.673	2.31	3.793	3.213	3.911	0	0	0	0.710506	0	0	0	9e-06	0	0	0
Dlg1	-0.704	-1.034	-1.044	0.313	-1.108	-1.035	-0.676	-0.715	-0.802	-0.554	-0.751	5.2e-05	0	0	0.225176	0	0	0.00014	6.9e-05	3.6e-05	0.003551	1.2e-05
Dll1	4.752	3.96	3.623	-0.178	3.453	3.345	2.912	2.652	2.19	1.863	2.376	0	1e-06	1.7e-05	0.937785	2.4e-05	1.2e-05	0.000367	0.001054	0.009824	0.032033	0.001542
Dock1	-1.584	-1.851	-1.72	-0.088	-1.807	-1.636	-1.458	-1.511	-1.441	-1.347	-1.265	0	0	0	0.893243	0	0	0	0	2e-06	8e-06	1e-06
Dock2	0.184	0.247	-0.244	-0.17	-0.289	-0.058	0.153	0.101	-0.211	-0.212	-0.164	0.421582	0.23436	0.287439	0.73767	0.198882	0.790861	0.537312	0.689685	0.427995	0.433648	0.469847
Dpp8	-0.349	-0.639	-0.494	0.049	-0.574	-0.502	-0.284	-0.424	-0.452	-0.326	-0.403	0.005383	1e-06	0.000208	0.880383	2.2e-05	4.8e-05	0.027018	0.001433	0.001505	0.022977	0.001192
Dusp10	-1.477	-1.88	-1.706	0.327	-0.318	-1.106	-1.171	-1.354	-2.182	-0.765	-0.989	0.009342	0.000513	0.003472	0.807209	0.575593	0.032277	0.045272	0.021787	0.000868	0.24324	0.068733
Dusp22	-0.51	-0.249	-0.294	0.011	-0.71	-0.447	-0.064	-0.012	-0.066	-0.159	-0.209	0.150345	0.447526	0.413338	0.992779	0.044403	0.168867	0.877073	0.977157	0.883288	0.721545	0.559981
Dusp3	-1.096	-0.801	-0.778	-0.023	-0.884	-1.017	-0.472	-0.575	-0.573	-0.421	-0.62	0.002386	0.013423	0.028331	0.986103	0.011914	0.002262	0.197735	0.11622	0.150125	0.307728	0.067229
Ebi3	0.889	0.887	0.829	0.488	0.898	1.261	0.499	0.691	1.162	0.684	1.148	0.014552	0.008347	0.024069	0.47072	0.013282	0.00035	0.187721	0.067575	0.004971	0.10372	0.001619
Ecm1	-0.559	-0.644	-0.71	-0.695	-0.61	-0.746	-0.668	-0.657	-0.867	-0.575	-0.746	0.002979	0.000296	0.00032	0.008008	0.001268	5.1e-05	0.000797	0.000986	8.3e-05	0.007848	9.7e-05
Ecsit	-1.353	-1.135	-0.798	0.193	-1.024	-0.926	-0.379	-0.264	0.004	-0.065	-0.057	0	0	4e-05	0.577576	1e-06	1e-06	0.037175	0.148412	0.985929	0.768163	0.749478
Eda	-2.937	-3.913	-3.876	-0.735	-3.372	-3.032	-3.356	-2.991	-3.847	-3.134	-2.829	0.00213	2.6e-05	0.000128	0.715965	0.000506	0.000702	0.000848	0.002659	0.000418	0.004388	0.002305
Edn1	-1.938	-2.794	-3.373	0.874	-0.27	-1.576	-2.434	-2.49	-3.08	-1.457	-2.184	0.092154	0.009376	0.004912	0.732981	0.820922	0.135857	0.043677	0.040026	0.018946	0.283692	0.051769
Egr1	-0.411	-1.256	0.079	1.255	0.926	1.022	-0.608	-0.981	0.219	-0.332	0.321	0.575237	0.056664	0.918383	0.302336	0.193271	0.120259	0.432647	0.195255	0.805938	0.713284	0.660096
Eif2ak2	2.83	2.372	2.441	-0.641	2.144	2.426	2.454	2.171	2.149	1.786	2.096	0	0	0	0.087381	0	0	0	0	0	0	0
Eif2ak4	-1.201	-1.303	-0.78	-0.121	-1.117	-1.082	-0.63	-0.84	-0.564	-0.574	-0.838	1.1e-05	1e-06	0.002341	0.843637	3.1e-05	1.6e-05	0.014398	0.001523	0.041535	0.044341	0.000765
Elf1	0.71	0.585	0.442	-0.037	0.29	0.313	0.828	0.731	0.559	0.58	0.55	4.7e-05	0.000181	0.007234	0.94189	0.066335	0.03306	7e-06	5.2e-05	0.002386	0.002395	0.000716
Elf4	0.804	0.482	0.517	0.009	0.688	0.623	0.774	0.597	0.566	0.584	0.467	1.6e-05	0.002398	0.003132	0.987672	0.000129	0.000167	4.5e-05	0.001063	0.003359	0.003488	0.005118
Elmo1	-1.122	-1.342	-1.3	-0.158	-1.291	-1.126	-0.698	-0.701	-0.931	-0.686	-0.509	0.000337	9e-06	6.8e-05	0.827306	5.6e-05	0.00012	0.023926	0.023961	0.005841	0.04621	0.075005
Elmo2	-0.926	-0.917	-0.897	-0.448	-0.86	-0.779	-0.551	-0.597	-0.761	-0.631	-0.474	1.2e-05	3e-06	2.5e-05	0.124752	3.3e-05	4.5e-05	0.006151	0.003313	0.00062	0.005013	0.011135
Emp2	-1.507	-2.031	-1.459	0.192	-0.207	-0.754	-2.438	-2.118	-2.629	-1.448	-1.304	0.03663	0.002854	0.045669	0.928955	0.780398	0.253712	0.001739	0.005923	0.001681	0.084978	0.062371
Enpp1	-1.02	-1.024	-1.012	-0.505	-1.179	-1.259	-1.56	-1.619	-2.046	-1.463	-1.536	0.003164	0.001375	0.003788	0.397327	0.000758	0.000151	4.1e-05	2.5e-05	2e-06	0.00037	1.9e-05
Enpp2	-1.334	-2.235	-0.908	-1.222	-0.373	-0.223	-1.474	-1.291	-1.47	-0.615	0.324	0.236865	0.031314	0.42737	0.588557	0.747518	0.836753	0.214786	0.281995	0.258597	0.661403	0.779933
Enpp3	-1.642	-2.077	-2.006	-0.257	-1.608	-1.821	-2.627	-2.499	-2.877	-1.809	-2.663	0.09346	0.021951	0.043785	0.930235	0.098102	0.044083	0.011329	0.016246	0.010345	0.114125	0.006371
Ep300	0.512	0.053	0.224	0.354	0.225	0.225	0.717	0.475	0.316	0.472	0.305	0.010709	0.779339	0.261001	0.28637	0.250478	0.214635	0.000884	0.022903	0.161573	0.041461	0.111578
Eprs	-1.116	-1.338	-1.106	0.769	-0.742	-0.937	-0.556	-0.696	-0.518	-0.035	-0.411	1.9e-05	0	2.8e-05	0.02398	0.002117	6.9e-05	0.024047	0.005571	0.051638	0.909262	0.071468
Erap1	0.977	0.477	0.902	-0.362	0.747	0.879	1.151	0.958	1.194	1.225	1.12	4.5e-05	0.018522	0.000161	0.336132	0.00103	6.4e-05	6e-06	0.0001	1.1e-05	1.2e-05	3e-06
Ercc1	-0.735	-0.48	-0.526	0.309	-0.458	-0.608	-0.55	-0.397	-0.374	-0.273	-0.491	1.9e-05	0.001207	0.001343	0.217656	0.00379	8.7e-05	0.001085	0.015533	0.033328	0.131606	0.001714
Ereg	-2.414	-2.172	0.407	0.904	1.943	-1.655	-2.806	-2.309	0.628	0.862	-2.163	0.045403	0.049656	0.744946	0.736419	0.103783	0.133985	0.02658	0.067986	0.666205	0.556588	0.064836
Esr1	0.841	0.909	1.061	-0.346	0.238	0.26	0.831	1.107	1.17	0.931	0.289	0.019948	0.006786	0.00448	0.644151	0.512449	0.433058	0.027362	0.004025	0.004583	0.026966	0.418514
Ets1	-1.764	-1.889	-1.789	0.709	-0.921	-1.26	-1.946	-1.817	-2.128	-1.777	-1.499	0.000162	1.8e-05	0.000167	0.346157	0.033556	0.002404	7.1e-05	0.000183	5.6e-05	0.000773	0.000738
Exo1	-1.947	-1.519	-1.798	-1.78	-1.332	-1.761	-2.034	-1.809	-1.592	-1.567	-1.319	0.000839	0.003712	0.002081	0.027615	0.016821	0.001019	0.000785	0.002552	0.012016	0.016434	0.015818
Exosc3	-0.399	-0.42	-0.176	0.344	-0.257	-0.226	-0.074	-0.042	0.117	-0.072	0.224	0.008357	0.002838	0.241464	0.136563	0.0814	0.096797	0.65574	0.803071	0.505048	0.701316	0.121242
Exosc6	-1.438	-1.181	-0.891	0.254	-1.059	-1.039	-0.942	-0.525	-0.73	-0.607	-0.796	0	0	7.5e-05	0.515245	4e-06	1e-06	4.3e-05	0.014809	0.001934	0.011381	0.000167
Exosc9	-0.746	-0.619	-0.716	-0.107	-0.81	-0.751	-0.68	-0.641	-0.499	-0.479	-0.57	0	2e-06	1e-06	0.688414	0	0	3e-06	1e-05	0.00064	0.001413	1.9e-05
Ezr	0.217	-0.27	0.383	1.135	0.638	0.36	-0.007	-0.257	0.37	0.062	-0.065	0.409118	0.257744	0.144712	0.002311	0.014997	0.131626	0.982248	0.358263	0.216344	0.857083	0.80805
F2rl1	-0.627	0.895	-1.117	2.149	0.262	-1.593	-0.448	-0.906	-1.664	-0.715	-1.486	0.549726	0.343428	0.281104	0.190225	0.805102	0.09084	0.69803	0.414475	0.156085	0.567564	0.135938
Fadd	-0.321	-0.255	-0.096	0.019	-0.135	-0.041	-0.09	0.132	0.229	0.206	0.313	0.024526	0.050319	0.50653	0.969215	0.341422	0.761426	0.564764	0.386738	0.158968	0.216526	0.024705
Fas	1.215	0.774	1.097	1.762	1.123	0.823	0.776	0.494	0.792	0.637	0.841	0.027615	0.123517	0.048909	0.027615	0.040178	0.102039	0.17948	0.404361	0.208811	0.328458	0.114602
Fbxo9	-0.851	-0.757	-0.665	0.336	-0.927	-0.699	-0.422	-0.339	-0.285	-0.398	-0.195	0.000206	0.000286	0.002976	0.371225	6.6e-05	0.000759	0.059175	0.13105	0.248528	0.111081	0.358234
Fbxw11	0.262	0.077	0.192	0.316	0.429	0.321	0.174	0.147	0.158	0.244	0.174	0.035473	0.504629	0.126505	0.094357	0.000933	0.006178	0.182275	0.267232	0.271295	0.092739	0.149184
Fcer1g	0.692	1.006	0.499	-0.246	0.716	0.729	0.602	0.775	0.802	0.628	0.678	0.028565	0.000889	0.116492	0.723401	0.023123	0.01317	0.067325	0.020048	0.024943	0.087582	0.027883
Fcgr2b	-0.028	0.473	-0.873	-0.328	-3.167	-1.029	-0.222	-0.052	-1.046	-2.537	-1.298	0.964853	0.392462	0.148473	0.82239	4e-06	0.061832	0.744238	0.941272	0.125858	0.00053	0.02703
Fcgrt	-1.15	-0.506	-0.972	-0.742	-1.564	-1.06	-1.267	-0.855	-1.506	-1.468	-1.536	0.045276	0.336982	0.093269	0.499057	0.007221	0.045083	0.035018	0.156543	0.021004	0.02914	0.007048
Fes	0.457	0.664	0.516	-0.164	0.129	0.39	0.404	0.531	0.466	0.257	0.459	0.06887	0.004992	0.043396	0.778534	0.614689	0.091412	0.125426	0.04454	0.103283	0.389912	0.060948
Fgr	1.163	1.02	0.616	1.604	1.22	1.864	1.36	1.736	0.77	1.073	2.801	0.115715	0.132461	0.412778	0.171305	0.096558	0.007511	0.078894	0.026175	0.372351	0.216755	0.000262
Fkbp1a	-1.214	-1.207	-1.042	-0.119	-1.13	-1.215	-1.338	-1.322	-1.281	-1.204	-1.245	0	0	0	0.749212	0	0	0	0	0	0	0
Flot1	-0.839	-0.581	-0.856	-0.219	-0.742	-0.479	-0.451	-0.463	-0.573	-0.656	-0.336	5.9e-05	0.001456	5.7e-05	0.561141	0.00026	0.007734	0.024685	0.021723	0.008803	0.004093	0.070653
Flot2	-0.762	-0.672	-0.578	-0.095	-0.742	-0.492	-0.765	-0.631	-0.626	-0.622	-0.428	2e-06	4e-06	0.000163	0.765453	4e-06	0.000348	3e-06	6.8e-05	0.000188	0.000311	0.0024
Fos	0.006	-0.373	0.165	0.855	0.783	0.991	0.319	0.212	0.967	0.039	0.762	0.993807	0.540779	0.810212	0.494525	0.22839	0.099036	0.664009	0.775963	0.197876	0.964957	0.235035
Foxf1	3.451	2.401	2.72	2.185	2.339	2.054	1.462	0.701	2.263	0.813	1.584	0.000828	0.008829	0.007451	0.156634	0.017635	0.024172	0.156386	0.51219	0.04231	0.493004	0.096728
Foxp1	-0.079	-0.426	-0.166	0.255	-0.357	-0.242	-0.038	-0.341	-0.653	-0.545	-0.524	0.720456	0.02988	0.444119	0.539594	0.090547	0.215079	0.877667	0.127458	0.007509	0.029144	0.012574
Foxp3	-1.067	-0.837	-0.723	-0.215	-0.988	-0.937	-0.752	-0.451	-0.248	-0.506	-0.642	0.000168	0.000944	0.008029	0.708373	0.000391	0.000299	0.00729	0.103077	0.422043	0.100293	0.013584
Fpr1	2.977	1.481	2.4	3.498	3.905	3.755	2.943	2.579	4.091	2.966	3.068	0.050306	0.288066	0.117379	0.139014	0.010953	0.008533	0.064097	0.105907	0.018086	0.094733	0.038653
Fpr2	4.81	4.003	4.102	3.425	5.63	5.142	4.621	4.527	5.1	4.652	5.002	0.000368	0.001019	0.002144	0.071697	4.9e-05	5.8e-05	0.000853	0.001095	0.000644	0.002306	0.000159
Frk	-1.453	-2.285	-2.442	-0.939	-2.261	-1.771	-1.647	-1.635	-2.714	-1.867	-1.42	0.010203	4.3e-05	7.6e-05	0.326388	0.000151	0.000998	0.005551	0.006038	5.9e-05	0.004932	0.009954
Fth1	-0.185	0.039	0.549	0.7	0.447	0.446	0.309	0.543	1.171	0.94	0.926	0.436291	0.860573	0.021904	0.041864	0.055	0.039145	0.210701	0.02791	4.2e-05	0.000948	0.000153
Fut7	0.269	0.363	-0.179	0.074	0.108	0.78	0.098	0.125	-0.163	-0.503	-0.266	0.613579	0.449264	0.739829	0.967404	0.840865	0.100881	0.871871	0.834168	0.80073	0.415547	0.61293
Fyb	0.712	0.591	0.593	0.687	0.927	0.96	1	0.954	0.973	1.13	1.065	0.006682	0.01333	0.023757	0.074783	0.000585	0.000164	0.000412	0.000723	0.00119	0.000345	8.2e-05
Fyn	-1.018	-1.22	-1.025	-0.084	-0.767	-1.172	-1.162	-1.33	-1.482	-1.175	-1.321	4.6e-05	1e-06	5.3e-05	0.895462	0.001189	1e-06	1e-05	1e-06	1e-06	4.2e-05	0
Fzd5	-0.67	-0.794	-0.745	-0.235	-0.302	-0.481	-1.245	-1.261	-1.435	-0.92	-1.008	0.038486	0.008523	0.023945	0.74646	0.348496	0.104579	0.000457	0.000414	0.000202	0.015684	0.001988
Gab2	-0.088	-0.205	-0.217	0.432	-0.176	-0.04	0.367	0.241	0.208	0.291	0.191	0.595137	0.163625	0.18122	0.073765	0.269971	0.794789	0.029885	0.154633	0.262983	0.121247	0.225078
Gapdh	-1.112	-0.988	-0.814	-0.263	-0.747	-0.876	-1.166	-0.764	-0.921	-0.86	-0.59	1.6e-05	2.3e-05	0.000929	0.564905	0.001728	0.000135	1.2e-05	0.002204	0.00069	0.001946	0.009778
Gapt	-0.726	-0.082	-0.353	-1.235	-1.358	-0.925	0.368	0.064	0.571	0.102	-0.095	0.420209	0.924215	0.701278	0.457249	0.124212	0.258702	0.714617	0.950737	0.591324	0.931372	0.919757
Gas6	-2.501	-2.023	-1.809	-0.724	-2.725	-2.405	-2.226	-2.151	-1.974	-2.048	-2.258	0.000318	0.001199	0.00738	0.578317	0.000106	0.000192	0.001624	0.002295	0.00828	0.008105	0.000707
Gata2	-0.897	-2.086	-1.532	0.64	0.13	-1.034	-1.576	-1.471	-0.942	0.179	-1.333	0.375659	0.024599	0.130725	0.785319	0.901369	0.262638	0.134772	0.164749	0.423912	0.892542	0.173318
Gata3	2.132	0.23	2.086	1.62	2.375	0.204	0.284	0.14	1.703	1.639	0.547	0.041405	0.816337	0.048655	0.377692	0.023053	0.838775	0.81193	0.908484	0.153191	0.179319	0.604983
Gbf1	-0.504	-0.77	-0.717	0.166	-0.73	-0.7	-0.34	-0.428	-0.555	-0.398	-0.47	0.0036	8e-06	0.000108	0.634659	6.4e-05	3.9e-05	0.053152	0.016326	0.004168	0.04284	0.005096
Gbp2	6.415	5.969	5.777	0.856	6.343	5.916	5.486	5.296	5.078	5.437	5.158	0	0	0	0.448829	0	0	0	0	0	0	0
Gbp5	7.622	7.355	6.753	2.307	7.486	7.46	6.479	6.596	6.093	6.276	6.464	0	0	0	0.042025	0	0	0	0	0	0	0
Gbp6	7.707	7.46	5.998	0.304	6.551	7.149	7.651	7.629	6.297	6.591	7.144	0	0	0	0.892158	0	0	0	0	0	0	0
Gch1	2.698	2.505	2.667	1.413	2.958	2.836	2.151	2.114	2.239	2.014	2.311	0	0	0	0.000295	0	0	0	0	0	0	0
Gem	1.889	0.777	2.166	2.78	3.421	2.565	0.526	0.342	1.569	1.368	1.544	0.067857	0.416331	0.039401	0.073301	0.001422	0.008364	0.649423	0.770895	0.185731	0.261114	0.124225
Gnl1	-0.089	0.141	-0.032	0.334	-0.04	0.157	-0.199	0.038	0.061	0.081	0.227	0.53245	0.274129	0.829515	0.124158	0.782264	0.223535	0.178622	0.816057	0.721838	0.641137	0.096225
Gper1	-3.637	-4.389	-4.468	-3.282	-3.392	-4.103	-4.091	-4.285	-4.052	-3.327	-3.392	4e-06	0	0	0.000897	1.2e-05	0	1e-06	0	4e-06	0.000113	7e-06
Gpld1	-0.504	-0.85	-0.585	0.07	-0.756	-0.796	-0.108	-0.371	-0.321	-0.171	-0.405	0.003858	2e-06	0.001144	0.877165	4.5e-05	6e-06	0.561039	0.037519	0.095139	0.395129	0.015424
Gpr17	-2.961	-3.029	-3.093	0.833	-1.613	-1.797	-1.829	-2.342	-2.321	-1.714	-1.037	0.000557	0.00015	0.000409	0.612464	0.045739	0.017376	0.031574	0.006901	0.012266	0.070634	0.189653
Gpr183	-2.572	-2.449	-2.76	-0.692	-2.681	-2.719	-2.447	-2.608	-3.341	-3.655	-2.491	0.004941	0.003639	0.003116	0.725454	0.003352	0.001524	0.009644	0.006271	0.001335	0.000756	0.005166
Gpr65	1.383	1.547	0.784	0.317	0.859	1.352	1.584	1.737	1.671	1.294	1.51	0.000318	2.2e-05	0.032642	0.681738	0.017703	0.000157	9.2e-05	2.7e-05	0.000118	0.002776	7.2e-05
Gprc5b	-0.05	-0.172	0.889	0.028	0.921	0.434	-0.074	-0.116	0.496	0.335	0.235	0.933722	0.744341	0.115115	0.98778	0.096805	0.400719	0.910893	0.857874	0.450259	0.628504	0.67917
Gpx1	-0.267	-0.012	-0.148	0.041	-0.292	-0.146	0.52	0.681	0.413	0.475	0.629	0.359645	0.96569	0.619993	0.967404	0.310794	0.589525	0.085529	0.025523	0.214101	0.159675	0.026385
Grap2	1.993	2.065	1.781	-0.099	1.512	1.486	2.652	2.603	1.286	2.504	2.287	0.006931	0.002589	0.016313	0.968673	0.035877	0.026513	0.000785	0.000994	0.118464	0.003775	0.00176
Grb2	-0.024	0.185	0.168	0.085	-0.133	-0.082	0.116	0.189	0.247	-0.1	0.032	0.879961	0.175812	0.265101	0.813177	0.371411	0.554782	0.473284	0.233376	0.147812	0.58261	0.834947
Gsdmd	1.985	1.796	2.006	0.51	1.934	1.921	1.82	1.777	1.908	1.671	1.658	0	0	0	0.126535	0	0	0	0	0	0	0
Gtpbp1	0.558	0.547	0.486	0.075	0.056	0.3	0.553	0.607	0.53	0.501	0.404	1e-06	0	1.7e-05	0.734465	0.578123	0.001643	2e-06	0	1.6e-05	5.8e-05	0.000105
Havcr2	-1.265	-1.011	-1.235	-0.476	-1.227	-1.596	0.062	-0.114	-0.271	-0.035	-0.564	0.010731	0.024811	0.013759	0.639117	0.012734	0.00075	0.913874	0.8396	0.645568	0.957239	0.238528
Hck	1.867	1.895	1.948	0.721	2.022	2.239	1.616	1.748	1.918	1.596	1.972	0	0	0	0.063225	0	0	0	0	0	3e-06	0
Hcst	-0.376	0.199	-0.228	-0.124	-0.52	-0.177	-0.162	-0.132	0.342	-0.342	-0.027	0.320769	0.570384	0.55434	0.908177	0.163438	0.616242	0.70214	0.75768	0.438632	0.449702	0.945676
Hfe	-0.386	-0.046	-0.562	-0.57	-1.387	-0.921	-0.091	-0.088	-0.493	-1.105	-0.866	0.452606	0.926019	0.272902	0.573365	0.007177	0.049082	0.878997	0.881495	0.40696	0.062677	0.079501
Hist1h2bc	-0.466	0.046	-0.724	0.256	-0.369	-0.08	0.156	0.802	0.189	0.858	1.169	0.216377	0.898364	0.057627	0.765701	0.324809	0.825483	0.714057	0.04292	0.678555	0.051425	0.002094
Hist2h2be	-0.628	-0.096	-0.134	0.131	-1.012	-0.49	-0.017	0.284	0.412	0.197	-0.114	0.252052	0.853626	0.815708	0.937785	0.06252	0.331326	0.978185	0.639234	0.524461	0.777217	0.839762
Hlx	-0.365	0.09	-0.254	-0.071	-0.517	-0.21	-0.201	0.178	-0.14	-0.354	0.024	0.23305	0.756399	0.411935	0.942055	0.08815	0.458434	0.549581	0.596362	0.706496	0.329272	0.941585
Hmgb1	-1.439	-1.195	-1.515	-0.143	-1.537	-1.395	-1.298	-1.143	-1.052	-1.027	-1.103	0	2e-06	0	0.80173	0	0	4e-06	2.9e-05	0.000223	0.000446	1.7e-05
Hmgb2	-0.684	-0.418	-0.499	-0.284	-0.657	-0.762	-0.946	-0.801	-0.615	-1.134	-0.883	0.002129	0.034212	0.022816	0.485858	0.002862	0.000304	8.7e-05	0.000684	0.012073	3e-05	9e-05
Hmgb3	-2.278	-2.435	-1.957	-0.897	-2.319	-2.545	-3.038	-2.517	-2.604	-2.922	-2.236	3.8e-05	3e-06	0.000327	0.290502	2.9e-05	2e-06	1e-06	1.5e-05	2.5e-05	6e-06	3.1e-05
Hmox1	-2.123	-2.07	-1.578	-0.403	-1.356	-1.426	-1.32	-1.362	-0.535	-1.036	-0.638	0	0	1.8e-05	0.519182	0.000103	1.8e-05	0.000238	0.000169	0.147573	0.007048	0.043413
Hras	-1.016	-0.916	-0.677	0.079	-0.948	-0.76	-0.696	-0.722	-0.463	-0.585	-0.435	0	0	0.000107	0.843425	0	5e-06	9.1e-05	5.9e-05	0.010663	0.002155	0.005865
Hrh2	3.511	2.592	2.981	0.071	4.156	3.104	3.276	3.337	3.146	3.442	3.047	0.000252	0.002351	0.001662	0.983482	2.7e-05	0.000408	0.00083	0.000712	0.002471	0.001486	0.000874
Hsp90aa1	-0.917	-1.172	-0.941	0.085	-0.339	-0.794	-0.749	-0.823	-0.729	-0.613	-0.684	0.002992	8e-05	0.00269	0.923961	0.252832	0.005018	0.017377	0.009795	0.031784	0.079333	0.019893
Hsp90ab1	-0.627	-0.673	-0.58	0.125	-0.622	-0.631	-0.381	-0.358	-0.339	-0.446	-0.419	0.000688	0.000105	0.001717	0.754473	0.000693	0.000258	0.038087	0.051505	0.088802	0.030146	0.01524
Hsp90b1	-0.585	-0.666	-0.556	0.101	-0.533	-0.852	-1.291	-1.359	-1.294	-1.258	-1.188	0.000801	5.7e-05	0.001516	0.797085	0.001856	1e-06	0	0	0	0	0
Hspa1a	0.407	0.4	1.092	2.526	2.077	0.772	-0.474	-0.493	-0.204	0.475	-0.232	0.540017	0.508411	0.096481	0.006794	0.00197	0.195784	0.503611	0.485301	0.80022	0.548896	0.726791
Hspa1b	-0.858	-1.505	-0.309	1.444	0.529	-0.202	-1.647	-1.585	-1.985	-1.447	-1.136	0.333255	0.06288	0.735082	0.344428	0.553692	0.812594	0.073858	0.0865	0.047141	0.160281	0.186183
Hspd1	-1.17	-1.29	-0.927	-0.005	-0.936	-1.248	-0.879	-0.825	-0.553	-0.645	-0.883	0	0	2.3e-05	0.9934	1.5e-05	0	6e-05	0.000149	0.012641	0.005286	2.2e-05
Icam1	3.06	2.584	2.824	1.748	3.243	3.044	2.191	2.295	2.713	2.302	2.486	4.5e-05	0.000131	0.000162	0.091746	1.9e-05	1.5e-05	0.002891	0.001971	0.000741	0.004799	0.00042
Icam2	1.366	1.98	1.636	-0.954	0.661	0.498	1.214	1.896	2.077	1.002	0.915	0.017944	0.000371	0.005838	0.3327	0.244053	0.344834	0.042599	0.002191	0.00178	0.133504	0.099424
Icam5	0.649	-0.417	0.475	-0.443	0.334	0.886	-0.684	-0.355	-1.186	-0.615	-0.406	0.439464	0.591241	0.576765	0.829089	0.694842	0.244873	0.446182	0.703283	0.213768	0.542475	0.630827
Ifi27	-3.078	-2.549	-2.243	-0.447	-2.489	-2.549	-3.108	-2.748	-2.5	-2.799	-2.916	0	0	0	0.209156	0	0	0	0	0	0	0
Ifi30	-0.405	-0.092	-0.193	-0.303	-0.656	-0.58	0.144	0.38	-0.102	-0.003	0.423	0.255747	0.785191	0.597615	0.693745	0.063224	0.075402	0.720144	0.317331	0.817877	0.995272	0.224253
Ifi35	3.086	3.008	3.069	0.044	3.043	3.337	2.983	2.956	3.08	2.896	3.322	0	0	0	0.965793	0	0	0	0	0	0	0
Ifih1	4.527	3.604	-2.888	-1.796	4.758	4.855	3.83	2.891	-2.588	3.841	1.914	0.038349	0.071507	0.188725	0.704961	0.028847	0.016849	0.093029	0.209816	0.305499	0.131488	0.377355
Ifit1	7.537	6.977	6.473	-0.17	6.869	7.604	6.911	6.638	6.045	6.172	7.046	0	0	0	0.950434	0	0	0	0	0	0	0
Ifit2	7.85	7.501	6.617	-0.084	6.86	7.745	7.152	7.012	5.953	5.926	7.044	0	0	0	0.972419	0	0	0	0	0	0	0
Ifit3	7.793	7.547	6.46	-0.363	6.641	7.793	7.314	7.186	6.025	5.998	7.356	0	0	0	0.859619	0	0	0	0	0	0	0
Ifitm1	1.515	1.986	1.621	0.342	0.573	0.805	1.487	1.732	1.514	0.859	0.852	0.036091	0.003514	0.027391	0.851075	0.428541	0.223434	0.048779	0.022879	0.064269	0.31406	0.227081
Ifitm2	0.252	0.569	0.234	-0.034	-0.608	-0.133	0.334	0.352	0.158	-0.389	-0.244	0.56126	0.142649	0.591138	0.983473	0.148455	0.743325	0.466688	0.443542	0.76116	0.445415	0.570308
Ifitm3	3.074	3.139	3.067	-0.497	2.533	3.062	3.032	3.119	3.164	2.511	3.156	0	0	0	0.273783	0	0	0	0	0	0	0
Ifna1	7.287	6.435	6.281	0.042	8.174	2.775	2.016	2.281	2.32	2.936	0.959	3e-06	5e-06	3.8e-05	0.992779	0	0.027607	0.158451	0.110394	0.134957	0.06474	0.482075
Ifna14	6.752	6.482	5.921	0.041	7.894	5.845	1.833	1.583	2.207	3.003	1.387	8.1e-05	4.1e-05	0.000482	0.9934	8e-06	0.000178	0.272811	0.348319	0.223158	0.103009	0.376286
Ifna2	8.473	7.783	7.485	0.475	9.031	7.358	3.873	3.897	4.485	4.711	3.669	4e-06	3e-06	3.1e-05	0.919426	1e-06	9e-06	0.021381	0.021199	0.014074	0.01263	0.019677
Ifna4	8.024	7.286	7.864	0.482	8.259	7.997	4.772	4.801	5.11	4.301	5.329	6e-06	6e-06	1.1e-05	0.916812	4e-06	2e-06	0.004459	0.00434	0.004643	0.019744	0.000865
Ifna5	8.394	7.981	6.803	-0.522	9.262	7.456	4.654	5.085	3.877	4.224	3.144	2e-06	1e-06	6.7e-05	0.906067	0	4e-06	0.004631	0.002234	0.026481	0.019492	0.036361
Ifna6	7.694	6.964	6.148	0.042	8.034	4.561	2.479	3.113	2.102	2.727	1.574	2.8e-05	3.1e-05	0.000563	0.9934	1.4e-05	0.003795	0.154911	0.0741	0.273173	0.160008	0.337502
Ifnar1	-0.479	-0.647	-0.403	0.014	-0.234	-0.17	-0.498	-0.489	-0.424	-0.563	-0.338	0.000121	0	0.001013	0.970556	0.041855	0.108664	0.000114	0.000155	0.001575	9.2e-05	0.0035
Ifnar2	0.039	0.236	0.016	-0.154	-0.179	0.182	0.352	0.437	0.381	0.205	0.477	0.780561	0.058587	0.911734	0.567712	0.183573	0.145119	0.014346	0.002913	0.014208	0.197687	0.000619
Ifnb1	10.385	7.222	6.54	-0.818	9.551	9.694	7.948	5.789	5.24	6.584	7.746	0	6e-06	0.000118	0.829936	0	0	9e-06	0.000652	0.003307	0.000495	4e-06
Ifngr1	-0.914	-0.809	-0.933	0.108	-1.283	-0.711	-0.441	-0.436	-0.497	-0.535	-0.368	7e-06	1.1e-05	7e-06	0.802109	0	8.1e-05	0.019776	0.021842	0.015465	0.011925	0.036179
Ifngr2	0.221	0.27	0.296	0.618	0.068	0.368	0.371	0.398	0.5	0.246	0.482	0.017122	0.001998	0.002213	6e-06	0.460722	6.7e-05	0.000267	0.000117	1.2e-05	0.022395	2e-06
Igf1r	-1.508	-2.038	-2.185	-0.131	-1.903	-1.988	-2.041	-2.06	-2.731	-2.001	-2.19	0.001014	6e-06	1.2e-05	0.919119	6.4e-05	1.1e-05	4.1e-05	3.8e-05	1e-06	0.000217	5e-06
Igsf6	2.435	2.133	2.199	1.631	2.276	2.455	1.676	1.739	1.977	1.633	1.738	0	0	2e-06	0.003677	1e-06	0	0.000145	9.4e-05	4.1e-05	0.000688	3.6e-05
Ik	0.042	0.088	0.109	0.175	-0.103	0.135	0.278	0.301	0.387	0.207	0.358	0.724871	0.411051	0.353446	0.396911	0.372081	0.204225	0.022422	0.014274	0.003758	0.125865	0.002159
Ikbkap	-0.876	-0.966	-0.67	0.107	-0.899	-1.156	-0.69	-0.702	-0.615	-0.559	-0.755	0	0	2.8e-05	0.734316	0	0	2.2e-05	1.8e-05	0.000271	0.001148	2e-06
Ikbkb	0.168	0.162	0.1	0.152	-0.192	0.076	0.246	0.195	0.171	0.004	0.214	0.105415	0.088901	0.344244	0.416654	0.063316	0.430093	0.024394	0.074203	0.149112	0.97858	0.035217
Ikbke	1.814	1.639	2.015	1.573	2.022	2.045	1.338	1.61	1.929	1.49	1.761	8e-06	1e-05	2e-06	0.002352	1e-06	0	0.000723	8.2e-05	1.6e-05	0.000715	7e-06
Ikbkg	-0.487	-0.596	-0.573	0.194	-0.61	-0.492	-0.344	-0.35	-0.285	-0.204	-0.289	0.004631	0.000272	0.001272	0.557717	0.000537	0.002154	0.049873	0.046828	0.136898	0.303237	0.076636
Il10	3.778	4.432	3.456	-0.697	3.769	3.558	3.289	4.124	2.914	2.692	3.438	0	0	0	0.410823	0	0	0	0	1e-06	9e-06	0
Il10rb	-0.313	-0.119	-0.1	-0.12	-0.132	-0.163	0.164	0.188	0.299	0.191	0.158	0.011926	0.290623	0.420789	0.638718	0.278539	0.147792	0.204921	0.144954	0.031789	0.183257	0.18526
Il12b	2.743	2.597	2.291	4.523	3.093	4.047	3.261	4.248	3.517	3.267	4.413	0.014097	0.011505	0.040992	0.003986	0.005878	0.000206	0.005616	0.000487	0.005553	0.012245	0.000131
Il12rb1	4.629	4.341	4.634	0.888	4.998	3.729	4.71	4.875	5.234	4.925	3.589	0	0	0	0.554345	0	3e-06	0	0	0	1e-06	1.3e-05
Il15	3.269	3.393	3.154	0.295	3.481	3.304	3.026	3.089	2.966	2.971	2.977	0	0	0	0.532678	0	0	0	0	0	0	0
Il16	-1.737	-1.125	-1.576	-1.254	-2.716	-2.453	-0.597	-0.263	-0.931	-0.889	-1.15	0.007389	0.054036	0.015709	0.225614	8e-05	0.000109	0.381456	0.71358	0.201322	0.233424	0.062875
Il18	2.246	2.608	2.051	0.032	2.662	2.281	1.587	2.064	1.484	1.6	1.517	0	0	0	0.969215	0	0	0	0	1e-06	1e-06	0
Il18bp	4.01	4.016	4.108	0.582	4.221	3.737	4.916	5.13	5.407	5.063	4.52	0	0	0	0.577576	0	0	0	0	0	0	0
Il18rap	0.597	0.349	0.628	-0.756	0.335	-0.578	-0.59	-0.763	-0.516	-0.963	-1.033	0.264298	0.479699	0.243352	0.440327	0.535837	0.23827	0.29847	0.17475	0.409416	0.122429	0.047038
Il1a	1.065	1.168	1.556	2.217	2.411	3.115	1.331	2.035	2.636	1.799	2.748	0.31804	0.229711	0.146147	0.191281	0.023262	0.002154	0.235494	0.067819	0.028783	0.146852	0.008959
Il1b	4.609	4.052	4.397	4.284	5.013	4.917	5.53	5.102	5.841	4.497	3.793	3.2e-05	5.4e-05	7.8e-05	0.00285	9e-06	3e-06	3e-06	1.2e-05	4e-06	0.00028	0.000267
Il1r1	-2.66	-2.997	-2.314	-0.771	-1.936	-2.251	-2.272	-2.289	-2.476	-1.715	-1.65	0.001813	0.000196	0.006497	0.654794	0.018593	0.003828	0.008992	0.00884	0.008427	0.073628	0.03932
Il1rap	0.084	-0.339	-0.226	-0.433	0.074	-0.193	-0.139	-0.294	-0.643	-0.171	-0.188	0.706833	0.087188	0.300722	0.214566	0.73782	0.33335	0.558067	0.197759	0.009337	0.513538	0.380903
Il1rl1	-0.421	-1.094	0.76	-0.052	1.281	-0.03	-0.845	-1.393	0.377	0.24	-0.292	0.714669	0.283517	0.502444	0.98894	0.245647	0.977484	0.483806	0.237249	0.783366	0.870117	0.798727
Il1rl2	-1.282	-1.945	-1.491	-0.256	-1.342	-1.287	-1.387	-1.789	-2.383	-1.302	-1.254	0.006246	2.6e-05	0.002025	0.818828	0.004191	0.003196	0.004672	0.000418	2.4e-05	0.015971	0.006047
Il1rn	-0.121	-0.68	0.696	-0.973	2.103	2.28	-0.123	0.118	1.251	0.612	2.139	0.914632	0.493502	0.524087	0.66922	0.04823	0.021813	0.922632	0.924369	0.313833	0.64533	0.040637
Il20rb	0.652	0.186	0.971	0.993	1.251	1.221	-0.423	0.229	0.554	0.479	0.64	0.187984	0.690673	0.05298	0.214566	0.012336	0.008707	0.428914	0.679108	0.335636	0.417847	0.184915
Il23r	4.237	2.241	2.305	-0.791	4.609	4.201	3.813	3.746	3.34	4.648	4.298	0.025683	0.194653	0.22599	0.873586	0.01528	0.016975	0.053684	0.059007	0.120897	0.035701	0.020638
Il27	5.903	5.231	5.235	1.765	6.788	6.433	4.431	4.028	3.67	4.01	4.935	2e-06	3e-06	1.9e-05	0.345888	0	0	0.000225	0.000694	0.003281	0.002039	2e-05
Il27ra	-1.413	-1.088	-1.027	0.262	-0.05	-0.507	-1.083	-1.025	-1.489	-0.419	-0.099	0.018646	0.046682	0.087653	0.863954	0.937013	0.356141	0.081847	0.100888	0.027762	0.563233	0.8736
Il2rg	2.7	2.581	2.728	0.272	3.266	2.872	3.271	3.623	3.827	3.587	3.489	3.5e-05	1.8e-05	4e-05	0.856612	2e-06	4e-06	3e-06	0	1e-06	3e-06	0
Il33	3.167	1.81	3.178	-0.796	4.66	1.986	0.681	0.912	2.623	1.475	0.805	0.055152	0.231703	0.057407	0.849159	0.005564	0.189603	0.71485	0.616938	0.165068	0.457058	0.631648
Il34	-2.892	-2.769	-1.829	-0.341	-1.314	-1.878	-1.731	-1.908	-2.895	-1.307	-0.931	0.004577	0.003207	0.068754	0.90498	0.182192	0.040666	0.095894	0.067575	0.010855	0.26399	0.343627
Il6	4.608	2.303	4.462	1.404	5.678	3.432	2.874	1.006	3.936	2.355	2.932	0.007269	0.134793	0.010159	0.702121	0.00117	0.027607	0.102549	0.586554	0.039389	0.233052	0.073103
Il6st	-0.338	-0.906	-0.834	-0.425	-0.967	-1.037	-0.271	-0.677	-1.027	-0.559	-0.703	0.217352	0.000626	0.003613	0.378968	0.000754	0.000142	0.354656	0.01959	0.001335	0.08136	0.00965
Il7	-1.566	-1.297	-1.677	-0.215	-0.787	-0.772	-1.638	-1.484	-1.993	-0.706	-0.543	0.023427	0.040006	0.017212	0.915369	0.24794	0.220442	0.023297	0.039961	0.01114	0.387081	0.427461
Il7r	-0.085	0.333	-0.162	0.289	0.68	0.398	0.377	0.126	-0.19	0.191	0.52	0.870301	0.465156	0.751319	0.806712	0.163438	0.381447	0.480228	0.823904	0.75318	0.760512	0.282022
Ilf2	-1.173	-1.197	-1.165	-0.281	-1.215	-1.244	-0.802	-0.821	-0.542	-0.67	-0.699	0	0	0	0.36415	0	0	6.1e-05	4.6e-05	0.007625	0.001713	0.000155
Inpp5d	-0.291	-0.078	-0.817	-0.529	-0.85	-0.691	0.163	0.107	-0.375	-0.294	-0.35	0.298798	0.768298	0.004825	0.249659	0.002964	0.008308	0.596699	0.733305	0.242292	0.375513	0.198004
Ip6k2	-0.302	-0.24	-0.264	-0.097	-0.337	-0.174	-0.048	-0.057	-0.026	-0.119	0.019	0.027567	0.055901	0.056422	0.755919	0.014295	0.16487	0.760164	0.708652	0.877689	0.468985	0.89661
Ipo7	-0.594	-0.955	-0.592	0.443	-0.679	-0.934	-0.216	-0.437	-0.343	-0.285	-0.581	0.001072	0	0.001282	0.091311	0.000233	1e-06	0.238905	0.017257	0.081687	0.159556	0.000994
Irak1	-0.703	-0.815	-0.626	0.261	-0.75	-0.608	-0.273	-0.226	-0.243	-0.221	-0.228	1.4e-05	0	9.5e-05	0.284105	5e-06	3.7e-05	0.072668	0.139163	0.142714	0.193037	0.106601
Irak1bp1	-1.957	-1.748	-1.465	0.273	-1.544	-1.673	-1.311	-1.056	-0.977	-0.47	-1.097	2e-06	2e-06	0.000144	0.725226	5.6e-05	5e-06	0.000663	0.005088	0.014897	0.255886	0.002005
Irak2	1.195	0.88	1.202	1.047	1.554	1.39	0.86	0.751	1.154	0.961	1.002	0.00137	0.008479	0.001488	0.046792	6.4e-05	0.0001	0.022274	0.04573	0.00504	0.022183	0.005035
Irak3	0.206	-0.14	0.196	1.43	0.143	0.477	0.471	0.365	0.49	0.463	0.566	0.268703	0.413157	0.296352	0	0.443413	0.006404	0.016101	0.061094	0.020326	0.03336	0.002469
Irak4	-0.063	-0.159	-0.257	-0.134	-0.586	-0.373	0.111	0.108	-0.14	-0.027	-0.126	0.808853	0.492463	0.310159	0.828202	0.01965	0.104361	0.694182	0.700075	0.641081	0.93412	0.619231
Irf1	2.905	2.916	2.996	1.594	2.892	2.91	2.36	2.454	2.649	2.232	2.376	0	0	0	6e-05	0	0	0	0	0	0	0
Irf2	1.098	1.001	1.031	-0.066	1.098	1.137	0.994	1.002	1.035	0.902	0.913	0	0	0	0.851886	0	0	0	0	0	1e-06	0
Irf3	-0.67	-0.55	-0.533	0.146	-0.717	-0.477	-0.329	-0.313	-0.294	-0.248	-0.145	7e-06	3.7e-05	0.000222	0.581392	2e-06	0.00026	0.018373	0.025191	0.050926	0.10855	0.265957
Irf4	-0.385	-1.018	0.399	0.173	-0.19	-0.019	-0.751	-0.586	-0.45	-0.881	-1.479	0.665266	0.195894	0.652951	0.950555	0.830366	0.981567	0.417709	0.533261	0.665202	0.388696	0.076889
Irf5	1.206	1.232	1.38	0.32	1.732	1.677	1.242	1.343	1.465	1.314	1.5	9e-06	1e-06	1e-06	0.483686	0	0	9e-06	3e-06	2e-06	1.8e-05	0
Irf7	7.664	7.645	6.143	0.111	6.725	7.539	7.741	7.928	6.433	6.777	7.546	0	0	0	0.96824	0	0	0	0	0	0	0
Irf8	0.031	0.424	-0.167	-0.413	-0.627	-0.274	0.096	0.18	-0.246	-0.316	0.003	0.941776	0.243354	0.683973	0.606929	0.110892	0.456395	0.833584	0.684111	0.604628	0.509665	0.995062
Irf9	1.327	1.309	1.502	-0.474	1.155	1.547	1.563	1.668	1.794	1.587	1.835	1e-06	0	0	0.20402	9e-06	0	0	0	0	0	0
Isg15	6.87	6.671	5.813	-0.107	6.548	7.019	6.554	6.526	5.627	5.953	6.745	0	0	0	0.968033	0	0	0	0	0	0	0
Isg20	5.469	4.955	4.527	0.757	5.426	4.98	5.265	4.894	4.438	4.897	4.839	0	0	0	0.523561	0	0	0	0	0	0	0
Itch	-0.324	-0.356	-0.461	0.315	-0.623	-0.34	0.015	0.012	-0.23	-0.192	-0.109	0.030808	0.010618	0.003211	0.187685	0.000111	0.014765	0.932463	0.943015	0.178778	0.277709	0.465134
Itfg2	-0.712	-0.834	-0.525	0.711	-0.63	-0.421	-0.242	-0.322	-0.139	-0.025	-0.128	0.001353	8e-05	0.016223	0.02123	0.003781	0.032257	0.283408	0.150648	0.584025	0.929405	0.55219
Itga4	2.509	2.083	1.733	0.732	1.728	1.218	0.871	0.736	0.59	0.685	-0.332	8e-06	3.4e-05	0.001118	0.416654	0.000926	0.009457	0.096219	0.162352	0.308493	0.243648	0.510038
Itgal	3.577	2.884	3	2.405	2.701	2.595	2.221	1.991	3.268	1.783	0.995	3e-06	1.8e-05	5e-05	0.011531	0.000144	9.1e-05	0.00192	0.005062	5e-05	0.022036	0.121897
Itgam	-0.811	-0.916	-1.269	-0.667	-1.505	-1.282	-1.26	-1.418	-1.303	-2.024	-1.51	0.061574	0.022231	0.004913	0.384376	0.00088	0.002025	0.006383	0.002482	0.008727	0.000166	0.000667
Itgb1	-0.577	-0.752	-0.814	-0.586	-0.688	-0.636	-0.846	-0.891	-0.983	-0.8	-0.905	0.00012	0	1e-06	0.00309	1e-05	1e-05	0	0	0	7e-06	0
Itgb2	-0.539	-0.251	-0.721	-0.669	-0.923	-0.562	-0.438	-0.35	-0.313	-0.534	-0.352	0.04076	0.299355	0.008088	0.093929	0.000787	0.021446	0.111832	0.207943	0.305122	0.082455	0.168828
Itgb7	2.366	2.199	2.994	0.152	2.902	1.918	3.525	3.195	3.781	4.315	3.443	3.8e-05	2.9e-05	1e-06	0.92118	2e-06	0.000201	0	0	0	0	0
Itm2a	-2.98	-2.847	-4.1	-1.21	-3.144	-2.403	-3.682	-3.05	-4.755	-3.68	-2.888	0.001569	0.001034	4.9e-05	0.479889	0.000864	0.004989	0.000244	0.001865	2e-05	0.000813	0.001606
Jag1	-2.308	-2.354	-2.587	0.372	-1.709	-1.023	-2.534	-2.191	-2.217	-2.562	-1.33	0.000331	8.6e-05	0.000102	0.7948	0.005444	0.065451	0.000166	0.000914	0.001606	0.000519	0.024711
Jak1	-0.308	-0.436	-0.388	0.034	-0.416	-0.347	-0.293	-0.293	-0.388	-0.277	-0.315	0.002388	1.2e-05	0.000258	0.902415	8.4e-05	0.000301	0.005028	0.00524	0.000739	0.016213	0.00148
Jak2	1.942	1.614	1.585	0.793	1.869	1.704	1.31	1.359	1.267	1.21	1.326	1.4e-05	5.5e-05	0.000267	0.223268	2.4e-05	2.9e-05	0.002404	0.001766	0.005873	0.010693	0.001127
Jak3	0.405	0.408	0.537	-0.444	0.302	0.333	0.446	0.645	0.648	0.287	0.551	0.05289	0.033851	0.012408	0.181043	0.144195	0.082228	0.041547	0.004031	0.006833	0.241879	0.007834
Jam3	-3.138	-2.551	-3.174	-1.06	-1.83	-2.057	-2.753	-2.664	-3.356	-1.831	-2.161	0.00043	0.001474	0.000452	0.512045	0.029103	0.009102	0.002354	0.003238	0.000681	0.061924	0.009361
Jun	-0.465	-0.56	-0.323	0.387	-0.261	-0.409	-0.423	-0.441	-0.429	-0.383	-0.085	0.009111	0.000907	0.068835	0.16026	0.133397	0.012585	0.021826	0.017625	0.031326	0.061585	0.633197
Kcnn4	-0.605	-0.48	-0.327	-0.468	0.523	0.572	-0.339	-0.267	-0.007	0.031	0.291	0.081884	0.132301	0.354143	0.476665	0.129359	0.073545	0.363114	0.479795	0.987255	0.945623	0.401469
Kdm5d	0.24	-2.339	-4.533	2.596	1.102	-2.552	0.264	-2.29	-6.263	2.473	1.525	0.944075	0.43127	0.161988	0.710923	0.738604	0.390358	0.944897	0.513227	0.086418	0.525873	0.64075
Kdm6b	-1.405	-1.665	-1.795	0.852	-1.193	-1.234	-1.278	-1.134	-1.605	-0.976	-1.306	0.000864	3.6e-05	5.9e-05	0.181878	0.003681	0.001406	0.003037	0.008107	0.00068	0.037944	0.001343
Kit	-0.693	-1.21	-0.664	0.441	-1.333	-1.573	-1.185	-1.385	-1.023	-1.452	-0.722	0.272215	0.036937	0.296643	0.758878	0.033879	0.00794	0.072164	0.036772	0.155189	0.048862	0.242022
Klhl6	-1.645	-1.146	-1.764	-0.999	-2.743	-1.97	-0.528	-0.756	-1.149	-1.621	-1.248	0.028658	0.094763	0.021168	0.481656	0.000497	0.005352	0.517351	0.345727	0.18008	0.063718	0.086403
Klrk1	8.164	7.177	5.731	-0.624	7.749	6.744	7.32	6.722	4.78	5.717	5.432	0	0	0	0.722773	0	0	0	0	2e-06	0	0
Kras	-1.151	-1.24	-1.144	0.074	-0.819	-0.876	-0.562	-0.672	-0.616	-0.526	-0.557	0	0	0	0.73714	0	0	2e-06	0	1e-06	2.9e-05	1e-06
Krt16	1.544	-0.248	1.281	0.638	3.32	1.767	1.372	0.853	1.836	4.09	3.834	0.158988	0.811984	0.246675	0.808388	0.003146	0.079104	0.236766	0.474055	0.142714	0.001942	0.000642
Kynu	2.048	2.401	1.838	-0.819	2.024	0.901	2.938	2.89	2.447	2.028	1.054	0.008716	0.001097	0.019252	0.595497	0.009145	0.200308	0.000491	0.000615	0.005503	0.024342	0.157676
Lag3	2.219	2.49	2.374	0.211	2.916	2.886	3.71	4.338	3.966	3.306	3.224	0.004212	0.000635	0.002699	0.924916	0.000275	0.000122	1.8e-05	2e-06	2e-05	0.000359	5.4e-05
Lair1	0.32	0.413	-0.486	-0.628	-0.091	0.503	0.895	0.932	0.469	0.6	0.704	0.292666	0.136668	0.111923	0.196399	0.770303	0.071098	0.005655	0.004189	0.176835	0.090199	0.018176
Lamp1	0.076	0.291	0.215	-0.402	-0.258	-0.144	0.04	0.147	0.274	0.073	-0.007	0.747161	0.163118	0.353085	0.297732	0.255866	0.497809	0.881383	0.556753	0.299932	0.804358	0.977939
Lat2	-0.441	-0.084	0.023	-0.162	0.083	0.058	0.15	0.089	0.358	0.199	0.45	0.19048	0.792214	0.950303	0.849159	0.812314	0.856785	0.692713	0.817456	0.362898	0.634788	0.170617
Lbp	-1.456	-0.733	-1.342	-2.46	-1.396	-0.788	-1.257	-0.724	-2.235	-0.719	-0.462	0.090247	0.355136	0.122187	0.053414	0.101751	0.320254	0.164574	0.436563	0.022426	0.48837	0.596651
Lck	0.548	0.756	0.812	1.167	1.756	0.273	0.228	0.536	-0.555	1.661	0.36	0.421469	0.221441	0.232857	0.309486	0.010102	0.669553	0.767806	0.464945	0.485324	0.035754	0.599094
Lcn2	0.027	-0.307	-0.135	0.949	1.114	1.889	-0.297	0.009	-0.289	0.23	1.404	0.983172	0.784829	0.916038	0.714519	0.346461	0.082778	0.827647	0.994886	0.846049	0.88275	0.227081
Lcp1	-0.194	-0.261	-0.534	-0.328	-0.204	0.237	-0.441	-0.386	-0.654	-0.853	-0.318	0.417115	0.227711	0.02666	0.45624	0.387557	0.274541	0.07434	0.120067	0.015152	0.002623	0.166612
Lcp2	1.005	0.923	0.646	0.524	1.131	1.101	1.059	1.12	1.021	1.003	0.996	0.01286	0.01284	0.108475	0.491076	0.005337	0.003645	0.011994	0.008444	0.02432	0.031914	0.011438
Lfng	-0.468	0.081	-0.404	-0.594	-0.943	-0.311	-0.173	0.092	-0.049	-0.672	0.102	0.098349	0.761764	0.157683	0.188929	0.001332	0.232434	0.577954	0.775238	0.891452	0.042764	0.725301
Lgals1	-1.412	-1.232	-1.124	-0.511	-1.071	-1.128	-1.789	-1.642	-1.74	-1.426	-1.222	0	0	0	0.03945	0	0	0	0	0	0	0
Lgals3	-0.747	-0.197	0.039	0.265	-0.087	-0.102	-0.33	-0.142	-0.1	-0.148	0.117	0.050717	0.580279	0.925253	0.761659	0.824406	0.780278	0.422808	0.74323	0.833936	0.760538	0.766
Lgals9	2.957	2.901	3.153	-0.613	2.744	2.804	2.702	2.747	2.99	2.516	2.586	0	0	0	0.118015	0	0	0	0	0	0	0
Lgmn	0.154	0.555	0.009	-0.638	-0.171	-0.212	0.326	0.402	-0.022	0.158	0.308	0.502075	0.008356	0.970891	0.056115	0.45045	0.306488	0.168935	0.088906	0.939517	0.565514	0.159246
Lgr4	-2.368	-2.637	-3.024	-0.518	-2.582	-2.507	-2.726	-2.91	-3.624	-2.46	-2.61	0.001453	0.00017	0.000116	0.74709	0.000567	0.00034	0.000502	0.000246	3.3e-05	0.003919	0.000386
Lif	0.487	0.07	1.639	2.147	2.686	1.708	-1.273	0.002	0.911	0.705	0.854	0.674931	0.948249	0.149202	0.247114	0.017496	0.098148	0.287318	0.998647	0.491893	0.610758	0.447274
Lig4	-0.645	-0.723	-0.52	0.033	-0.583	-0.669	-0.353	-0.4	-0.092	0.032	-0.192	0.000133	7e-06	0.001619	0.949548	0.000408	2.6e-05	0.031097	0.015745	0.62264	0.874504	0.208743
Lilra6	0.934	0.616	1.914	0.245	1.706	1.367	2.426	2.518	3.44	3.282	2.511	0.062417	0.179135	0.000406	0.847211	0.001076	0.004056	2.3e-05	1.4e-05	0	1e-06	5e-06
Lilrb4	0.929	0.707	1.064	0.667	1.938	1.657	0.609	0.653	1.088	1.175	1.335	0.047855	0.099542	0.026096	0.436582	0.000122	0.000319	0.218585	0.187282	0.04079	0.032506	0.004395
Lime1	-0.815	-0.769	-0.525	0.369	-0.835	-0.744	-0.654	-0.315	-0.401	-0.196	-0.428	9.8e-05	6.5e-05	0.008473	0.245183	6.7e-05	0.00011	0.001729	0.120738	0.066996	0.392593	0.023708
Limk1	-0.324	-0.199	-0.253	0.079	-0.533	-0.468	-0.075	-0.236	-0.322	-0.552	-0.465	0.102757	0.274971	0.207403	0.882405	0.008241	0.011943	0.738445	0.264093	0.157501	0.018548	0.017688
Lpxn	1.069	1.386	1.18	-0.607	1.141	0.904	1.271	1.151	1.285	1.177	1.14	0.0002	1e-06	7.2e-05	0.146501	8.3e-05	0.000538	3.1e-05	0.000129	7.4e-05	0.000349	5.8e-05
Lsm14a	0.168	0.164	0.081	0.53	0.228	0.085	0.113	0.116	0.146	0.287	0.159	0.080097	0.063179	0.407884	0.000143	0.018091	0.341028	0.266049	0.256054	0.183927	0.011671	0.088658
Lst1	1.734	2.254	1.674	-0.131	1.64	2.048	2.179	2.614	2.641	2.051	2.45	0.000148	1e-06	0.000276	0.916583	0.000273	4e-06	9e-06	0	1e-06	0.000104	0
Ltbr	-0.53	-0.439	-0.376	-0.013	-0.417	-0.297	-0.248	-0.174	-0.044	-0.123	0.001	1e-06	6e-06	0.000232	0.96824	4.8e-05	0.00106	0.012508	0.077075	0.701344	0.267037	0.990836
Ltf	-1.592	-0.853	-1.794	-0.537	-0.441	-0.185	-1.205	-0.463	-1.996	-0.95	-0.296	0.189373	0.447256	0.142861	0.863574	0.723569	0.873689	0.353013	0.735299	0.149798	0.518102	0.813536
Ly75	-1.026	-1.761	-0.033	0.054	-0.533	-0.746	-1.518	-1.853	0.547	-1.565	-1.034	0.273358	0.040543	0.97421	0.986372	0.574628	0.387721	0.120991	0.059074	0.626273	0.152031	0.259195
Ly86	2.002	2.313	1.581	-0.729	1.385	1.834	1.648	1.838	1.682	1.111	1.532	6e-06	0	0.00021	0.261562	0.000717	7e-06	0.000159	3.9e-05	0.000299	0.015972	0.000172
Ly9	0.958	1.261	0.967	0.49	0.291	1.159	1.384	1.596	1.639	1.26	1.519	0.000412	2e-06	0.000445	0.243034	0.250967	1.1e-05	4e-06	0	1e-06	7.9e-05	0
Ly96	0.11	0.426	0.497	0.355	0.357	0.513	0.567	0.818	0.927	0.839	0.735	0.487483	0.003651	0.002339	0.142852	0.021868	0.000675	0.000833	7e-06	3e-06	2.1e-05	1.2e-05
Lyn	1.138	1.251	1.18	0.152	1.329	1.274	1.041	1.153	1.149	0.846	0.97	7.6e-05	5e-06	6e-05	0.811091	8e-06	4e-06	0.00036	0.000107	0.000264	0.007064	0.000373
Lyst	0.263	-0.342	0.148	0.935	0.164	-0.08	0.481	-0.001	-0.053	0.225	-0.186	0.455377	0.285633	0.68034	0.073765	0.644504	0.813192	0.189884	0.998061	0.905475	0.598234	0.599846
Malt1	0.214	-0.502	0.727	1.067	0.775	0.855	-0.162	-0.42	0.352	0.046	0.291	0.620495	0.192151	0.087504	0.095408	0.063884	0.028255	0.733092	0.351533	0.47809	0.933905	0.490593
Map2k4	-0.304	-0.446	-0.105	0.18	-0.039	-0.161	-0.328	-0.354	-0.249	-0.238	-0.197	0.035711	0.001217	0.473171	0.516593	0.793753	0.222821	0.029887	0.020307	0.129836	0.158197	0.161017
Map2k6	-1.306	-1.365	-1.267	-0.788	-1.689	-1.516	-1.331	-1.341	-1.704	-1.4	-1.523	0.005771	0.001922	0.008088	0.319726	0.000518	0.000729	0.006865	0.006678	0.001558	0.010517	0.001194
Map2k7	-0.376	-0.347	-0.209	0.208	-0.351	-0.288	0.008	0.062	0.036	0.13	0.053	0.001984	0.00183	0.077976	0.291373	0.003414	0.008802	0.951442	0.630666	0.80272	0.35041	0.65932
Map3k1	-0.498	-0.38	-0.454	-0.095	-0.693	-0.486	0.45	0.308	0.095	0.121	0.201	0.181415	0.265838	0.226499	0.931816	0.061296	0.154498	0.25386	0.445432	0.83933	0.800772	0.594513
Map3k14	0.062	-0.282	0.126	-0.066	-0.187	-0.115	0.187	0.106	0.22	0.047	-0.118	0.769396	0.125978	0.539796	0.909768	0.352497	0.538679	0.389093	0.633556	0.349584	0.858182	0.564207
Map3k5	-0.669	-0.768	-0.755	0.164	-1.212	-0.616	-0.607	-0.572	-1.162	-1.008	-0.887	0.048804	0.014745	0.028903	0.848954	0.000647	0.048531	0.086944	0.108294	0.003013	0.011859	0.008371
Map3k7	-0.611	-0.725	-0.562	0.209	-0.54	-0.577	-0.354	-0.442	-0.404	-0.343	-0.563	6e-06	0	2.9e-05	0.302273	3.7e-05	4e-06	0.005491	0.00075	0.003372	0.014913	1.2e-05
Map4k2	-0.126	-0.269	-0.076	0.238	-0.354	-0.283	-0.448	-0.587	-0.302	-0.449	-0.425	0.554949	0.158745	0.726556	0.565046	0.087619	0.138902	0.040835	0.00845	0.207256	0.066206	0.03726
Mapk1	-0.679	-0.656	-0.605	-0.012	-0.659	-0.637	-0.453	-0.451	-0.395	-0.375	-0.377	0	0	0	0.970497	0	0	3.7e-05	4.2e-05	0.000521	0.001296	0.000178
Mapk3	-0.907	-0.57	-0.677	-0.05	-0.913	-0.578	-0.918	-0.793	-0.755	-0.819	-0.682	0.000428	0.011648	0.00709	0.950278	0.000373	0.010946	0.000565	0.002493	0.006708	0.004675	0.004892
Mapk8	-0.535	-0.896	-0.752	0.11	-0.678	-0.754	-0.19	-0.409	-0.399	-0.3	-0.532	0.000148	0	1e-06	0.700833	5e-06	0	0.166985	0.003619	0.007851	0.050057	0.000104
Mapk9	0.587	0.501	0.384	-0.126	0.391	0.401	0.49	0.566	0.55	0.431	0.423	8.6e-05	0.000208	0.007106	0.66712	0.005351	0.00233	0.001069	0.000228	0.000689	0.008311	0.002282
Mapkapk2	0.839	0.675	0.86	0.943	0.94	1.01	0.401	0.426	0.584	0.396	0.583	0.000126	0.000573	0.000113	0.00109	2.5e-05	2e-06	0.058185	0.045226	0.011611	0.094302	0.004026
Mapkapk3	0.304	0.237	0.618	0.615	-0.057	0.164	0.639	0.601	0.884	0.243	0.262	0.167026	0.240455	0.006858	0.060845	0.803869	0.422725	0.006501	0.010392	0.000658	0.353342	0.224242
Marco	-0.713	0.612	1.839	3.513	0.481	2.074	-0.775	0.506	1.843	-0.686	0.809	0.526894	0.552426	0.099285	0.029368	0.670358	0.042079	0.520536	0.681743	0.144403	0.613842	0.463982
Masp1	-2.143	-2.379	-2.097	-1.045	-1.951	-2.245	-1.072	-1.518	-1.737	-1.345	-1.607	0.01531	0.003874	0.019069	0.540548	0.025583	0.006437	0.246345	0.09787	0.080052	0.188316	0.058793
Masp2	-0.386	-0.901	-0.337	0.423	-0.599	-0.758	-0.359	-0.564	-0.347	-0.589	-0.728	0.18493	0.001225	0.251355	0.421238	0.039005	0.005835	0.244237	0.065323	0.303429	0.083549	0.011404
Matk	-3.075	-2.457	-2.113	-0.088	-2.74	-2.532	-3.67	-2.952	-3.612	-3.287	-2.258	0.000445	0.001778	0.01281	0.976047	0.00137	0.001433	7.8e-05	0.001059	0.000242	0.001022	0.006041
Mavs	-0.515	-0.582	-0.315	-0.332	-0.709	-0.58	-0.013	-0.007	-0.073	-0.088	-0.14	0.002618	0.000311	0.059763	0.214956	7.8e-05	0.000354	0.94816	0.971134	0.718288	0.670014	0.396283
Mb21d1	1.681	1.34	1.408	-0.216	1.42	1.193	1.422	1.332	1.255	1.031	1.029	0	0	0	0.481066	0	0	0	0	0	1e-06	0
Mbp	-0.429	-0.122	-0.804	0.253	-1.338	-0.804	-0.127	-0.14	-0.484	-0.637	-0.523	0.294986	0.750786	0.051544	0.792418	0.001518	0.032879	0.785508	0.762074	0.305102	0.181225	0.188212
Med1	0.447	0.028	0.308	0.288	0.379	0.091	0.385	0.051	0.202	0.346	0.094	0.002817	0.838509	0.036335	0.219763	0.009711	0.500133	0.011788	0.754948	0.224932	0.041159	0.520213
Mef2c	-1.189	-0.868	-1.168	-0.97	-1.941	-1.243	-0.782	-0.725	-1.216	-1.5	-1.348	0.052185	0.121447	0.059387	0.365081	0.002092	0.028199	0.225913	0.265433	0.080135	0.036412	0.024689
Mefv	3.958	4.034	2.76	2.671	3.7	3.446	3.838	4.16	2.623	2.786	3.628	6.6e-05	1.3e-05	0.003664	0.045752	0.000147	0.000137	0.000155	5.5e-05	0.011623	0.009696	0.000135
Mfng	-1.073	-1.09	-1.218	-0.3	-2.128	-2.155	-0.268	-0.221	-0.335	-1.193	-1.114	0.090536	0.061367	0.057955	0.851201	0.001236	0.000498	0.708462	0.759304	0.662838	0.107661	0.070917
Mid1	1.759	-1.543	1.063	-0.164	1.87	-0.712	1.262	-1.679	1.471	1.147	0.901	0.092114	0.107083	0.314852	0.962619	0.071721	0.46257	0.254554	0.126439	0.221279	0.356026	0.386217
Mid2	-2.756	-2.964	-3.376	-0.058	-2.607	-3.107	-3.287	-3.077	-4.028	-2.657	-3.259	0.000905	0.000144	0.000107	0.984098	0.001464	8.7e-05	0.00019	0.000431	3.2e-05	0.004852	8.9e-05
Mif	-1.264	-1.19	-1.05	-0.64	-0.802	-1.031	-1.144	-1.122	-0.694	-0.896	-0.928	3e-06	2e-06	6.4e-05	0.070352	0.001098	2e-05	2.3e-05	3.3e-05	0.010248	0.001664	0.000164
Milr1	1.256	1.323	1.437	-0.419	1.556	1.675	1.327	1.314	1.702	1.459	1.577	2e-06	0	0	0.280092	0	0	1e-06	2e-06	0	2e-06	0
Mlh1	-1.153	-1.051	-0.999	0.072	-1.237	-1.03	-0.881	-0.696	-0.75	-0.389	-0.603	0	0	1e-06	0.874236	0	0	1e-05	0.000273	0.000254	0.052849	0.000619
Mmp2	-2.512	-2.544	-3.036	-1.028	-2.188	-2.207	-2.343	-2.682	-3.881	-2.361	-2.171	0.002036	0.000759	0.000344	0.492224	0.006078	0.003106	0.005157	0.001633	4.8e-05	0.010906	0.005487
Mnda	4.76	4.69	4.378	0.273	3.652	4.941	4.614	4.646	4.36	3.553	4.804	0	0	0	0.777128	0	0	0	0	0	0	0
Mr1	-1.095	-0.957	-0.945	-0.561	-1.487	-1.226	-0.346	-0.447	-0.547	-0.343	-0.552	0.007328	0.010318	0.020935	0.448774	0.000431	0.00145	0.423373	0.295043	0.235443	0.477425	0.156414
Mrc1	-3.06	-2.778	-3.326	-1.32	-3.96	-3.793	-2.865	-2.711	-3.358	-3.118	-3.135	1.7e-05	1.8e-05	6e-06	0.198469	0	0	7e-05	0.000154	2e-05	9.4e-05	7e-06
Msh2	-1.659	-1.446	-1.201	-0.662	-1.636	-1.69	-1.066	-0.878	-0.797	-0.931	-1.05	1e-06	1e-06	0.000108	0.12872	1e-06	0	0.000561	0.003733	0.013181	0.005479	0.000309
Msh6	-1.278	-1.204	-1.205	-0.629	-1.124	-1.201	-1.073	-0.908	-0.832	-0.867	-0.878	0	0	0	0.029579	1e-06	0	4e-06	5.4e-05	0.000393	0.000365	3.3e-05
Msrb1	0.369	0.789	0.403	0.41	0.212	0.243	0.7	0.72	0.913	0.781	0.683	0.184164	0.00276	0.151058	0.411226	0.447823	0.343012	0.01705	0.014759	0.004394	0.017138	0.012953
Mst1r	-0.87	-0.454	-1.691	0.168	-0.811	-0.404	-1.475	0.14	-1.608	-0.052	-1.458	0.428968	0.6576	0.123663	0.963441	0.459154	0.696001	0.198321	0.912685	0.197768	0.97153	0.169083
Mul1	0.338	0.132	0.504	0.142	0.497	0.396	0.347	0.499	0.54	0.538	0.367	0.077711	0.457543	0.010689	0.740077	0.01021	0.025787	0.083314	0.014182	0.013494	0.017081	0.049016
Mx1	8.619	7.702	6.9	-0.463	7.636	8.401	7.984	7.386	6.587	6.955	7.872	0	0	0	0.80728	0	0	0	0	0	0	0
Mx2	6.75	6.386	5.737	0.199	6.127	7.082	5.957	5.975	5.308	5.299	6.483	0	0	0	0.929564	0	0	0	0	0	0	0
Myd88	1.68	1.696	1.537	0.305	1.718	1.576	1.308	1.446	1.405	1.349	1.391	0	0	0	0.309059	0	0	0	0	0	0	0
Myo10	-1.015	-1.673	-0.99	0.096	-0.221	-0.325	-1.239	-1.358	-1.539	-0.932	-0.838	0.047956	0.000713	0.056645	0.954834	0.672736	0.494988	0.021649	0.012649	0.008799	0.119542	0.092657
Myo1c	-0.516	-0.813	-0.72	0.036	0.018	-0.187	-0.467	-0.589	-0.693	-0.227	-0.32	0.017493	0.000127	0.001538	0.959832	0.937797	0.345637	0.038065	0.0101	0.005057	0.374542	0.125034
Myo1g	0.667	0.751	0.422	-0.075	0.324	0.426	0.858	0.919	0.642	0.644	0.741	0.016516	0.003842	0.128786	0.926997	0.236624	0.092194	0.003658	0.002065	0.040152	0.045721	0.006826
Nbn	-0.594	-0.77	-0.37	0.205	-0.293	-0.469	0.099	-0.114	0.099	0.251	-0.024	0.000441	3e-06	0.023059	0.500966	0.064238	0.002097	0.571338	0.512276	0.602125	0.177645	0.885528
Ncam1	-2.594	-2.888	-3.421	0.195	-2.229	-2.829	-3.153	-2.993	-3.724	-2.578	-2.828	0.003912	0.000626	0.000303	0.944081	0.011531	0.000831	0.000932	0.001613	0.000329	0.012505	0.00141
Ncf1	1.367	1.271	1.016	0.717	0.897	0.65	0.776	0.751	0.919	0.667	0.443	6e-06	4e-06	0.000411	0.07305	0.001198	0.009381	0.006282	0.008285	0.002874	0.032788	0.087278
Ncf2	-0.098	0.161	-0.363	-0.038	-0.558	-0.37	-0.001	0.03	-0.308	-0.51	-0.32	0.773764	0.599976	0.271668	0.972693	0.086055	0.217897	0.997433	0.937434	0.422677	0.183184	0.322785
Ncf4	1.289	1.385	1.011	1.421	0.931	1.171	1.349	1.386	1.598	1.245	1.279	0.000315	4e-05	0.003912	0.003037	0.006411	0.000372	0.000287	0.000215	8.3e-05	0.002068	0.000242
Nck1	0.342	-0.209	0.369	0.259	0.259	0.442	0.261	-0.109	0.37	0.223	0.224	0.133847	0.320038	0.108903	0.567425	0.25293	0.03623	0.281682	0.668079	0.156204	0.411975	0.319916
Nckap1	-1.714	-2.048	-2.18	0.009	-0.884	-1.319	-1.776	-1.846	-2.249	-1.196	-1.444	0.020413	0.003148	0.004343	0.996258	0.224362	0.050985	0.021373	0.017553	0.007513	0.163063	0.043643
Nckap1l	0.32	0.308	-0.126	-0.181	0.148	0.258	0.167	0.158	-0.148	-0.122	-0.027	0.098069	0.083497	0.5254	0.659178	0.447913	0.146783	0.425496	0.452001	0.518845	0.608916	0.893196
Nckipsd	-1.506	-1.035	-0.946	-0.204	-1.506	-1.242	-0.849	-0.68	-0.701	-0.674	-0.853	8.1e-05	0.001969	0.009184	0.808388	7.7e-05	0.000321	0.021702	0.06549	0.078973	0.100825	0.013934
Ndfip1	-1.238	-0.957	-1.009	-0.125	-1.181	-0.896	-0.788	-0.682	-0.735	-0.693	-0.566	8e-06	8.9e-05	0.000174	0.838981	1.6e-05	0.000225	0.002882	0.009272	0.009109	0.016654	0.019286
Nedd4	-2.935	-3.172	-3.616	-1.103	-2.733	-2.713	-3.143	-2.972	-4.01	-2.858	-2.586	0.000463	5.9e-05	4.3e-05	0.45235	0.00092	0.000448	0.000325	0.000633	3.4e-05	0.002613	0.001277
Nfam1	0.112	0.448	-0.553	-0.397	-1.003	-0.628	0.381	0.332	-0.033	-0.29	-0.303	0.836423	0.346594	0.289699	0.728189	0.051044	0.184719	0.497041	0.558158	0.959846	0.651815	0.562591
Nfatc1	-0.432	-0.316	-0.462	-0.358	-0.902	-0.877	0.205	0.177	-0.147	-0.04	-0.29	0.12117	0.217093	0.101413	0.503058	0.001766	0.001134	0.499458	0.562726	0.663971	0.912401	0.291461
Nfatc2	-0.338	-0.033	-0.956	-1.089	-1.434	-1.263	0.007	0.002	-1.037	-0.961	-0.943	0.470181	0.941221	0.041365	0.126423	0.002504	0.00391	0.989464	0.996893	0.047425	0.074729	0.036504
Nfatc3	-0.448	-0.641	-0.555	0.032	-0.72	-0.602	-0.014	-0.157	-0.171	-0.152	-0.244	0.001886	7e-06	0.000237	0.94301	5e-06	2.2e-05	0.930874	0.288731	0.285751	0.354813	0.070082
Nfil3	-0.558	-0.483	-0.133	1.229	0.157	-0.152	-0.601	-0.445	-0.322	-0.12	-0.328	0.026806	0.036547	0.60576	0.000642	0.537323	0.513273	0.022788	0.091241	0.267327	0.704392	0.179348
Nfkb1	0.681	0.448	0.61	0.96	0.652	0.662	0.357	0.263	0.3	0.177	0.324	0.001271	0.016956	0.003832	0.00089	0.001796	0.000738	0.090887	0.219778	0.195291	0.467882	0.099232
Nfkb2	1.08	0.791	1.094	1.485	1.25	1.301	0.768	0.748	1.013	0.631	1.055	0.009354	0.035408	0.009518	0.011466	0.002871	0.000989	0.072473	0.081036	0.029104	0.186926	0.00917
Nfkbia	1.996	1.633	2.129	2.159	2.375	2.095	1.455	1.505	1.952	1.566	1.777	0.001087	0.003083	0.000657	0.009895	0.000147	0.000265	0.017885	0.015068	0.003727	0.022281	0.002479
Nfkbil1	-0.01	0.06	0.171	0.817	-0.065	0.537	0.317	0.123	0.322	0.37	0.567	0.96051	0.731673	0.360666	0.001922	0.730807	0.002281	0.100198	0.541167	0.12515	0.085366	0.002254
Ngfr	-1.702	-2.439	-2.18	-0.333	-2.057	-3.455	-0.402	-1.935	-2.646	-1.686	-1.466	0.119063	0.016159	0.049305	0.917724	0.058432	0.001069	0.746147	0.091432	0.033065	0.187455	0.168322
Nlrc4	-0.117	-0.335	-0.715	0.187	-0.162	0.093	0.214	0.341	0.258	-0.025	0.229	0.75675	0.3151	0.05188	0.83505	0.661777	0.790824	0.59185	0.382716	0.550142	0.959639	0.530679
Nlrc5	3.555	3.213	3.506	0.268	3.469	3.216	2.939	3.009	3.058	2.778	2.532	0	0	0	0.776009	0	0	0	0	0	0	0
Nlrp10	0.047	-0.785	-0.429	-0.407	0.707	0.116	-0.088	-0.732	-1.047	-0.527	-0.806	0.945032	0.179033	0.510599	0.785251	0.265353	0.850299	0.907258	0.281878	0.151219	0.494748	0.195385
Nlrp3	1.905	1.325	2.232	1.927	2.545	2.395	1.18	1.344	1.945	1.601	1.327	0.000973	0.009911	0.000202	0.015061	2.7e-05	2.1e-05	0.040865	0.020997	0.0023	0.013739	0.014592
Nlrx1	-0.577	-0.511	-0.917	-0.381	-0.823	-0.504	0.062	0.124	-0.267	-0.005	0.271	0.004448	0.00579	3.5e-05	0.240184	0.000108	0.006723	0.783417	0.565891	0.240776	0.983937	0.158385
Nmi	2.927	2.921	2.98	0.039	2.922	2.714	2.817	2.958	3.085	2.737	2.681	0	0	0	0.976148	0	0	0	0	0	0	0
Nod1	2.493	2.265	2.164	0.266	2.251	1.936	2.138	2.219	2.086	1.69	1.711	0	0	3e-06	0.768924	1e-06	3e-06	4e-06	2e-06	1.9e-05	0.000477	4.5e-05
Nod2	3.332	3.092	3.285	1.387	3.38	3.672	2.856	2.867	3.047	2.726	3.015	0	0	0	0.026296	0	0	0	0	0	1e-06	0
Nos2	5.948	4.874	5.327	0.166	6.941	6.053	5.005	4.337	5.605	5.689	5.657	0.002841	0.006925	0.0076	0.981653	0.000603	0.00114	0.013957	0.032721	0.011033	0.012505	0.003447
Notch1	0.109	-0.388	0.146	0.619	0.167	0.007	-0.45	-0.494	-0.732	-0.485	-0.501	0.713891	0.139066	0.621951	0.173387	0.566923	0.979157	0.134148	0.100512	0.024675	0.147897	0.072416
Notch2	0.507	0.325	0.314	0.564	-0.137	-0.224	0.534	0.494	0.094	0.176	-0.064	0.068654	0.202383	0.263071	0.209012	0.628703	0.383494	0.066649	0.090672	0.783429	0.606549	0.824035
Nr1d1	-0.914	-1.354	-1.646	-0.017	-1.607	-1.657	-1.063	-0.864	-1.768	-0.843	-1.015	0.012693	0.000146	4.6e-05	0.989415	4.8e-05	1e-05	0.005837	0.023638	5.7e-05	0.04655	0.004943
Nr1h2	-0.145	0.107	0.134	0.258	-0.125	-0.002	-0.022	0.117	0.126	0.094	0.135	0.274815	0.379077	0.315311	0.231999	0.343751	0.984289	0.886364	0.410403	0.413899	0.559615	0.299464
Nr1h3	0.965	1.111	0.944	0.956	1.41	2.029	1.385	1.822	1.838	1.373	2.35	0.211871	0.116471	0.225472	0.523277	0.066355	0.005465	0.086638	0.025425	0.036262	0.128308	0.002522
Nras	-0.53	-0.592	-0.364	-0.03	-0.522	-0.44	-0.454	-0.503	-0.356	-0.382	-0.364	0.000147	8e-06	0.006732	0.942547	0.000168	0.000503	0.001242	0.000443	0.015761	0.012442	0.00488
Nrros	0.277	0.587	0.071	-0.391	-0.303	0.078	0.21	0.419	0.277	-0.193	0.127	0.32422	0.022946	0.808392	0.450473	0.275288	0.771253	0.489615	0.153939	0.396187	0.570478	0.656632
Nub1	0.849	0.723	0.859	0.286	1.028	0.908	0.761	0.698	0.792	0.903	0.743	0	0	0	0.135468	0	0	0	2e-06	1e-06	0	0
Oas2	4.995	4.823	4.943	-0.529	4.27	4.949	4.428	4.556	4.672	3.81	4.595	0	0	0	0.687038	0	0	0	0	0	2e-06	0
Oas3	6.628	6.643	5.917	0.236	5.285	6.562	6.624	6.795	6.131	5.529	6.664	0	0	0	0.902415	0	0	0	0	0	0	0
Orai1	-0.221	-0.201	0.017	-0.122	-0.049	0.137	0.275	0.263	0.42	0.245	0.347	0.255081	0.257165	0.935928	0.786921	0.808391	0.446685	0.177212	0.198124	0.055974	0.284197	0.065662
Osm	-0.428	0.151	-0.317	1.067	0.265	0.018	0.109	0.024	0.425	-0.319	-0.413	0.220748	0.644636	0.370929	0.037366	0.45096	0.959248	0.785154	0.952487	0.293134	0.446026	0.227081
Otub1	-0.225	-0.052	-0.028	0.104	-0.175	-0.169	-0.03	0.06	0.112	-0.073	-0.024	0.019227	0.558685	0.777453	0.586171	0.064799	0.054366	0.785896	0.566	0.307777	0.527175	0.803872
Otud7b	-0.473	-0.776	-0.363	0.183	-0.399	-0.417	-0.118	-0.486	-0.139	-0.103	-0.229	0.023843	0.000153	0.084453	0.680515	0.053739	0.030292	0.607151	0.026821	0.57404	0.69266	0.261973
Otulin	-0.896	-0.481	-0.542	0.017	-0.731	-0.632	-0.366	-0.28	-0.314	-0.282	-0.284	0.001985	0.060353	0.054805	0.986372	0.009562	0.015053	0.21361	0.348788	0.332331	0.395474	0.301498
P2rx7	0.245	0.363	-0.076	-0.011	-0.62	-0.238	0.315	0.508	0.198	-0.139	-0.014	0.527117	0.298438	0.85096	0.992807	0.1001	0.499866	0.443324	0.206297	0.666591	0.774145	0.974556
Padi4	-0.185	0.521	0.518	0.229	-1.307	0.014	0.124	0.805	1.185	-1.2	1.062	0.798389	0.416038	0.463401	0.9081	0.058012	0.98258	0.878752	0.275117	0.134145	0.138478	0.114595
Pag1	0.53	0.246	0.302	0.39	-0.067	0.066	0.823	0.398	0.621	0.273	-0.073	0.125589	0.442438	0.391324	0.571861	0.852877	0.84259	0.023908	0.281165	0.115751	0.515122	0.837738
Pak1	-0.037	-0.068	-0.148	-0.517	-0.726	-0.584	0.272	0.277	-0.095	-0.278	-0.319	0.875969	0.749715	0.518974	0.138742	0.001754	0.005874	0.251925	0.245308	0.727572	0.29421	0.143891
Pak2	-0.501	-0.617	-0.539	-0.053	-0.553	-0.418	-0.287	-0.29	-0.346	-0.238	-0.242	8.6e-05	1e-06	4.1e-05	0.859963	2.1e-05	0.000297	0.020179	0.019677	0.010195	0.083725	0.034945
Pak3	-2.49	-3.01	-3.323	-0.297	-2.233	-2.218	-2.733	-2.191	-3.111	-2.239	-2.063	0.004845	0.000337	0.000361	0.904465	0.01038	0.006362	0.003145	0.016534	0.00189	0.026889	0.015207
Parp9	3.21	2.943	3.151	-0.222	2.804	3.017	3.001	2.86	2.991	2.635	2.811	0	0	0	0.691303	0	0	0	0	0	0	0
Pawr	-3.081	-3.174	-3.039	-0.079	-2.336	-2.298	-3.135	-2.903	-3.541	-2.659	-2.083	0.000825	0.000219	0.001101	0.980512	0.008521	0.005509	0.001019	0.002208	0.0006	0.01036	0.015871
Paxip1	-0.831	-0.994	-0.708	0.157	-0.964	-0.936	-0.348	-0.603	-0.363	-0.544	-0.589	1e-06	0	1.7e-05	0.588557	0	0	0.022222	0.000192	0.027376	0.001795	0.000105
Pcbp2	-0.398	-0.352	-0.285	0.002	-0.452	-0.443	-0.096	-0.055	0.021	-0.086	-0.132	0.000293	0.000434	0.007498	0.993455	5.6e-05	2.5e-05	0.387534	0.62994	0.869178	0.48915	0.187783
Pde4b	2.297	2.139	1.847	2.735	1.974	2.046	1.774	1.891	1.888	1.479	1.348	8e-06	6e-06	0.000206	4.5e-05	6.8e-05	1.4e-05	0.000418	0.000207	0.000468	0.006477	0.003281
Pde4d	-2.194	-2.482	-2.449	0.018	-2.505	-2.203	-2.307	-2.286	-2.065	-2.467	-2.351	9e-06	0	2e-06	0.990118	1e-06	2e-06	7e-06	9e-06	9.9e-05	1.2e-05	1e-06
Pdpk1	-0.543	-0.899	-0.576	0.213	-0.696	-0.676	-0.299	-0.452	-0.401	-0.251	-0.425	0.000878	0	0.000559	0.464227	4.2e-05	2.1e-05	0.066052	0.006479	0.023168	0.167451	0.005992
Peli1	2.223	1.951	1.834	0.115	2.034	1.846	1.786	1.706	1.583	1.377	1.36	0	0	1e-06	0.895439	0	0	2e-06	4e-06	3.4e-05	0.000332	4.1e-05
Pf4	-1.245	-0.724	-1.141	-0.397	-1.538	-1.417	-3.393	-2.452	-2.462	-2.635	-2.479	0.050793	0.214198	0.076291	0.79099	0.016269	0.016857	5e-06	0.000483	0.000959	0.00068	0.000183
Phb	-1.296	-1.091	-1.143	-0.152	-1.068	-0.853	-0.91	-0.829	-0.697	-0.658	-0.707	2.1e-05	6.7e-05	0.000146	0.820539	0.000254	0.001262	0.002127	0.004867	0.025669	0.0407	0.009355
Phb2	-1	-0.863	-0.635	0.088	-0.73	-0.783	-0.671	-0.512	-0.338	-0.398	-0.412	0	0	2e-05	0.768275	2e-06	0	1e-05	0.000423	0.023427	0.010346	0.001902
Phpt1	-1.613	-1.189	-1.173	-0.216	-1.682	-1.467	-1.782	-1.109	-1.112	-1.634	-1.326	0	1.2e-05	7e-05	0.709394	0	0	0	0.000189	0.000408	2e-06	5e-06
Pi4k2a	0.304	0.384	0.472	0.062	0.621	0.521	0.102	0.147	0.132	0.127	0.315	0.042177	0.006032	0.002591	0.874428	0.000112	0.000366	0.530562	0.359402	0.45366	0.480156	0.031172
Pias1	0.235	0.065	0.127	-0.133	0.111	0.201	0.307	0.234	0.083	0.165	0.188	0.013182	0.451434	0.177362	0.438573	0.23062	0.020767	0.002322	0.018302	0.44881	0.131606	0.040205
Pik3ap1	1.535	1.412	1.038	0.044	1.523	1.777	1.628	1.468	1.346	1.312	1.612	4e-06	3e-06	0.000807	0.96436	4e-06	0	2e-06	1.3e-05	0.000117	0.000249	1e-06
Pik3c3	-0.332	-0.164	-0.3	0.112	-0.495	-0.518	0.052	-0.071	-0.113	-0.064	-0.165	0.074942	0.338933	0.110807	0.800157	0.008796	0.003469	0.809437	0.7373	0.613543	0.787439	0.373222
Pik3ca	-0.555	-0.646	-0.503	0.023	-0.735	-0.559	-0.274	-0.393	-0.37	-0.256	-0.363	0.00122	7.6e-05	0.003359	0.968033	4.2e-05	0.000476	0.110817	0.023201	0.047103	0.18207	0.024279
Pik3cb	0.173	-0.158	0.482	0.358	0.793	0.562	0.406	0.157	0.57	0.398	0.425	0.621592	0.61963	0.161069	0.60299	0.020198	0.072422	0.260897	0.679807	0.142549	0.324181	0.201101
Pik3cd	1.332	1.229	1.148	-0.737	0.963	1.061	0.865	0.796	0.656	0.193	0.609	0	0	1e-06	0.009079	1.1e-05	1e-06	8.7e-05	0.000266	0.003794	0.410201	0.002115
Pik3cg	-1.938	-2.473	-2.392	-0.559	-2.727	-1.902	-1.915	-1.891	-2.026	-2.155	-1.622	0	0	0	0.174094	0	0	0	0	0	0	0
Pik3r1	-0.445	-0.649	-0.606	-0.117	-0.863	-0.569	-0.224	-0.293	-0.6	-0.471	-0.531	0.055792	0.003144	0.011352	0.839464	0.000436	0.009153	0.369456	0.235482	0.023312	0.083289	0.020106
Pik3r2	-1.298	-1.164	-1.156	-0.313	-1.381	-1.139	-1.025	-0.888	-1.13	-0.831	-0.752	3e-06	3e-06	2.1e-05	0.495167	1e-06	6e-06	0.000138	0.000766	9.8e-05	0.003855	0.001978
Pik3r4	-0.379	-0.441	-0.413	-0.033	-0.605	-0.513	-0.353	-0.377	-0.387	-0.308	-0.323	0.007997	0.001058	0.004692	0.938689	7e-05	0.000214	0.0171	0.011414	0.01546	0.060119	0.019067
Pik3r6	1.649	1.738	1.572	1.075	1.304	1.246	0.837	0.85	0.984	0.492	0.535	0	0	1e-06	0.006417	1.9e-05	1.1e-05	0.004427	0.003986	0.002038	0.125249	0.045961
Pkn1	0.132	0.079	0.14	0.088	-0.074	0.128	0.475	0.385	0.425	0.354	0.391	0.317461	0.520018	0.290093	0.76954	0.580174	0.289164	0.000903	0.006038	0.004841	0.021509	0.002994
Pla2g6	-1.522	-1.598	-1.695	0.192	-1.223	-1.277	-1.626	-1.346	-1.382	-0.792	-0.873	0	0	0	0.724765	1e-05	1e-06	0	4e-06	8e-06	0.006936	0.000568
Plcg1	-1.773	-1.984	-2.084	-0.413	-2.171	-1.941	-1.81	-1.814	-2.015	-1.668	-1.821	0	0	0	0.380074	0	0	0	0	0	2e-06	0
Plcg2	0.797	0.689	0.893	-0.031	0.427	0.351	0.819	0.779	1.007	0.657	0.534	0.00165	0.002798	0.000622	0.970497	0.077302	0.115371	0.001858	0.002968	0.000464	0.021526	0.025105
Plcl2	1.529	1.57	1.523	0.385	1.617	1.402	1.375	1.51	1.46	1.438	1.257	0	0	0	0.327544	0	0	1e-06	0	1e-06	2e-06	1e-06
Pld2	0.199	0.011	0.068	0.682	-0.099	0.141	-0.034	-0.034	0.014	-0.157	-0.063	0.15243	0.933071	0.635417	0.000632	0.480834	0.269217	0.8333	0.830427	0.938658	0.341708	0.657938
Plekha1	-0.397	-0.344	-0.332	0.382	-0.686	-0.394	0.272	0.227	0.243	0.242	0.051	0.097467	0.11726	0.170481	0.362743	0.005047	0.073839	0.286073	0.378121	0.385024	0.396428	0.838073
Plscr1	0.333	-0.157	0.798	0.341	0.877	0.578	0.32	0.346	0.769	0.525	0.46	0.239359	0.552257	0.006473	0.534659	0.002529	0.027279	0.285611	0.248663	0.016909	0.111391	0.093414
Pml	2.76	2.52	2.465	-0.317	2.398	2.425	2.405	2.32	2.212	2.034	2.192	0	0	0	0.390995	0	0	0	0	0	0	0
Pnp	3.548	3.433	3.152	-0.277	3.219	3.059	2.737	2.631	2.498	2.303	2.396	0	0	0	0.486586	0	0	0	0	0	0	0
Polr3a	0.048	-0.159	0.125	0.242	0.004	0.001	0.389	0.273	0.416	0.495	0.322	0.756892	0.245782	0.411661	0.353296	0.980806	0.993195	0.013953	0.082182	0.014875	0.005559	0.027992
Polr3b	0.306	0.032	0.149	-0.068	-0.12	0.125	0.267	0.168	0.123	0.154	0.195	0.030805	0.808666	0.294994	0.848981	0.393581	0.337367	0.070881	0.261837	0.457966	0.358471	0.154931
Polr3c	0.688	0.571	0.647	0.222	0.754	0.55	0.516	0.562	0.562	0.549	0.569	0.000219	0.000673	0.000537	0.505033	6.6e-05	0.001063	0.005461	0.002763	0.004964	0.00782	0.001267
Polr3d	-0.935	-1.082	-0.898	0.815	-0.521	-0.703	-0.838	-0.396	-0.477	-0.127	-0.328	0.001713	0.000129	0.002771	0.054786	0.066863	0.008904	0.006037	0.189909	0.144978	0.724078	0.242646
Polr3e	-0.844	-0.805	-0.748	0.241	-0.949	-0.848	-0.324	-0.266	-0.322	-0.329	-0.361	0	0	5e-06	0.316211	0	0	0.028444	0.072134	0.04397	0.045999	0.009566
Polr3f	-0.441	-0.636	-0.497	0.395	-0.404	-0.465	-0.086	-0.308	-0.156	-0.011	-0.267	0.000435	0	0.00013	0.021349	0.001025	8.6e-05	0.503741	0.014063	0.252983	0.943934	0.021701
Polr3g	-2.567	-2.626	-2.096	-0.301	-2.487	-2.168	-1.958	-2.159	-1.929	-1.793	-2.079	1.3e-05	2e-06	0.000241	0.811149	1.9e-05	4.5e-05	0.000662	0.000227	0.0016	0.004255	0.00015
Polr3h	-1.2	-1.002	-0.868	0.03	-0.806	-1.13	-0.929	-0.948	-0.622	-0.651	-0.831	0	0	2.1e-05	0.958814	4.2e-05	0	8e-06	7e-06	0.0028	0.002608	1.8e-05
Polr3k	-1.138	-0.887	-0.861	-0.191	-0.972	-0.981	-0.663	-0.527	-0.423	-0.33	-0.53	0	0	1e-06	0.512045	0	0	9.4e-05	0.001375	0.014388	0.061708	0.000624
Pou2f2	1.091	0.872	0.784	0.821	0.672	1.021	1.026	1.005	0.801	0.253	0.65	0.001932	0.005971	0.023349	0.114221	0.046125	0.001677	0.004591	0.005552	0.037007	0.539172	0.048596
Pparg	-1.905	-1.393	-1.976	-0.484	-1.862	-1.424	-0.713	-0.841	-1.246	-1.21	-0.68	0.000419	0.003708	0.000332	0.649573	0.000506	0.003272	0.183287	0.115377	0.03107	0.042168	0.169626
Ppbp	-1.033	-0.343	-0.742	1.349	-0.38	-2.036	-1.485	-1.739	-2.992	-3.033	-2.839	0.327384	0.729052	0.48817	0.502229	0.724566	0.035665	0.178428	0.114422	0.012515	0.014233	0.006536
Ppp1r14b	-1.566	-1.406	-1.219	0.006	-1.192	-1.232	-1.372	-1.287	-1.182	-1.094	-1.09	0	0	0	0.991749	0	0	0	0	2e-06	9e-06	0
Ppp2r3c	0.175	0.319	0.271	0.249	-0.095	0.094	0.589	0.695	0.747	0.8	0.573	0.183603	0.009349	0.042385	0.252677	0.475624	0.439112	7.2e-05	7e-06	6e-06	3e-06	4.2e-05
Ppp3ca	-0.051	0.004	-0.181	-0.028	-0.43	-0.363	-0.064	-0.13	-0.312	-0.292	-0.352	0.813848	0.983857	0.385368	0.968673	0.035475	0.054591	0.785154	0.562726	0.183397	0.224345	0.077271
Ppp3cb	-0.238	-0.396	-0.25	0.063	-0.46	-0.448	-0.121	-0.276	-0.147	-0.159	-0.285	0.026856	0.000168	0.022313	0.805286	7.3e-05	3.7e-05	0.287086	0.015116	0.234204	0.206019	0.007334
Ppp3r1	-0.696	-0.653	-0.522	0.239	-0.667	-0.614	-0.408	-0.32	-0.246	-0.269	-0.394	0	0	3e-06	0.101205	0	0	0.000136	0.002032	0.023721	0.016928	8.9e-05
Pram1	-0.265	-1.015	-0.459	-0.615	-1.053	-0.711	0.006	0.207	0.437	-0.626	-0.566	0.628512	0.037901	0.394277	0.557806	0.046541	0.144399	0.992035	0.730397	0.484827	0.320095	0.278514
Prdm1	0.658	0.708	0.071	0.979	0.315	0.656	0.049	0.02	-0.422	-0.381	-0.231	0.067024	0.032688	0.850914	0.068305	0.380656	0.047964	0.908766	0.961644	0.311973	0.373426	0.523906
Prdx1	-0.818	-0.469	-0.192	-0.12	0.037	0.038	-0.396	-0.217	0.346	-0.389	0.048	0.0035	0.060609	0.48817	0.864299	0.89712	0.883211	0.165608	0.463125	0.270848	0.222107	0.865077
Prelid1	-0.692	-0.663	-0.52	-0.25	-0.611	-0.581	-0.77	-0.762	-0.583	-0.713	-0.609	0	0	9e-06	0.110199	0	0	0	0	5e-06	0	0
Prg4	-0.673	-0.51	0.038	0.042	-0.207	-0.047	-0.471	-0.41	-0.028	-0.113	-0.208	0.006853	0.023445	0.882353	0.958	0.396541	0.841311	0.0648	0.108997	0.928416	0.711629	0.39157
Prkaca	-1.087	-0.874	-0.826	-0.247	-1.068	-0.881	-0.912	-0.812	-0.791	-0.755	-0.835	1e-06	1.1e-05	0.000115	0.509247	2e-06	1.2e-05	3.8e-05	0.000188	0.000565	0.001325	5.1e-05
Prkacb	-0.935	-0.79	-0.808	-0.463	-1.18	-0.925	-0.632	-0.608	-0.718	-0.732	-0.644	0.013051	0.021536	0.032627	0.519182	0.002072	0.008099	0.103848	0.119162	0.089151	0.091762	0.074749
Prkcb	-0.699	-0.915	-1.178	0.092	-1.398	-0.988	-0.323	-0.34	-0.784	-1.013	-0.951	0.036801	0.003679	0.00092	0.92644	0.000103	0.002001	0.367143	0.340862	0.038491	0.010334	0.00437
Prkcd	0.904	0.757	0.87	0.725	0.729	0.766	0.656	0.699	0.685	0.541	0.605	0	2e-06	1e-06	0.000754	1.3e-05	2e-06	0.000101	4.5e-05	0.000146	0.002694	0.00012
Prkce	0.515	-0.14	0.201	0.231	0.431	0.306	0.435	0.161	0.294	0.296	0.42	0.126489	0.659323	0.560161	0.764513	0.198175	0.325764	0.222214	0.667391	0.460438	0.466031	0.20274
Prkch	-0.975	-0.607	-1.119	-0.112	-1.016	-0.716	-0.225	-0.222	-0.373	-0.513	-0.166	0.000619	0.015284	0.000153	0.874453	0.000369	0.005035	0.439687	0.447446	0.230147	0.103729	0.541058
Prkd1	-2.205	-2.891	-2.452	1.257	-1.901	-2.335	-2.599	-2.622	-3.068	-2.171	-2.088	0.021278	0.001448	0.012142	0.486162	0.044386	0.008881	0.009816	0.00961	0.00498	0.050817	0.025014
Prkd2	-0.834	-0.707	-0.746	-0.026	-1.089	-0.524	-0.579	-0.321	-0.675	-0.278	-0.371	3.4e-05	9.4e-05	0.000184	0.96824	0	0.00265	0.003142	0.09346	0.001511	0.193078	0.037684
Prkra	-0.894	-0.484	-0.698	-0.187	-1.058	-0.708	-0.576	-0.456	-0.761	-0.682	-0.616	0.003144	0.072093	0.020002	0.785157	0.000589	0.010033	0.060442	0.139301	0.022587	0.046759	0.031658
Prnp	-0.284	-0.308	-0.353	-0.275	-0.352	-0.227	-1.079	-1.092	-1.438	-1.179	-0.854	0.088296	0.044356	0.037155	0.339519	0.034401	0.137101	0	0	0	0	3e-06
Pros1	-1.431	-1.238	-1.629	-0.852	-1.695	-1.485	-1.575	-1.622	-2.166	-1.828	-1.544	5.6e-05	0.000117	1.2e-05	0.081841	5e-06	1e-05	2.3e-05	1.6e-05	0	1.1e-05	1.1e-05
Psen1	-0.002	0.054	-0.086	-0.176	-0.141	-0.021	0.233	0.259	0.162	0.193	0.151	0.985365	0.62338	0.474649	0.406915	0.228782	0.853631	0.058951	0.036974	0.231713	0.161244	0.190065
Psma1	-0.071	0.026	-0.05	0.054	-0.153	-0.098	0.358	0.384	0.462	0.358	0.31	0.537175	0.809178	0.669458	0.851075	0.169708	0.347899	0.003134	0.001687	0.00052	0.007532	0.005849
Psma2	0.15	0.173	0.207	-0.065	0.296	0.266	0.233	0.272	0.296	0.339	0.383	0.270244	0.163128	0.131625	0.851075	0.028947	0.034134	0.101093	0.056821	0.054892	0.033217	0.004791
Psma3	-0.104	-0.223	-0.008	-0.041	0.112	0.123	-0.014	-0.147	0.159	0.122	0.127	0.543276	0.146489	0.962776	0.935974	0.507984	0.428622	0.944577	0.41911	0.420213	0.549688	0.449798
Psma4	0.351	0.387	0.473	0.013	0.409	0.318	0.226	0.251	0.337	0.198	0.213	0.00268	0.000425	0.000136	0.973144	0.000572	0.003138	0.055763	0.034988	0.009336	0.133499	0.053493
Psma5	0.568	0.558	0.597	-0.089	0.627	0.491	0.239	0.44	0.617	0.434	0.367	2.1e-05	7e-06	1.3e-05	0.741407	4e-06	5.2e-05	0.057005	0.000835	2.9e-05	0.002644	0.002427
Psma6	-0.166	-0.14	-0.014	0.373	0.087	0.056	0.02	0.149	0.295	0.249	0.238	0.268522	0.306877	0.92908	0.1011	0.566923	0.692587	0.907513	0.351814	0.081911	0.153112	0.101089
Psma7	-0.132	0.033	-0.045	0.065	-0.178	-0.233	0.023	0.006	0.088	-0.01	-0.018	0.305932	0.788413	0.733132	0.83915	0.161886	0.048927	0.880856	0.967099	0.563867	0.954947	0.893007
Psma8	-0.955	-0.957	-1.037	0.114	-1.074	-1.548	-0.45	-0.052	0.091	-0.334	-0.234	0.025131	0.015064	0.017158	0.928184	0.012158	0.000219	0.318814	0.916768	0.866062	0.515465	0.586456
Psmb1	-0.373	-0.2	-0.194	-0.043	-0.387	-0.331	-0.215	-0.163	-0.109	-0.167	-0.108	0.000873	0.042214	0.072484	0.881004	0.000557	0.001304	0.054741	0.146467	0.382601	0.181855	0.303323
Psmb10	2.668	2.785	3.001	0.237	2.702	2.917	2.331	2.484	2.789	2.319	2.635	0	0	0	0.672173	0	0	0	0	0	0	0
Psmb2	0.068	0.153	0.201	0.008	0.289	0.143	0.023	0.237	0.341	0.228	0.155	0.609879	0.197309	0.123723	0.986372	0.025773	0.231322	0.878906	0.081818	0.020875	0.131809	0.222948
Psmb3	-0.405	-0.371	-0.201	0.034	-0.222	-0.272	0.003	-0.103	0.257	0.156	0.024	0.002077	0.002068	0.115995	0.928813	0.076836	0.020567	0.981945	0.453515	0.073419	0.296721	0.857178
Psmb4	-0.322	-0.105	-0.097	0.084	-0.131	-0.11	-0.159	0.032	0.044	-0.083	0.073	0.014593	0.382174	0.465071	0.780231	0.312869	0.359518	0.248101	0.829092	0.785842	0.602055	0.579309
Psmb5	-0.555	-0.452	-0.367	0.366	-0.414	-0.312	-0.208	-0.246	-0.007	-0.195	-0.023	0.010791	0.022423	0.089824	0.318241	0.052361	0.112549	0.365118	0.280615	0.978858	0.449073	0.918755
Psmb6	0.372	0.486	0.704	0.345	0.657	0.714	0.343	0.442	0.687	0.274	0.529	0.050804	0.006463	0.000572	0.279172	0.000937	0.000156	0.08472	0.027834	0.001891	0.219105	0.005374
Psmb7	-0.402	-0.22	-0.15	0.025	-0.228	-0.167	-0.195	-0.07	0.103	-0.125	0.011	0.002126	0.057763	0.238945	0.952753	0.068592	0.148217	0.139338	0.615033	0.486579	0.406278	0.935064
Psmb8	2.38	2.41	2.55	-0.212	2.561	2.576	2.407	2.543	2.831	2.53	2.568	0	0	0	0.744775	0	0	0	0	0	0	0
Psmb9	2.991	3.075	3.028	-0.316	2.865	3.16	2.818	2.927	3.035	2.758	2.994	0	0	0	0.556533	0	0	0	0	0	0	0
Psmc1	-0.596	-0.48	-0.348	0.127	-0.343	-0.332	-0.117	-0.001	0.118	0.052	0.09	1e-06	7e-06	0.001518	0.530604	0.00144	0.000953	0.288411	0.996718	0.326288	0.68716	0.38112
Psmc2	-0.372	-0.267	-0.211	0.212	-0.175	-0.188	0.03	0.106	0.216	0.223	0.252	0.001247	0.009584	0.059131	0.242594	0.109023	0.063459	0.811137	0.37137	0.084549	0.084147	0.02022
Psmc3	-0.568	-0.434	-0.411	0.019	-0.527	-0.444	-0.242	-0.161	-0.207	-0.148	-0.133	2e-06	2.6e-05	0.000216	0.955573	5e-06	2.1e-05	0.024406	0.133722	0.074509	0.217632	0.181278
Psmc4	-0.492	-0.367	-0.345	0.003	-0.246	-0.263	-0.244	-0.167	-0.067	0.021	-0.016	0.000194	0.001736	0.006693	0.9934	0.04397	0.021327	0.057674	0.19774	0.650804	0.895542	0.899234
Psmc5	-0.455	-0.411	-0.346	0.093	-0.276	-0.199	0.017	0.027	0.15	0.193	0.284	0.001139	0.001294	0.011754	0.759743	0.037983	0.104447	0.913105	0.861613	0.332851	0.218402	0.030036
Psmc6	-0.543	-0.546	-0.482	0.328	-0.372	-0.372	-0.028	-0.048	0.008	0.181	0.099	0.000169	4.7e-05	0.000763	0.11079	0.006394	0.003551	0.855315	0.752562	0.964214	0.251062	0.462336
Psmd1	-0.843	-0.861	-0.789	0.049	-0.621	-0.694	-0.722	-0.685	-0.562	-0.464	-0.497	0	0	0	0.885615	1.1e-05	0	2e-06	4e-06	0.0002	0.002236	0.000161
Psmd10	0.781	0.466	0.786	0.449	0.617	0.776	0.58	0.58	1.021	0.59	0.881	0.00055	0.018466	0.00061	0.187948	0.004678	0.000233	0.010318	0.010741	7.8e-05	0.018883	8.9e-05
Psmd11	-0.429	-0.448	-0.284	0.299	-0.011	-0.123	-0.167	-0.169	-0.026	0.136	0.053	0.028631	0.01359	0.149418	0.386301	0.958064	0.496895	0.428476	0.422864	0.916741	0.566854	0.793989
Psmd12	-0.491	-0.379	-0.294	0.065	-0.171	-0.264	-0.224	-0.2	-0.056	0.059	-0.026	0.000294	0.001747	0.023625	0.836032	0.174968	0.025337	0.091792	0.134171	0.71818	0.710031	0.844063
Psmd13	-0.362	-0.345	-0.239	-0.002	-0.367	-0.389	-0.211	-0.253	-0.156	-0.217	-0.195	0.001907	0.001291	0.036031	0.994031	0.001577	0.000399	0.071814	0.032517	0.226142	0.098197	0.073887
Psmd14	-0.652	-0.429	-0.413	0.061	-0.374	-0.369	-0.278	-0.152	-0.184	-0.152	-0.107	7e-06	0.000575	0.002293	0.851075	0.004442	0.002665	0.039394	0.267414	0.213523	0.320289	0.405061
Psmd2	-0.39	-0.366	-0.245	0.068	-0.303	-0.366	-0.191	-0.163	-0.02	-0.003	-0.108	0.000371	0.000276	0.020201	0.773424	0.004039	0.0003	0.075659	0.13166	0.88037	0.980517	0.284363
Psmd3	-0.647	-0.603	-0.463	-0.063	-0.335	-0.335	-0.353	-0.313	-0.186	-0.057	-0.077	3.4e-05	2.5e-05	0.001907	0.863801	0.018598	0.011458	0.017881	0.035866	0.25409	0.752613	0.59025
Psmd4	-0.38	-0.25	-0.135	0.296	-0.184	-0.196	0.006	0.155	0.232	0.318	0.197	0.003349	0.030691	0.285847	0.127462	0.140182	0.089101	0.966624	0.244258	0.105386	0.030692	0.107008
Psmd5	-0.774	-0.877	-0.649	0.116	-0.601	-0.663	-0.576	-0.526	-0.481	-0.306	-0.428	0	0	8e-06	0.665498	1.9e-05	1e-06	5.8e-05	0.000199	0.001175	0.039493	0.000914
Psmd6	-0.647	-0.609	-0.486	0.195	-0.567	-0.568	-0.572	-0.586	-0.469	-0.488	-0.459	1e-05	6e-06	0.000534	0.4052	6.5e-05	2.1e-05	9.6e-05	7.2e-05	0.001973	0.001929	0.00061
Psmd7	-0.506	-0.449	-0.421	0.075	-0.24	-0.249	-0.283	-0.288	-0.071	-0.061	-0.036	0.001435	0.001914	0.007537	0.845526	0.111586	0.074436	0.075545	0.071703	0.697941	0.752514	0.816812
Psmd8	-0.093	-0.043	0.398	0.654	0.589	0.369	-0.112	-0.159	0.236	0.347	0.249	0.605283	0.795139	0.025708	0.009271	0.00119	0.023009	0.558417	0.399648	0.240749	0.08975	0.143628
Psmd9	-0.515	-0.373	-0.225	0.046	-0.464	-0.467	-0.306	-0.187	-0.064	-0.173	-0.14	0.000355	0.003614	0.100656	0.905326	0.001019	0.000425	0.031386	0.19164	0.69699	0.279732	0.292865
Psme1	2.133	2.218	2.122	-0.151	2.145	2.288	1.966	2.049	2.059	1.844	2.057	0	0	0	0.730852	0	0	0	0	0	0	0
Psme2	2.086	1.97	2.113	0.459	2.118	2.309	1.806	1.883	1.986	1.764	2.11	0	0	0	0.425407	0	0	2e-06	1e-06	1e-06	1.3e-05	0
Psme3	-0.577	-0.639	-0.464	0.116	-0.469	-0.426	-0.249	-0.187	-0.058	-0.075	-0.12	5e-06	0	0.000146	0.606929	9.6e-05	0.000124	0.033386	0.109807	0.664779	0.581843	0.271282
Psme4	0.515	0.291	0.316	0.023	0.504	0.377	0.491	0.323	0.216	0.378	0.33	8.8e-05	0.009853	0.011127	0.954036	0.000111	0.00121	0.000252	0.01208	0.116774	0.008431	0.006207
Psmf1	0.048	0.113	0.13	0.127	-0.172	-0.039	0.234	0.339	0.347	0.188	0.119	0.640783	0.222023	0.19882	0.513191	0.084057	0.685262	0.026521	0.001852	0.002812	0.110128	0.227443
Pstpip1	0.891	1.069	1.215	0.07	1.41	0.89	1.399	1.564	1.882	1.801	1.575	0.000391	1e-05	8e-06	0.919709	0	0.000151	1e-06	0	0	0	0
Ptafr	1.362	1.165	1.306	0.235	1.233	1.535	1.452	1.475	1.404	1.165	1.248	1.3e-05	3.4e-05	3.2e-05	0.699251	5.3e-05	0	8e-06	7e-06	3.9e-05	0.000637	2.9e-05
Pten	-0.443	-0.64	-0.605	0.022	-0.779	-0.552	-0.035	-0.109	-0.264	-0.103	-0.155	6.9e-05	0	1e-06	0.948348	0	1e-06	0.764858	0.315996	0.023266	0.395607	0.118593
Ptgdr2	1.409	2.18	1.839	0.936	1.48	1.148	1.247	1.579	1.334	1.033	0.65	0.000203	0	6e-06	0.07825	0.000104	0.000809	0.00118	7.7e-05	0.001239	0.013345	0.059145
Ptger4	0.529	0.197	0.404	1.096	0.432	0.466	0.807	0.749	0.564	0.488	0.593	0.034699	0.392959	0.108804	0.002137	0.081086	0.042927	0.002673	0.005152	0.046618	0.094411	0.015995
Ptk2	-0.343	-0.597	-0.488	-0.246	0.134	-0.194	-0.173	-0.275	0.104	0.151	0.001	0.443014	0.139237	0.273325	0.81972	0.76897	0.641186	0.729785	0.570013	0.851484	0.789678	0.998261
Ptk2b	0.367	0.425	0.49	-0.158	0.89	0.68	0.556	0.686	0.809	0.692	0.688	0.112704	0.046025	0.037597	0.765453	0.000298	0.002172	0.02265	0.005713	0.002571	0.011625	0.003147
Ptpn1	-0.479	-0.352	-0.372	-0.438	-0.885	-0.816	0.12	0.158	-0.02	-0.162	-0.379	0.05649	0.125558	0.141632	0.303367	0.000757	0.000797	0.669903	0.565018	0.949636	0.598744	0.120443
Ptpn11	-0.577	-0.835	-0.831	0.102	-0.698	-0.666	-0.57	-0.727	-0.803	-0.543	-0.591	0.000133	0	1e-06	0.745034	9e-06	5e-06	0.000243	9e-06	5e-06	0.001323	6.3e-05
Ptpn2	0.683	0.426	0.677	0.859	0.813	0.593	0.573	0.479	0.726	0.679	0.531	0.000473	0.013029	0.000614	0.00109	5.3e-05	0.000895	0.003744	0.014317	0.000799	0.002181	0.004026
Ptpn22	0.065	-0.117	0.469	-0.111	0.087	0.475	1.453	1.201	1.495	1.503	1.818	0.855399	0.715141	0.169146	0.910061	0.804538	0.125814	0.000125	0.001147	0.000217	0.00031	1e-06
Ptpn6	1.12	1.179	0.881	0.394	1.07	1.26	1.022	1.033	0.976	0.865	1.079	0.000158	2.3e-05	0.002333	0.432297	0.000259	1e-05	0.000697	0.000643	0.002217	0.008077	0.00017
Ptprc	1.641	1.607	1.154	0.466	1.015	1.168	1.517	1.553	1.342	1.272	1.142	0	0	0.000122	0.318313	0.00043	2.7e-05	3e-06	2e-06	5.3e-05	0.000171	7.4e-05
Ptprj	0.608	0.298	0.478	0.604	0.634	0.808	0.51	0.421	0.282	0.371	0.39	0.02867	0.240974	0.087385	0.166721	0.022353	0.002277	0.078017	0.148408	0.382905	0.253861	0.147152
Ptx3	-2.614	-2.644	-1.404	1.103	-0.103	-1.065	-2.499	-1.997	-2.048	-0.972	-1.26	0.068805	0.045336	0.334524	0.72938	0.945166	0.423768	0.096329	0.188142	0.214897	0.579978	0.378207
Pum1	-0.238	-0.53	-0.448	0.439	-0.558	-0.549	-0.037	-0.217	-0.301	-0.195	-0.25	0.071722	6e-05	0.001413	0.022256	9.6e-05	4.2e-05	0.80641	0.118288	0.04559	0.208635	0.052717
Pum2	-0.196	-0.425	-0.248	0.489	-0.326	-0.35	-0.03	-0.154	-0.101	-0.035	-0.154	0.186013	0.002519	0.097482	0.023259	0.027819	0.011771	0.859472	0.330823	0.566541	0.858211	0.290781
Pvr	-0.044	-0.734	0.208	0.636	0.633	0.251	0.305	-0.133	0.781	0.88	0.407	0.929813	0.087741	0.667698	0.472058	0.173125	0.567063	0.553048	0.805174	0.144869	0.108361	0.383774
Pxdn	-2.117	-2.913	-3.313	-1.581	-2.284	-2.501	-2.525	-3.198	-3.793	-2.981	-2.684	0.015867	0.000533	0.000407	0.277079	0.009352	0.002546	0.006339	0.000786	0.000247	0.004081	0.002176
Pycard	-0.183	0.152	-0.213	-0.459	-0.854	-0.494	-0.185	0.026	-0.063	-0.543	-0.277	0.54243	0.580359	0.47666	0.374302	0.004441	0.067413	0.567344	0.939169	0.865923	0.113785	0.341602
Rab27a	0.092	0.22	-0.137	-0.913	-1.567	-1.364	0.388	0.362	-0.361	-0.849	-0.743	0.874506	0.672052	0.812955	0.335974	0.005268	0.008463	0.518903	0.549294	0.58302	0.187946	0.166328
Rabgef1	0.091	-0.208	0.109	0.479	0.375	0.365	0.218	0.052	0.249	0.34	0.401	0.627821	0.213356	0.558759	0.080512	0.038731	0.030408	0.257808	0.80194	0.236022	0.11041	0.024727
Rac1	-0.418	-0.338	-0.313	-0.157	-0.372	-0.334	-0.437	-0.401	-0.424	-0.409	-0.366	1.5e-05	8.2e-05	0.000705	0.278522	7.2e-05	0.000106	1.2e-05	4.6e-05	5.3e-05	0.000137	6e-05
Rac2	0.588	0.828	0.559	0.167	0.521	0.751	0.667	0.908	1.014	0.648	0.766	0.084098	0.00929	0.104706	0.846293	0.123445	0.017942	0.061394	0.012232	0.009435	0.10372	0.022253
Raf1	0.423	0.431	0.313	0.579	0.411	0.236	0.509	0.52	0.447	0.445	0.296	0.000537	0.000155	0.008669	0.000477	0.00068	0.027342	8.9e-05	6.9e-05	0.000947	0.001422	0.00976
Rap1a	-0.459	-0.146	-0.199	0.187	-0.535	-0.248	0.053	0.207	0.091	-0.069	0.135	0.000995	0.231553	0.137715	0.444968	0.000171	0.043643	0.72537	0.139555	0.563566	0.677404	0.304613
Rapgef1	-0.87	-1.135	-0.879	0.002	-0.82	-0.875	-0.74	-0.741	-0.747	-0.715	-0.817	0	0	0	0.995841	0	0	3e-06	4e-06	9e-06	3e-05	0
Rara	-0.785	-0.806	-0.79	-0.074	-0.952	-0.777	-0.617	-0.673	-0.94	-0.676	-0.546	3.6e-05	6e-06	4.3e-05	0.869756	2e-06	1.3e-05	0.001037	0.00042	1.2e-05	0.001209	0.001775
Rasgrp1	6.951	5.148	3.776	1.553	6.215	5.726	6.449	5.423	4.752	5.678	5.244	6e-06	0.000126	0.007336	0.564074	3.2e-05	3.4e-05	3.1e-05	0.000322	0.002539	0.000619	0.000207
Rbck1	0.283	0.373	0.346	-0.065	0.099	0.096	0.306	0.425	0.517	0.372	0.348	0.024206	0.001704	0.007498	0.831695	0.430466	0.405748	0.019735	0.001721	0.000464	0.011713	0.005226
Rbpj	-0.731	-0.932	-0.534	0.355	-0.304	-0.243	-0.494	-0.495	-0.129	-0.435	-0.155	0.010173	0.000577	0.059824	0.511014	0.274168	0.347502	0.091293	0.092012	0.704669	0.183885	0.585857
Rc3h1	-0.263	-0.516	-0.266	0.167	-0.448	-0.445	0.146	-0.09	-0.172	0.001	-0.159	0.112866	0.001171	0.112758	0.623884	0.007766	0.004637	0.413727	0.622378	0.375346	0.9954	0.332645
Rc3h2	-0.011	-0.179	0.017	0.386	-0.039	-0.199	0.061	-0.009	-0.066	0.126	-0.107	0.943409	0.181442	0.91542	0.079537	0.797208	0.137128	0.709884	0.959549	0.708772	0.473885	0.462478
Rel	1.627	0.835	1.256	0.867	1.281	1.183	1.365	0.9	0.733	0.866	0.685	7e-06	0.005325	0.000287	0.069146	0.000176	0.000182	0.000131	0.008254	0.04298	0.020983	0.028499
Rela	-0.042	-0.071	0.153	0.692	0.213	0.323	-0.069	0.032	0.192	0.151	0.183	0.783788	0.606219	0.304569	0.001	0.143783	0.01834	0.677026	0.852026	0.258597	0.388372	0.203342
Relb	1.598	1.605	1.728	2.169	1.728	1.918	1.281	1.527	1.802	1.352	1.809	0.000337	0.000108	0.000162	0.00031	0.000124	1e-05	0.004252	0.00087	0.000295	0.006596	4.6e-05
Relt	-0.971	-1.057	-0.562	-0.604	-1.255	-1.577	-0.678	-0.765	-0.513	-0.517	-1.092	0.003011	0.000569	0.079613	0.247508	0.000205	2e-06	0.041139	0.0224	0.156371	0.162899	0.000744
Rftn1	-0.942	-0.82	-0.853	-0.127	-0.863	-0.964	-0.71	-0.777	-0.914	-0.678	-0.797	3e-06	6e-06	1.7e-05	0.748014	1e-05	0	0.000254	8.3e-05	2.2e-05	0.001327	2.1e-05
Rftn2	-1.268	-1.426	-1.332	-0.288	-1.218	-1.249	-0.907	-0.958	-1.252	-0.618	-0.761	1.6e-05	0	1e-05	0.586709	2.8e-05	6e-06	0.001508	0.000906	8.5e-05	0.045197	0.003944
Rfx1	-0.576	-0.543	-0.386	0.017	-0.189	-0.444	-0.23	-0.208	-0.273	-0.124	-0.237	9.2e-05	6.1e-05	0.006177	0.971075	0.161128	0.000751	0.105561	0.144793	0.076393	0.445391	0.072447
Rgcc	-1.172	-1.038	-0.702	0.374	-0.185	-0.377	-2.534	-1.244	-2.487	-1.264	-1.481	0.179405	0.193722	0.428702	0.869756	0.837272	0.647206	0.006451	0.176758	0.012688	0.217188	0.081001
Rgs1	1.184	0.435	1.472	0.014	2.684	2.537	1.141	0.812	2.27	1.802	2.039	0.189338	0.607112	0.106422	0.995601	0.00368	0.003151	0.231892	0.404919	0.027015	0.087633	0.021517
Ripk1	-0.325	-0.339	-0.196	-0.067	-0.488	-0.399	0.007	-0.127	-0.081	-0.065	-0.182	0.006485	0.002206	0.096886	0.810953	0.000105	0.000465	0.958444	0.308982	0.561898	0.654985	0.107407
Ripk2	0.591	-0.117	0.64	0.624	1.45	0.461	0.067	-0.114	0.285	0.808	0.158	0.313081	0.833824	0.27712	0.593995	0.013575	0.392443	0.922394	0.866103	0.686002	0.237774	0.792779
Ripk3	-0.634	-0.879	-0.116	-0.582	0.157	-0.133	-0.74	-0.61	-0.452	-0.217	-0.43	0.192234	0.04916	0.820699	0.53982	0.753928	0.77508	0.147117	0.237363	0.427554	0.724078	0.373644
Rnasel	-0.193	-0.09	-0.231	-1.386	-0.087	-0.622	-0.436	-0.385	-0.651	-0.812	-0.804	0.591714	0.787155	0.519419	0.005873	0.811913	0.054599	0.241059	0.304248	0.103677	0.048373	0.020069
Rnf135	2.263	2.234	2.154	0.042	2.397	2.186	1.943	2.075	2.098	1.965	2.027	0	0	0	0.96824	0	0	0	0	0	1e-06	0
Rnf168	-0.435	-0.56	-0.474	-0.153	-0.483	-0.628	-0.152	-0.311	-0.299	-0.159	-0.187	0.000148	1e-06	6e-05	0.429636	3.4e-05	0	0.174831	0.006197	0.013912	0.200189	0.070557
Rnf19b	2.17	1.932	1.849	1.194	2.244	1.704	2.016	1.965	1.952	1.878	1.619	7e-06	1.1e-05	9.6e-05	0.061748	4e-06	7.6e-05	3.7e-05	5.5e-05	0.00015	0.000366	0.000274
Rnf31	2.181	2.025	1.987	0.32	2.099	2.177	1.957	1.89	1.922	1.803	1.889	0	0	0	0.566521	0	0	0	0	0	1e-06	0
Rnf8	-0.583	-0.522	-0.54	0.274	-0.681	-0.56	-0.367	-0.258	-0.151	-0.112	-0.179	0.000114	0.000147	0.000345	0.228446	1.2e-05	6.5e-05	0.012836	0.078371	0.353772	0.508073	0.188894
Rora	-0.801	-1.2	-0.965	0.338	-1.155	-0.912	-0.834	-0.897	-1.167	-0.644	-0.835	0.000452	0	5.7e-05	0.370103	3e-06	3.1e-05	0.000432	0.000191	1.2e-05	0.01137	0.000194
Rpl13a	-0.956	-0.703	-0.862	-0.096	-1.163	-1.143	-0.503	-0.655	-0.779	-0.681	-0.826	0.002422	0.01302	0.00632	0.914077	0.000315	0.000152	0.113973	0.040636	0.024395	0.055427	0.006393
Rpl39	-0.983	-0.494	-0.693	-0.336	-1.032	-1.01	-1.127	-0.957	-0.922	-0.822	-1.083	0.000186	0.028525	0.006317	0.463979	9.5e-05	4.5e-05	4.8e-05	0.000408	0.001256	0.004846	3.3e-05
Rps19	-0.907	-0.555	-0.591	-0.174	-1.128	-0.934	-0.651	-0.537	-0.569	-0.747	-0.722	0.001003	0.022446	0.027532	0.774936	7.6e-05	0.0003	0.018689	0.051967	0.056499	0.015902	0.005881
Rps27a	-0.996	-0.895	-0.558	0.079	-0.782	-0.544	-0.891	-0.656	-0.11	-0.692	-0.773	0.000433	0.00053	0.039634	0.919848	0.004106	0.027695	0.001997	0.020097	0.735466	0.027228	0.003813
Rps6	-1.005	-0.691	-1.074	-0.019	-0.701	-1.19	-0.788	-0.67	-1.006	-0.494	-0.905	0.000603	0.00771	0.000345	0.985442	0.012338	2.6e-05	0.007506	0.022367	0.001808	0.12722	0.001306
Rps6ka3	-0.338	-0.678	-0.442	-0.313	-0.194	-0.325	-0.587	-0.741	-0.745	-0.673	-0.704	0.070551	0.000217	0.020767	0.331126	0.295994	0.058846	0.003411	0.000351	0.000704	0.002709	0.000278
Rps6ka5	-0.926	-1.246	-0.952	-0.159	-1.385	-1.26	-1.131	-0.951	-0.949	-0.89	-1.134	0.00088	5e-06	0.000778	0.800384	4e-06	5e-06	0.000136	0.001028	0.002038	0.004881	5.3e-05
Rsad2	8.163	7.81	6.914	0.279	7.64	8.289	7.534	7.475	6.424	6.755	7.63	0	0	0	0.888919	0	0	0	0	0	0	0
S100a13	-0.822	-0.754	-0.512	-0.305	-0.996	-0.803	-0.741	-0.963	-0.559	-0.769	-0.72	0.005382	0.005349	0.078817	0.599638	0.000927	0.003428	0.014955	0.002065	0.088423	0.023143	0.011531
S100a8	-0.446	0.024	-0.716	0.814	0.218	0.697	-0.972	-0.093	-1.637	-1.344	-0.541	0.550799	0.973365	0.334548	0.577978	0.772827	0.301901	0.208085	0.91326	0.048946	0.11627	0.460038
S100a9	-0.427	0.05	-1.061	0.176	-1.029	1.388	-1.021	0.259	-1.822	-2.061	0.356	0.728176	0.965665	0.378253	0.965024	0.385972	0.202395	0.424992	0.850427	0.180153	0.137088	0.77066
Samhd1	2.845	2.906	2.711	-0.213	2.648	2.752	2.385	2.489	2.343	2.062	2.276	0	0	0	0.643025	0	0	0	0	0	0	0
Samsn1	0.1	-0.41	0.162	1.704	0.513	0.959	0.243	0.491	0.928	0.583	1.017	0.781567	0.194382	0.649664	0.000591	0.133933	0.003504	0.518712	0.17757	0.01842	0.14881	0.003356
Sash3	-0.155	0.269	-0.571	-0.465	-0.929	-0.511	0.223	0.266	-0.001	-0.242	-0.146	0.685968	0.433392	0.127429	0.516289	0.013068	0.133267	0.584802	0.510103	0.998326	0.594351	0.699325
Sbno2	0.267	-0.131	0.389	0.293	0.531	0.175	0.324	0.087	0.432	0.411	0.266	0.140028	0.436077	0.035132	0.352901	0.004184	0.293681	0.087585	0.666936	0.03589	0.052849	0.131473
Sbspon	0.248	-1.329	-0.852	0.071	-0.076	-0.624	-0.603	-1.34	-0.656	0.583	-0.281	0.690714	0.017349	0.161	0.972693	0.903894	0.259451	0.348734	0.034797	0.350373	0.416991	0.646686
Scara3	-2.573	-2.797	-3.26	-1.794	-2.398	-1.809	-2.789	-2.383	-3.755	-1.843	-1.518	0.011075	0.00305	0.001931	0.284105	0.016759	0.049103	0.008466	0.023688	0.001265	0.113749	0.117092
Sec14l1	-0.377	-0.467	-0.37	-0.309	-0.714	-0.469	-0.262	-0.27	-0.258	-0.345	-0.386	0.004454	0.000224	0.005784	0.121274	2e-06	0.000232	0.05265	0.047073	0.079128	0.022934	0.002965
Sec61a1	-0.39	-0.515	-0.322	0.235	-0.464	-0.568	-0.506	-0.557	-0.468	-0.429	-0.593	0.00058	4e-06	0.003991	0.165494	6.8e-05	1e-06	3.5e-05	9e-06	0.000252	0.000987	1e-06
Sell	7.591	6.365	4.948	-0.874	6.438	4.953	7.395	6.933	6.167	5.895	5.178	0	0	6e-06	0.665066	0	1e-06	0	0	1e-06	2e-06	1e-06
Sema3c	-1.807	-1.813	-0.942	0.831	0.22	-1.733	-1.292	-1.652	0.176	-0.15	-1.739	0.038217	0.023927	0.283611	0.647875	0.80716	0.031217	0.157279	0.070503	0.872487	0.895542	0.040499
Sema4a	2.536	1.84	2.425	0.929	2.209	2.223	2.42	2.162	3.004	1.686	1.896	0	4e-06	0	0.114279	1e-06	0	0	2e-06	0	0.000345	6e-06
Sema4d	1.866	1.87	1.77	0.978	1.887	2.109	1.824	1.83	1.971	1.77	2.017	0	0	0	0.004073	0	0	0	0	0	0	0
Sema7a	-1.081	-1.516	-0.578	0.461	0.929	-0.133	-1.928	-2.063	-1.934	-1.406	-1.391	0.137485	0.024273	0.435189	0.786921	0.198959	0.849414	0.012277	0.007971	0.019688	0.098519	0.050068
Serinc3	0.676	0.737	0.483	-0.393	-0.054	0.165	0.32	0.414	0.12	-0.2	-0.101	0.016087	0.004789	0.085613	0.441185	0.850411	0.524167	0.277683	0.157197	0.722109	0.554795	0.722527
Serinc5	-1.198	-1.402	-1.148	-0.34	-1.675	-1.419	-1.524	-1.802	-1.935	-1.643	-1.781	0.008118	0.001008	0.012051	0.729786	0.000365	0.000963	0.001553	0.000266	0.000255	0.002109	0.000127
Serpinb9	1.356	0.585	1.342	-0.611	2.292	2.088	1.6	1.363	2.04	1.633	1.847	0.034085	0.318689	0.038412	0.647192	0.000614	0.000742	0.017281	0.04224	0.005387	0.029118	0.003845
Serping1	-1.867	-2.145	-2.312	-2.073	-0.553	-0.364	-2.007	-1.326	-2.898	-0.064	0.084	0.278731	0.172726	0.182153	0.536055	0.754548	0.826485	0.270982	0.477804	0.139924	0.977856	0.96425
Shb	-0.057	-0.775	-0.361	0.913	-0.738	-0.416	-0.432	-0.586	-0.511	-0.3	-0.321	0.859217	0.007134	0.244578	0.043314	0.016987	0.140124	0.1826	0.069894	0.146056	0.413394	0.289042
Shc1	-0.892	-0.927	-0.84	-0.273	-0.999	-0.775	-0.728	-0.784	-0.814	-0.718	-0.54	0	0	1e-06	0.237196	0	0	8e-06	3e-06	5e-06	5.1e-05	0.00023
Shmt2	-1.308	-1.547	-1.218	0.269	-0.49	-1.313	-1.234	-1.194	-0.978	-0.406	-0.905	0.000243	7e-06	0.00065	0.711437	0.137972	8.4e-05	0.000713	0.001042	0.010346	0.303445	0.00637
Sin3a	-0.126	-0.226	-0.191	0.16	-0.36	-0.244	-0.106	-0.11	-0.164	-0.102	-0.192	0.189211	0.011319	0.049469	0.331126	0.000378	0.006832	0.297371	0.282235	0.133842	0.372791	0.040315
Sirt1	0.202	0.043	0.52	0.385	0.645	0.374	0.101	0.19	0.311	0.295	0.173	0.389185	0.845777	0.028104	0.335342	0.006267	0.079054	0.69929	0.450086	0.244664	0.281846	0.455533
Sirt2	-0.488	-0.404	-0.275	0.09	-0.525	-0.264	-0.449	-0.459	-0.383	-0.407	-0.373	0.008226	0.01635	0.133042	0.84381	0.00459	0.112298	0.018849	0.017103	0.062867	0.055063	0.035273
Skap2	-0.146	-0.087	0.09	0.02	-0.281	-0.067	0.141	0.099	0.248	0.018	0.162	0.375021	0.569759	0.59179	0.971886	0.083602	0.666936	0.423463	0.580551	0.185626	0.933317	0.316628
Sla2	0.337	0.458	0.481	0.083	0.465	0.49	0.33	0.284	0.514	0.302	0.358	0.005259	9e-05	0.000185	0.757315	0.000215	4e-05	0.008256	0.022253	0.000249	0.028672	0.002549
Slamf6	2.106	2.021	1.947	-0.247	1.275	1.948	2.14	2.002	2.362	0.579	2.07	0.000536	0.000313	0.001392	0.869466	0.026619	0.000514	0.000678	0.00138	0.000503	0.397341	0.000465
Slamf7	2.649	2.498	2.368	0.893	3.434	2.713	2.745	2.703	2.582	3.094	2.482	2e-06	1e-06	1.8e-05	0.272481	0	0	2e-06	3e-06	1.8e-05	1e-06	3e-06
Slc11a1	-0.583	-0.093	-0.603	0.629	-0.173	0.188	0.338	0.723	0.59	0.526	0.931	0.090552	0.776993	0.083378	0.275558	0.622783	0.559835	0.358991	0.046281	0.133948	0.192773	0.006676
Slc26a6	-0.721	-0.53	-0.642	0.321	-0.927	-0.623	-0.42	-0.604	-0.28	-0.238	-0.423	0.00776	0.03048	0.018313	0.534676	0.000834	0.012153	0.131299	0.030974	0.366349	0.455069	0.101588
Slc39a10	-1.161	-1.133	-1.096	-0.352	-1.373	-0.909	-0.09	-0.207	-0.36	-0.372	-0.246	0.000782	0.00039	0.001588	0.594136	0.000106	0.00357	0.8111	0.565612	0.346148	0.340351	0.45314
Slpi	-0.899	-0.443	2.033	-0.218	-0.016	0.77	-0.041	0.402	3.064	0.013	1.504	0.278731	0.566109	0.016601	0.929694	0.984929	0.312537	0.966315	0.66261	0.001482	0.991199	0.061558
Smad3	-0.953	-1.21	-1.238	0.134	-0.955	-1.023	-0.373	-0.506	-0.519	-0.278	-0.545	0.001489	3e-05	9.7e-05	0.853337	0.001369	0.0003	0.218776	0.0935	0.113072	0.418241	0.052117
Smad6	-1.017	-0.955	-1.195	0.937	-1.091	-0.408	-2.252	-1.689	-0.009	-1.608	-1.265	0.156138	0.145343	0.098889	0.493777	0.125162	0.541776	0.003426	0.02557	0.991437	0.05513	0.069726
Smpdl3b	1.49	0.935	1.745	-0.035	1.553	1.454	0.868	0.82	1.787	0.866	1.01	0.011885	0.080703	0.004153	0.986372	0.008621	0.008075	0.156729	0.183245	0.007611	0.205701	0.075268
Snap23	0.119	0.167	0.015	0.098	-0.329	-0.256	0.354	0.256	0.075	0.031	-0.018	0.673451	0.511727	0.958516	0.901389	0.226306	0.311085	0.220762	0.384831	0.826616	0.932641	0.951459
Snca	-1.877	0.502	-1.039	1.331	0.008	-1.615	-0.543	-1.126	-2.697	-0.882	-1.656	0.047424	0.569759	0.27669	0.444577	0.993338	0.063374	0.603415	0.262888	0.012537	0.436269	0.071589
Snx4	-0.671	-0.617	-0.565	0.058	-0.576	-0.443	-0.857	-0.785	-0.814	-0.722	-0.715	0	0	0	0.752841	0	1e-06	0	0	0	0	0
Snx6	-0.37	-0.286	-0.321	-0.189	-0.22	-0.272	-0.393	-0.272	-0.324	-0.216	-0.289	7.8e-05	0.000598	0.000525	0.16457	0.011327	0.001075	5.4e-05	0.003288	0.001246	0.032471	0.000992
Socs1	4.449	4.113	3.528	-0.354	4.641	3.962	3.077	3.355	3.061	3.081	3.033	0	0	9e-06	0.837326	0	0	7.9e-05	2.5e-05	0.000216	0.000304	3.9e-05
Socs3	-0.066	-0.401	0.285	1.028	1	0.539	-0.927	-0.948	-0.681	-0.425	-0.359	0.927326	0.527831	0.686145	0.398162	0.139175	0.392588	0.196995	0.188188	0.393459	0.612667	0.604079
Socs5	-1.003	-1.187	-1.095	-0.097	-0.905	-1.046	-0.89	-0.96	-1.055	-0.901	-0.89	0	0	0	0.743796	0	0	0	0	0	0	0
Sos1	0.363	0.02	-0.048	0.227	0.073	-0.062	0.344	0.155	0.097	0.208	-0.017	0.050091	0.910315	0.806611	0.528731	0.70147	0.724175	0.075335	0.438174	0.665487	0.34421	0.931407
Sp100	3.647	3.566	3.625	-0.406	3.324	3.526	3.296	3.262	3.276	3.065	3.257	0	0	0	0.426748	0	0	0	0	0	0	0
Sp2	-0.06	-0.062	0.033	0.307	0.23	0.392	0.173	0.117	0.116	0.102	0.392	0.754005	0.723193	0.867482	0.337571	0.210606	0.022864	0.38567	0.563853	0.602526	0.658056	0.031045
Spg21	-0.64	-0.503	-0.234	0.09	-0.68	-0.438	-0.299	-0.275	-0.104	-0.329	-0.237	0.001921	0.006789	0.242353	0.859236	0.001005	0.017854	0.15158	0.188615	0.664174	0.155765	0.222207
Spn	0.872	0.557	-0.143	-1.263	-0.401	-0.301	1.014	1.001	-0.282	-0.194	0.112	0.126641	0.288965	0.812621	0.160089	0.4869	0.574289	0.090006	0.095334	0.683592	0.791216	0.849745
Spns2	-0.965	-1.221	-0.813	-0.721	-0.982	-0.274	-0.965	-1.048	-0.551	-1.253	-0.934	0.236642	0.101909	0.324125	0.676937	0.224175	0.724562	0.263567	0.224738	0.569654	0.188883	0.242077
Spon2	-3.341	-4.042	-5.725	-2.331	-5.751	-4.482	-4.17	-3.617	-5.517	-4.618	-4.043	0.003672	0.000221	8e-06	0.191548	5e-06	6.5e-05	0.000652	0.0027	4.9e-05	0.000683	0.000435
Sppl2a	1.747	1.505	1.507	0.18	1.638	1.704	1.358	1.32	1.235	1.31	1.363	0	0	0	0.559062	0	0	0	0	0	0	0
Sppl2b	-0.518	-0.275	-0.191	-0.128	-0.63	-0.535	-0.291	0.009	-0.207	-0.091	-0.277	0.002317	0.067913	0.248242	0.723866	0.000297	0.000774	0.08984	0.961845	0.274937	0.656252	0.082368
Sppl3	-0.641	-0.65	-0.523	0.06	-0.753	-0.648	-0.481	-0.354	-0.394	-0.382	-0.453	6.7e-05	1.5e-05	0.00088	0.878403	6e-06	1.8e-05	0.002451	0.02308	0.01898	0.027314	0.002316
Src	-0.686	-1.28	-0.524	1.105	0.401	0.133	-0.785	-0.904	-0.145	-0.28	0.042	0.460086	0.127447	0.577549	0.536061	0.668444	0.880038	0.427425	0.35771	0.900648	0.812766	0.966433
Srpk1	-0.586	-0.801	-0.501	0.17	-0.565	-0.837	-0.421	-0.379	-0.299	-0.249	-0.408	6e-06	0	7.6e-05	0.4058	1e-05	0	0.000744	0.002178	0.021579	0.062244	0.000501
Srpk2	-0.91	-1.064	-0.607	-0.157	-0.691	-0.819	-0.558	-0.588	-0.546	-0.471	-0.471	0	0	9e-05	0.575564	1.1e-05	0	0.000326	0.000178	0.000898	0.004913	0.000978
Ssc5d	-0.411	-1.049	-1.453	-1.602	-0.464	-0.533	-0.644	-0.966	-2.097	-0.262	-0.453	0.639607	0.179196	0.091728	0.25733	0.59285	0.501234	0.487185	0.287832	0.030538	0.812216	0.600483
St6gal1	-3.273	-2.853	-2.525	-0.659	-3.582	-2.996	-1.639	-1.712	-1.666	-1.571	-1.787	0.002447	0.003731	0.018142	0.786779	0.000979	0.002604	0.13376	0.11802	0.162531	0.198024	0.078013
Stap1	-0.571	-0.575	-0.734	0.384	0.077	0.261	0.581	0.358	0.568	-0.087	-0.09	0.13187	0.097715	0.056085	0.620588	0.844608	0.457248	0.144472	0.379998	0.191049	0.861095	0.818879
Star	-1.33	-0.704	-0.834	0.154	-1.049	-0.649	-1.017	-0.874	-0.83	-1.044	-0.826	0.002161	0.066517	0.048958	0.896256	0.012776	0.090639	0.020751	0.046596	0.080423	0.033098	0.042722
Stat1	4.05	4.011	3.735	-0.487	3.356	4.167	3.756	3.862	3.619	3.299	4.03	0	0	0	0.492702	0	0	0	0	0	0	0
Stat2	4.144	3.902	3.814	-0.329	3.583	3.754	3.885	3.76	3.647	3.367	3.567	0	0	0	0.609046	0	0	0	0	0	0	0
Stat5b	-0.022	0.091	-0.144	-0.197	-0.399	-0.33	0.18	0.2	0.004	-0.222	-0.139	0.902802	0.564879	0.403905	0.5555	0.019133	0.035567	0.318809	0.268818	0.985104	0.268041	0.412712
Stat6	-0.043	-0.026	0.032	0.022	-0.209	-0.038	0.369	0.354	0.407	0.398	0.384	0.727932	0.817343	0.801728	0.956275	0.078965	0.738982	0.003956	0.005687	0.003236	0.005274	0.001528
Stk11	-0.356	-0.224	-0.155	0.171	-0.475	-0.355	-0.304	-0.127	-0.01	-0.21	-0.156	0.000266	0.008797	0.092148	0.261318	5e-06	0.000101	0.00206	0.187296	0.930609	0.049625	0.080147
Stoml2	-0.752	-0.801	-0.583	0.1	-0.757	-0.745	-0.332	-0.354	-0.079	-0.255	-0.188	2e-06	0	0.000108	0.745985	2e-06	0	0.02093	0.014674	0.628552	0.109662	0.157552
Stx7	0.176	0.347	0.205	0.073	-0.087	0.246	0.042	0.12	0.245	-0.038	0.097	0.203679	0.007521	0.14412	0.831637	0.537323	0.054072	0.79438	0.425612	0.121745	0.834275	0.488201
Stxbp2	0.072	0.257	0.199	0.028	-0.166	-0.059	0.38	0.418	0.656	0.284	0.374	0.733009	0.170819	0.338527	0.968673	0.420515	0.764412	0.075942	0.052579	0.005347	0.238933	0.061075
Styk1	-1.199	-2.03	-0.483	0.426	-0.246	-1.533	-0.376	-0.677	-0.22	0.036	-0.747	0.261677	0.038551	0.660205	0.881934	0.822847	0.117016	0.757313	0.562415	0.869934	0.979897	0.484867
Sumo1	0.574	0.726	0.596	0.253	0.57	0.421	0.222	0.406	0.435	0.254	0.2	1e-06	0	1e-06	0.101318	1e-06	4e-05	0.036256	0.000304	0.000302	0.032276	0.04339
Susd2	-0.451	-2.15	-1.729	-1.279	-0.377	0.711	-0.285	-1.731	0.207	-0.245	0.678	0.745248	0.080079	0.200492	0.647875	0.784839	0.570373	0.854214	0.22255	0.903461	0.889741	0.617471
Swap70	-0.123	-0.27	-0.073	0.398	0.006	0.035	-0.374	-0.386	-0.507	-0.499	-0.223	0.539148	0.133242	0.718728	0.207811	0.975158	0.852528	0.06867	0.06107	0.02326	0.030414	0.24699
Syk	0.272	0.273	0.505	0.849	0.478	0.57	0.417	0.478	0.558	0.432	0.435	0.205434	0.164619	0.021685	0.005831	0.02626	0.005119	0.064048	0.034813	0.022675	0.085524	0.038534
Syncrip	-1.231	-1.341	-1.059	0.048	-1.088	-1.186	-1.165	-1.183	-1.045	-0.977	-1.012	0	0	0	0.895439	0	0	0	0	0	0	0
Tab1	-0.229	-0.335	-0.067	0.374	-0.36	-0.332	-0.176	-0.201	-0.29	-0.261	-0.059	0.181281	0.034011	0.703844	0.167195	0.03507	0.036314	0.335026	0.271723	0.139228	0.193075	0.738675
Tab2	-0.009	-0.256	-0.154	0.2	0.037	0.035	-0.037	-0.18	-0.169	-0.001	-0.101	0.945645	0.028812	0.227967	0.368433	0.775468	0.77508	0.798137	0.178724	0.248396	0.994389	0.424461
Tab3	-0.013	-0.522	-0.137	0.163	-0.218	-0.239	0.235	-0.009	0.107	0.249	-0.007	0.945435	0.001677	0.440102	0.657178	0.207784	0.134597	0.200691	0.965186	0.610228	0.222639	0.971769
Tank	1.291	1.019	1.188	0.827	1.516	1.168	1.251	1.355	1.347	1.329	1.288	0.00097	0.003784	0.002442	0.158529	0.00015	0.001166	0.001917	0.000909	0.001889	0.002956	0.00073
Tap1	3.51	3.503	3.537	0.051	3.401	3.789	3.299	3.441	3.557	3.224	3.555	0	0	0	0.96824	0	0	0	0	0	0	0
Tap2	2.214	2.052	2.102	0.067	2.485	2.426	1.88	2.021	2.168	2.162	2.134	2e-06	2e-06	7e-06	0.960653	0	0	4.7e-05	1.8e-05	1.7e-05	2.8e-05	2e-06
Tapbp	2.632	2.673	2.713	0.001	2.643	2.733	2.18	2.274	2.391	2.211	2.409	0	0	0	0.999047	0	0	0	0	0	0	0
Tbk1	0.657	0.517	0.75	0.521	0.823	0.732	0.658	0.537	0.786	0.738	0.63	1.3e-05	0.000108	2e-06	0.007015	0	1e-06	2e-05	0.000326	4e-06	1.7e-05	1.4e-05
Tbkbp1	-0.324	-0.464	-0.249	0.05	-0.368	-0.393	0.312	0.353	0.642	0.299	0.392	0.075552	0.006575	0.175169	0.926309	0.042676	0.020451	0.101193	0.064916	0.002363	0.160201	0.027943
Tcf12	-0.597	-0.765	-0.808	0.171	-1.043	-0.864	0.105	-0.046	-0.137	-0.066	-0.315	0.01969	0.001589	0.002453	0.768199	0.000132	0.000491	0.713787	0.876165	0.655915	0.842064	0.203137
Tcf7	-2.477	-2.554	-2.102	-0.146	-1.573	-0.246	-2.256	-0.932	-2.658	-1.031	-0.388	0.00142	0.000412	0.006435	0.952476	0.033969	0.728209	0.004586	0.237856	0.002072	0.237958	0.607665
Tec	-1	-0.507	-0.679	0.004	-1.058	-1.004	-0.382	-0.194	-0.371	-0.37	-0.307	0.014042	0.168107	0.094346	0.997176	0.009354	0.007986	0.375976	0.665038	0.431121	0.443147	0.444443
Tfe3	-0.042	-0.036	-0.093	0.427	-0.072	0.117	0.111	0.08	0.105	0.036	0.267	0.744909	0.76264	0.46832	0.018637	0.570408	0.312158	0.412637	0.558842	0.47851	0.824247	0.029419
Tfeb	-0.478	-0.06	-0.323	0.704	-0.648	-0.357	-0.009	0.033	-0.144	-0.129	0.153	0.162757	0.85388	0.353085	0.200921	0.057327	0.257824	0.982559	0.933954	0.729873	0.768092	0.660735
Tfrc	-2.537	-2.082	-2.705	-0.043	-2.907	-2.202	-3.008	-2.524	-3.262	-2.685	-2.456	3e-06	1.5e-05	1e-06	0.980095	0	7e-06	0	5e-06	0	9e-06	2e-06
Tgfb1	-0.649	-0.436	-0.323	0.022	-0.487	-0.121	-0.488	-0.263	-0.325	-0.438	-0.075	0.002028	0.019919	0.11436	0.975622	0.016657	0.521707	0.021988	0.219599	0.160507	0.064361	0.716399
Tgfb2	-2.614	-3.031	-3.341	-0.758	-2.512	-2.211	-3.502	-3.554	-4.868	-3.415	-3.005	0.0126	0.002041	0.002132	0.744309	0.015643	0.021329	0.001741	0.001555	9.5e-05	0.005513	0.003723
Tgfb3	-2.517	-2.821	-3.763	-1.128	-2.816	-2.528	-3.065	-2.922	-4.444	-2.617	-2.781	0.007282	0.001334	0.000179	0.527506	0.002845	0.003772	0.00202	0.003184	6.6e-05	0.015696	0.00264
Tgfbr3	-3.039	-2.986	-3.299	-1.723	-2.569	-2.459	-2.755	-2.308	-3.178	-2.222	-1.748	0.000781	0.000359	0.00038	0.214956	0.003513	0.002697	0.002858	0.011545	0.001505	0.027652	0.037357
Thbs1	-1.362	-1.728	-2.251	-0.304	-0.948	-1.478	-1.646	-1.955	-2.777	-1.561	-2.043	0.031911	0.003765	0.000848	0.849441	0.130448	0.012413	0.013709	0.004011	0.000231	0.035111	0.001439
Themis2	3.567	3.644	3.137	-1.014	3.277	3.433	3.142	3.283	2.992	2.738	2.965	0	0	0	0.094357	0	0	0	0	0	0	0
Thoc1	-1.051	-0.892	-0.739	0.152	-0.892	-0.889	-0.452	-0.463	-0.229	-0.352	-0.364	0	0	1e-05	0.6063	0	0	0.003901	0.003299	0.172285	0.039746	0.011738
Thy1	-1.552	-2.144	-4.301	-1.083	-1.287	-2.531	-0.885	-2.449	-3.854	-1.468	-1.741	0.146017	0.029655	0.000221	0.620302	0.225201	0.011458	0.443789	0.029806	0.001915	0.242407	0.093768
Ticam1	-0.036	0.017	0.231	0.126	0.351	0.414	0.128	0.212	0.056	0.064	0.284	0.838847	0.918591	0.177501	0.739874	0.038185	0.009392	0.489083	0.23916	0.791833	0.76776	0.08506
Ticam2	0.114	0.527	0.145	0.981	-0.571	-0.277	0.723	0.628	0.518	0.523	0.32	0.800672	0.184175	0.746825	0.147635	0.184298	0.490726	0.111287	0.169121	0.302126	0.30831	0.460697
Tinagl1	-3.245	-2.786	-2.063	-1.059	-2.198	-2.642	-2.489	-2.199	-1.097	-1.764	-1.891	0.000682	0.001312	0.025681	0.553027	0.015886	0.002289	0.00958	0.021694	0.295817	0.095754	0.032871
Tirap	0.273	-0.004	0.153	0.079	0.153	0.208	0.468	0.366	0.248	0.453	0.333	0.069137	0.978589	0.314224	0.831843	0.305153	0.131557	0.003703	0.021553	0.149119	0.010929	0.024299
Tlr1	1.528	1.062	0.854	0.3	1.326	1.805	1.083	1.028	0.782	0.571	1.105	0.005274	0.031114	0.113592	0.817326	0.013813	0.000533	0.053022	0.067182	0.201991	0.368833	0.034424
Tlr2	1.708	1.399	1.713	2.451	1.725	1.922	1.296	1.49	1.776	1.406	1.429	0.00012	0.000451	0.000143	4.7e-05	9.9e-05	7e-06	0.003296	0.000922	0.00028	0.004178	0.000677
Tlr3	4.159	3.596	3.915	-0.516	4.455	3.949	3.565	3.434	3.571	3.636	3.379	0	0	0	0.612737	0	0	0	0	0	0	0
Tlr4	0.264	0.158	0.317	-0.594	0.276	0.305	0.755	0.711	0.779	0.823	0.75	0.300286	0.502824	0.214246	0.130087	0.272006	0.18887	0.005265	0.00846	0.007342	0.006299	0.00321
Tlr5	-1.66	-1.817	-1.044	-0.318	-0.672	-2.715	-0.619	-1.794	-0.646	-0.827	-2.48	0.018079	0.005413	0.13689	0.857797	0.332739	9.5e-05	0.408372	0.015116	0.427995	0.315703	0.00052
Tlr6	0.948	0.783	0.747	0.016	1.023	0.999	0.652	0.551	0.527	0.761	0.423	4e-06	1.7e-05	0.000141	0.980079	1e-06	0	0.000846	0.004156	0.01008	0.000511	0.016506
Tlr7	1.303	1.305	0.933	-1.257	0.736	1.05	1.195	1.202	0.826	0.52	0.717	6.6e-05	1.8e-05	0.002941	0.003221	0.014635	0.000351	0.00031	0.0003	0.015594	0.137311	0.015113
Tlr8	1.135	1.047	0.414	-1.023	0.469	0.907	1.006	0.855	0.293	0.37	0.603	0.00054	0.000492	0.184934	0.023205	0.126749	0.002215	0.00257	0.009646	0.419201	0.313086	0.045969
Tlr9	3.944	3.664	3.177	-0.067	3.405	3.111	3.901	3.777	3.326	3.249	3.11	0	0	1e-06	0.971075	0	0	0	0	2e-06	4e-06	0
Tmem173	0.686	0.323	0.309	-0.899	0.126	0.047	0.556	0.512	0.281	0.294	0.242	0.004073	0.128756	0.187524	0.007043	0.593926	0.832336	0.022788	0.036341	0.296495	0.283315	0.289124
Tnf	3.188	2.56	3.175	3.208	4.407	4.022	1.973	2.262	2.853	2.639	3.229	0.003224	0.008945	0.003749	0.037291	9.9e-05	0.000119	0.07203	0.040379	0.017002	0.031945	0.002258
Tnfaip1	-0.798	-1.068	-0.811	0.167	-0.918	-0.783	-0.772	-0.843	-0.761	-0.66	-0.588	1e-06	0	1e-06	0.540727	0	0	3e-06	1e-06	1.2e-05	0.000147	6.9e-05
Tnfaip3	1.245	0.405	1.594	1.747	2.153	1.937	0.558	0.598	1.363	0.993	1.454	0.103658	0.571018	0.040586	0.143423	0.005777	0.007286	0.503679	0.472883	0.11877	0.271329	0.05152
Tnfaip8l2	0.384	0.818	0.196	-0.654	-0.064	0.078	0.271	0.521	0.197	-0.109	0.111	0.262049	0.010252	0.576972	0.244876	0.855967	0.812847	0.464639	0.147457	0.630955	0.804558	0.751695
Tnfrsf10b	-2.202	-2.558	-2.296	-0.049	-1.726	-2.202	-2.017	-2.398	-2.344	-2.07	-2.144	0.001116	6.9e-05	0.000851	0.983953	0.008319	0.000475	0.003573	0.000717	0.001784	0.00692	0.001091
Tnfrsf11a	0.051	-0.154	-0.478	-0.7	-0.169	0.162	0.391	0.178	-0.04	-0.237	0.276	0.827916	0.454155	0.034937	0.031263	0.451914	0.431477	0.093355	0.462846	0.88859	0.371738	0.204786
Tnfrsf11b	-2.431	-3.094	-3.989	-0.901	-2.383	-2.309	-3.263	-3.184	-4.634	-2.982	-2.647	0.015038	0.001097	0.000212	0.668353	0.016454	0.012459	0.002211	0.002831	0.000101	0.010785	0.007046
Tnfrsf13b	-0.768	-1.008	-1.232	-0.033	-1.083	-0.571	-0.869	-0.739	-1.259	-1.191	-0.54	0.091876	0.017172	0.008954	0.984586	0.018065	0.172136	0.068821	0.123427	0.015513	0.02618	0.227134
Tnfrsf14	2.638	2.206	2.535	0.688	2.193	2.523	2.024	1.947	2.032	1.66	1.785	0	0	0	0.214956	0	0	1e-06	2e-06	3e-06	0.000105	2e-06
Tnfrsf1a	0.173	0.188	0.186	-0.321	0.305	0.321	0.095	0.145	0.192	0.102	0.204	0.132294	0.074731	0.109416	0.060845	0.009075	0.003408	0.445223	0.236686	0.144869	0.462455	0.068267
Tnfrsf1b	0.975	1.002	1.284	0.643	1.377	1.368	0.693	0.733	1.015	1.002	0.83	5.8e-05	1e-05	1e-06	0.049507	0	0	0.003604	0.002283	0.000141	0.000253	0.000301
Tnfrsf21	-1.407	-0.756	-1.239	-0.261	-1.766	-1.658	-1.048	-0.935	-1.524	-1.411	-1.266	0.003895	0.081591	0.011108	0.821227	0.000414	0.000357	0.03485	0.060273	0.005125	0.011735	0.007179
Tnfrsf9	-0.635	-0.589	1.116	-0.8	1.494	1.378	-0.2	0.652	1.079	1.461	2.755	0.519001	0.512727	0.252687	0.704852	0.119429	0.120324	0.859076	0.538414	0.337515	0.1971	0.004412
Tnfsf10	9.064	8.055	7.03	0.169	7.344	7.817	7.704	7.059	6.132	5.988	6.61	0	0	0	0.943695	0	0	0	0	0	0	0
Tnfsf12	-1.131	-0.439	-0.705	-0.163	-0.771	-0.753	-0.59	-0.506	-0.746	-0.436	-0.368	0.002766	0.188944	0.056859	0.862088	0.034502	0.026216	0.123286	0.190148	0.072535	0.31345	0.306967
Tnfsf13	0.027	-0.038	-0.038	-0.547	-1.026	-1.041	-0.221	0.5	1.136	0.289	-0.041	0.974941	0.961571	0.965028	0.772833	0.207829	0.166285	0.81376	0.578466	0.228926	0.782753	0.96327
Tnfsf13b	1.87	1.835	1.402	-1.13	0.508	0.898	1.431	1.487	1.487	1.521	1.449	0.001058	0.000512	0.012376	0.195732	0.350176	0.072924	0.01294	0.010389	0.016697	0.017757	0.007425
Tnfsf15	4.887	5.357	5.019	1.489	5.477	4.814	4.589	5.538	4.795	4.521	4.2	0	0	0	0.26963	0	0	2e-06	0	3e-06	1.2e-05	2e-06
Tnfsf18	2.602	0.304	2.305	1.05	3.331	2.574	3.143	0.194	2.588	2.35	2.075	0.003561	0.710227	0.009929	0.533468	0.000293	0.001934	0.000884	0.846162	0.009109	0.021089	0.015153
Tnfsf4	5.512	4.211	5.333	0.611	6.274	4.208	4.53	4.038	4.519	5.098	2.765	7e-06	9.6e-05	1.6e-05	0.818241	1e-06	0.000107	0.000186	0.000728	0.000448	0.000158	0.010244
Tnfsf8	3.761	3.428	3.597	-2.206	2.992	2.746	3.502	3.505	3.092	2.792	2.49	1e-06	1e-06	2e-06	0.016501	2.2e-05	2.4e-05	3e-06	3e-06	6.4e-05	0.000362	0.000177
Tnfsf9	1.269	0.377	1.57	1.017	1.964	1.693	0.384	0.411	1.451	1.172	1.693	0.057655	0.544398	0.021585	0.391843	0.004053	0.007162	0.602815	0.575251	0.05583	0.133021	0.010446
Tnip1	0.616	0.441	1.055	0.929	1.012	1.003	0.541	0.685	0.998	0.912	0.975	0.051187	0.12717	0.001564	0.04555	0.001908	0.001009	0.101285	0.039183	0.005908	0.014363	0.002191
Tnip2	-0.041	-0.052	0.14	0.407	0.387	0.321	0.036	0.176	0.246	0.26	0.439	0.839272	0.779759	0.480323	0.189395	0.045059	0.071513	0.875042	0.400747	0.273766	0.254196	0.021352
Tnip3	1.396	1.315	1.913	2.042	2.297	2.392	1.719	1.885	2.345	2.112	2.498	0.002183	0.001678	8.3e-05	0.001098	4e-06	1e-06	0.000385	0.000131	1.6e-05	0.000112	0
Tnk1	-0.733	-0.52	-0.656	-0.359	-0.124	-0.233	-1.154	-0.904	-1.147	-0.412	-0.551	0.00047	0.005138	0.001687	0.278363	0.536605	0.199155	1e-06	5.6e-05	4e-06	0.07511	0.005249
Tnk2	-1.853	-2.135	-2.035	0.911	-0.926	-1.601	-1.842	-1.796	-1.937	-1.304	-1.537	0.01967	0.004027	0.012042	0.557873	0.236233	0.028127	0.026029	0.030436	0.030411	0.156881	0.045502
Tollip	-0.8	-0.792	-0.583	0.239	-0.634	-0.678	-0.468	-0.464	-0.422	-0.274	-0.433	0	0	5.1e-05	0.265066	1.1e-05	1e-06	0.000888	0.001002	0.004559	0.069166	0.000999
Traf2	0.718	0.425	0.808	0.837	0.817	0.689	0.655	0.563	1.033	0.701	0.743	0.041451	0.185898	0.024229	0.122654	0.020312	0.033941	0.074326	0.127015	0.010181	0.087631	0.030632
Traf3	-0.115	-0.503	-0.155	0.841	0.009	-0.105	0.253	0.043	0.248	0.222	0.235	0.68845	0.048965	0.586474	0.039834	0.975158	0.691271	0.397568	0.89443	0.448352	0.50937	0.396532
Traf3ip2	-0.665	-0.925	-0.978	-0.259	-0.77	-0.803	-1.034	-1.064	-1.405	-0.693	-0.686	0.023007	0.00092	0.001468	0.674889	0.008854	0.003623	0.001074	0.000833	6.6e-05	0.041703	0.016542
Traf6	0.223	0.015	0.16	0.481	0.055	0.125	0.489	0.292	0.295	0.379	0.327	0.095553	0.910029	0.234481	0.012421	0.688931	0.310692	0.000817	0.038591	0.052217	0.0162	0.01328
Trafd1	2.483	2.588	2.489	0.37	2.358	2.393	2.281	2.426	2.317	2.159	2.273	0	0	0	0.134508	0	0	0	0	0	0	0
Trem2	-0.529	0.257	-0.836	-0.108	-1.043	-0.513	-1.073	-0.798	-1.186	-1.235	-0.977	0.260007	0.556687	0.077284	0.942055	0.025904	0.23291	0.028992	0.104762	0.025952	0.024702	0.032926
Treml1	-1.443	-1.318	-1.208	-0.015	-0.914	-2.468	-2.384	-2.15	-2.09	-1.499	-2.019	0.023187	0.023762	0.058822	0.993645	0.144222	9.2e-05	0.000575	0.001699	0.004074	0.042476	0.001579
Treml2	5.405	4.898	4.769	0.497	4.692	4.155	5.503	5.178	5.147	4.949	4.631	0	0	0	0.682087	0	0	0	0	0	0	0
Treml4	0.187	-0.501	-0.795	1.474	-0.398	0.326	-0.279	-0.212	-0.039	-0.784	0	0.851871	0.573463	0.411517	0.380537	0.683454	0.719801	0.799073	0.847047	0.974811	0.496238	0.999995
Tril	-0.517	-0.194	-1.336	-1.054	-0.358	-0.024	-1.166	-1.411	-2.551	-0.41	-0.628	0.698665	0.874976	0.305568	0.706974	0.788071	0.984289	0.400689	0.305436	0.081752	0.805274	0.632273
Trim11	-0.108	-0.064	0.112	0.167	-0.495	-0.094	0.178	0.043	0.234	-0.29	0.258	0.475374	0.647111	0.460436	0.576748	0.001392	0.497144	0.261789	0.801013	0.171546	0.096851	0.076014
Trim13	-0.428	-0.778	-0.13	0.791	0.061	0.066	-0.559	-0.382	-0.017	-0.216	-0.222	0.140374	0.004483	0.663518	0.068357	0.837906	0.813471	0.065844	0.213853	0.962243	0.540352	0.444386
Trim14	2.19	2.285	2.128	-0.501	2	2.224	2.132	2.241	2.26	2.064	2.207	0	0	0	0.071526	0	0	0	0	0	0	0
Trim21	3.119	2.806	2.987	-0.286	3.122	3.287	2.683	2.561	2.652	2.562	2.854	0	0	0	0.673182	0	0	0	0	0	0	0
Trim25	1.627	1.495	1.752	0.523	1.587	1.898	1.778	1.725	1.853	1.597	1.897	0	0	0	0.031263	0	0	0	0	0	0	0
Trim26	1.165	0.898	1.07	0.11	1.244	1.199	0.893	0.799	0.855	0.957	0.833	0	1e-06	0	0.779784	0	0	6e-06	3.4e-05	3.5e-05	1e-05	6e-06
Trim27	-0.906	-0.7	-0.53	0.057	-0.838	-0.756	-0.758	-0.442	-0.39	-0.534	-0.441	0	2e-06	0.000402	0.878642	0	0	3e-06	0.003124	0.01391	0.001418	0.001665
Trim28	-1.103	-1.113	-1.037	-0.195	-0.949	-1.016	-0.938	-0.881	-0.877	-0.724	-0.791	0	0	0	0.513043	0	0	1e-06	2e-06	6e-06	0.000166	3e-06
Trim32	-1.18	-0.987	-1.256	-0.332	-1.1	-1.118	-0.94	-0.794	-0.988	-0.79	-0.788	0	0	0	0.1011	0	0	0	1e-06	0	4e-06	0
Trim35	-0.926	-0.937	-0.78	0.147	-0.656	-0.545	-0.717	-0.648	-0.685	-0.531	-0.405	0	0	3e-06	0.612333	3e-05	0.000125	1.3e-05	6.2e-05	7.3e-05	0.001987	0.00452
Trim56	1.339	0.412	0.88	0.506	1.229	0.864	1.155	0.587	0.477	0.749	0.547	4.4e-05	0.132003	0.004682	0.322735	0.00013	0.002478	0.000446	0.061487	0.162711	0.032465	0.059993
Trim59	-1.192	-1.184	-1.061	-0.535	-1.405	-1.765	-1.418	-1.402	-1.354	-1.494	-1.688	0.00019	6.5e-05	0.000832	0.28409	2e-05	0	2.9e-05	3.7e-05	0.000148	6.2e-05	0
Trim6	1.923	1.784	1.907	-0.277	1.791	2.089	1.588	2.307	2.455	1.904	1.679	3.9e-05	3.1e-05	5.6e-05	0.77912	9.6e-05	3e-06	0.00065	4e-06	5e-06	0.000279	0.000153
Trim62	-0.318	-0.324	-0.446	0.016	-0.433	-0.402	-0.163	-0.022	-0.017	-0.195	-0.238	0.066324	0.042218	0.012412	0.978695	0.013113	0.01306	0.380027	0.913421	0.939909	0.341761	0.157441
Trim68	-0.729	-0.663	-0.621	0	-0.907	-0.743	-0.733	-1.029	-1.175	-0.309	-0.687	0.000681	0.00073	0.003521	0.999051	4.5e-05	0.000216	0.000949	1.3e-05	5e-06	0.195291	0.000924
Trim8	-0.382	-0.403	-0.09	0.152	-0.202	-0.124	0.053	0.144	0.286	0.145	0.351	0.001863	0.000441	0.45206	0.500966	0.084987	0.253935	0.692226	0.249676	0.032808	0.296859	0.003106
Trpm4	-1.131	-1.558	-0.987	0.576	-0.94	-0.62	-1.485	-1.619	-1.379	-0.994	-0.935	1e-06	0	8e-06	0.040844	1.2e-05	0.000845	0	0	0	4e-05	7e-06
Tsc1	-0.589	-0.905	-0.471	0.213	-0.61	-0.584	-0.108	-0.322	-0.264	-0.109	-0.252	0.002137	3e-06	0.013158	0.559062	0.00144	0.001081	0.594842	0.096579	0.213815	0.635222	0.161718
Tspan6	-2.656	-2.744	-3.017	-1.226	-2.313	-2.28	-2.95	-2.956	-3.531	-3.002	-2.387	0.001545	0.000443	0.000493	0.390482	0.004825	0.002939	0.000787	0.000807	0.000233	0.001933	0.003149
Tubb4b	-1.018	-1.057	-0.965	-0.746	-0.52	-0.727	-1.096	-0.912	-0.841	-0.854	-0.631	0.00333	0.001053	0.005738	0.158458	0.118945	0.020159	0.002466	0.010835	0.027702	0.030348	0.053995
Tyk2	2.04	1.721	1.806	0.282	1.857	1.786	1.263	1.274	1.283	1.17	1.104	0	0	1e-06	0.674815	1e-06	0	0.000304	0.000287	0.000574	0.00209	0.000646
Tyro3	-2.209	-2.59	-2.807	-0.596	-1.629	-2.103	-2.292	-2.449	-2.843	-2.263	-2.251	0.004451	0.000421	0.00055	0.720503	0.030782	0.003433	0.004591	0.002699	0.001276	0.011351	0.003042
Tyrobp	0.257	0.61	-0.175	0.085	-0.397	0.035	0.115	0.227	-0.043	-0.295	-0.057	0.438144	0.043031	0.603837	0.931486	0.222948	0.912485	0.759405	0.525363	0.918047	0.454483	0.86725
Uba52	-0.708	-0.752	-0.762	-0.226	-0.859	-0.786	-0.737	-0.634	-0.503	-0.695	-0.556	0.00249	0.000579	0.001435	0.625653	0.000333	0.000383	0.002458	0.008494	0.049894	0.009428	0.012677
Ubb	0.055	0.286	0.231	0.255	0.065	0.211	0.545	0.649	0.668	0.6	0.63	0.610362	0.004252	0.032323	0.119087	0.543414	0.031723	9e-06	0	1e-06	1e-05	0
Ubc	0.6	0.803	0.577	0.328	0.763	1.03	0.713	0.918	0.855	0.795	1.118	0.080058	0.011901	0.095517	0.647297	0.025945	0.001743	0.046962	0.011759	0.028149	0.047604	0.001312
Ubd	1.715	2.477	1.771	0.815	2.062	4.09	0.912	4.298	3.374	2.286	4.615	0.222307	0.054851	0.21077	0.808574	0.138557	0.002307	0.554131	0.004346	0.034337	0.163796	0.001213
Ube2d1	-0.221	-0.195	-0.265	-0.093	0.115	-0.096	-0.44	-0.247	-0.427	-0.172	-0.297	0.065458	0.075658	0.029885	0.724134	0.333156	0.385278	0.000773	0.049565	0.002107	0.220863	0.012065
Ube2d3	-0.159	-0.08	0.025	0.35	0.142	0.083	-0.191	-0.07	-0.012	-0.015	0.007	0.094167	0.359891	0.802692	0.010498	0.131603	0.347016	0.055388	0.498953	0.917766	0.90436	0.94265
Ube2k	-0.557	-0.458	-0.266	0.358	-0.336	-0.334	-0.304	-0.21	-0.011	-0.035	0.018	8e-06	3.9e-05	0.019414	0.026712	0.003176	0.001738	0.009837	0.071097	0.936585	0.808019	0.876163
Ube2n	-0.503	-0.443	-0.329	-0.247	-0.322	-0.391	-0.403	-0.362	-0.214	-0.392	-0.383	5.9e-05	9.8e-05	0.005714	0.174624	0.005838	0.000486	0.001213	0.003434	0.100624	0.004234	0.001047
Ube2v1	-0.068	-0.169	-0.126	-0.076	-0.293	0.011	-0.069	0.017	-0.034	-0.111	0.118	0.599195	0.142749	0.325406	0.801856	0.020805	0.924693	0.622986	0.908484	0.828748	0.465411	0.345666
Ubqln1	-0.603	-0.661	-0.55	0.228	-0.524	-0.485	-0.373	-0.389	-0.298	-0.198	-0.249	2e-06	0	1.1e-05	0.193026	1.6e-05	1.6e-05	0.001671	0.00114	0.016798	0.121058	0.020637
Ulbp1	-0.077	-0.91	-0.454	0.561	-0.031	-0.759	-0.427	-1.042	-0.864	-0.611	-0.959	0.833156	0.005385	0.195801	0.354098	0.932068	0.019195	0.246784	0.005257	0.029045	0.133021	0.005773
Unc13d	0.859	0.928	1.069	0.12	1.267	1.458	1.124	1.316	1.526	1.342	1.505	0.000266	3e-05	1.9e-05	0.823938	1e-06	0	1e-05	1e-06	0	3e-06	0
Unc93b1	1.098	1.332	0.977	0.059	0.623	0.905	0.821	1.016	1.027	0.583	0.732	1.4e-05	0	9.2e-05	0.929972	0.006647	6.7e-05	0.000876	7e-05	0.000152	0.027991	0.001411
Ung	-2.034	-2.391	-1.967	-1.545	-1.515	-2.076	-1.998	-2.308	-1.676	-1.357	-1.05	0.000123	3e-06	0.000226	0.03078	0.002632	3.1e-05	0.000241	3.7e-05	0.00308	0.018617	0.028685
Usp18	6.868	6.83	5.686	-0.43	6.267	6.631	6.473	6.683	5.753	5.919	6.485	0	0	0	0.826797	0	0	0	0	0	0	0
Vamp2	-0.498	-0.586	-0.355	0.351	-0.46	-0.432	-0.3	-0.166	0.03	-0.16	-0.005	0.000702	3e-05	0.013327	0.09863	0.001455	0.001304	0.040058	0.263343	0.866836	0.331732	0.972365
Vamp3	-0.411	-0.326	-0.189	-0.13	-0.414	-0.344	-0.583	-0.562	-0.407	-0.561	-0.511	0.00104	0.003813	0.117328	0.587276	0.000916	0.002574	2.1e-05	3.8e-05	0.003223	0.000155	5.4e-05
Vamp8	0.718	0.885	0.809	0.202	0.675	0.973	1.105	1.31	1.285	0.998	1.315	0.000344	5e-06	0.0001	0.593877	0.000634	1e-06	1e-06	0	0	2.9e-05	0
Vav1	0.622	0.742	0.315	0.375	0.512	0.621	0.672	0.7	0.765	0.604	0.692	0.02852	0.005218	0.270089	0.485444	0.068153	0.018351	0.023743	0.019295	0.017626	0.067598	0.013175
Vav2	-0.685	-0.609	-0.632	-0.008	-1.121	-0.874	-0.104	-0.026	-0.349	-0.466	-0.427	0.003253	0.004148	0.006828	0.991749	9e-06	0.000103	0.681278	0.92093	0.176323	0.077409	0.052219
Vav3	-0.682	-0.693	-0.547	-0.124	-0.583	-0.672	-0.318	-0.333	-0.502	-0.543	-0.465	0.005169	0.002172	0.024386	0.832158	0.014943	0.003009	0.205378	0.184685	0.063297	0.05121	0.04538
Vcam1	0.103	-0.458	0.439	-0.251	1.228	1.894	-1.217	-0.754	-0.142	-0.215	1.185	0.937659	0.693302	0.731075	0.950439	0.316704	0.093679	0.355524	0.576512	0.928608	0.894645	0.330174
Vimp	-0.255	-0.346	-0.214	0.706	-0.349	-0.263	-0.086	-0.141	-0.211	-0.152	-0.064	0.053807	0.005299	0.109434	0.000201	0.009216	0.031362	0.554131	0.317227	0.163868	0.332886	0.632178
Vipr1	-2.983	-2.223	-2.025	0.016	-2.287	-3.241	-0.521	-0.859	-1.437	-1.134	-1.52	0.000428	0.003208	0.013525	0.994199	0.004936	5.6e-05	0.551919	0.313243	0.113838	0.226101	0.050647
Vnn1	0.142	-0.907	0.708	-1.784	0.847	0.534	0.673	-0.471	0.004	0.868	0.426	0.92791	0.506276	0.639686	0.532678	0.570018	0.702366	0.682995	0.777871	0.998668	0.633903	0.777691
Was	0.252	0.317	-0.061	-0.108	-0.068	0.208	0.391	0.476	0.486	0.175	0.262	0.222526	0.093958	0.776938	0.832158	0.750062	0.274371	0.070518	0.028835	0.038331	0.483155	0.193778
Wasf2	0.115	-0.204	-0.111	-0.216	0.038	-0.041	0.314	0.046	0.058	0.225	0.081	0.398458	0.099285	0.418365	0.360176	0.784895	0.749589	0.02716	0.764608	0.726346	0.155765	0.55432
Wasl	-0.615	-0.912	-0.726	0.348	-0.768	-0.684	-0.666	-0.612	-0.673	-0.535	-0.534	0.000134	0	1.8e-05	0.132742	5e-06	9e-06	7.2e-05	0.000233	0.000164	0.00276	0.000496
Wdfy1	0.509	0.598	0.384	0.809	0.641	-0.01	0.51	0.482	0.147	0.693	-0.377	0.289938	0.172806	0.430463	0.32535	0.177238	0.982669	0.318039	0.348179	0.804838	0.218015	0.43001
Whsc1	-0.694	-0.895	-0.684	-0.283	-0.602	-0.937	-0.357	-0.426	-0.272	-0.51	-0.333	0.002937	6.9e-05	0.003718	0.515404	0.008452	4.1e-05	0.131501	0.07222	0.297293	0.053166	0.128634
Wipf1	0.149	0.186	0.189	-0.462	0.02	0.079	0.413	0.437	0.455	0.317	0.412	0.342998	0.193303	0.23091	0.044441	0.904495	0.590623	0.012662	0.008805	0.011139	0.082943	0.007993
Wipf2	-0.122	-0.362	-0.005	-0.033	0.109	-0.046	-0.005	-0.059	-0.005	0.181	-0.001	0.450544	0.01487	0.974655	0.950224	0.50116	0.762571	0.978479	0.743351	0.979158	0.341243	0.994334
Wnt5a	-1.235	-1.755	-1.72	-0.567	-0.919	-1.331	-1.988	-1.847	-2.93	-1.698	-1.873	0.096124	0.011243	0.023486	0.731351	0.212595	0.051865	0.011466	0.018874	0.000787	0.050873	0.010783
Xaf1	4.484	4.178	4.395	-0.327	4.175	4.638	4.688	4.479	4.623	4.393	4.875	0	0	0	0.776415	0	0	0	0	0	0	0
Xbp1	-0.313	-0.292	0.052	0.152	-0.311	-0.464	-0.445	-0.574	-0.343	-0.538	-0.399	0.094052	0.089227	0.792852	0.709887	0.093875	0.008433	0.024077	0.004304	0.107828	0.01501	0.029796
Xiap	0.437	0.11	0.293	0.048	0.302	0.353	0.289	0.143	0.148	0.167	0.188	0.006169	0.444717	0.063355	0.917724	0.051437	0.015393	0.076924	0.394179	0.419016	0.36799	0.219228
Yes1	-2.626	-2.6	-3.027	-0.331	-1.893	-2.308	-2.651	-2.48	-3.156	-2.158	-2.016	0.000573	0.000232	0.000132	0.856612	0.009488	0.000939	0.000769	0.001553	0.000242	0.01137	0.005108
Ythdf2	-0.382	-0.516	-0.235	-0.118	-0.338	-0.415	-0.247	-0.164	-0.159	-0.15	-0.215	0.000353	1e-06	0.022119	0.550701	0.001196	4.5e-05	0.019776	0.119879	0.166382	0.202906	0.028685
Zbp1	6.682	6.522	6.078	-0.403	5.707	6.64	6.484	6.467	5.995	5.658	6.6	0	0	0	0.788821	0	0	0	0	0	0	0
Zbtb1	-0.712	-0.753	-0.726	0.028	-0.87	-0.812	-0.24	-0.417	-0.46	-0.393	-0.448	2.6e-05	2e-06	2.6e-05	0.955374	1e-06	1e-06	0.134414	0.010392	0.008704	0.02841	0.003487
Zc3hav1	1.719	1.381	1.658	0.601	1.678	1.712	1.462	1.346	1.413	1.421	1.442	0	0	0	0.017725	0	0	0	0	0	0	0
Zeb1	-0.105	-0.803	-0.517	-0.528	0.464	-0.073	-0.532	-0.694	-0.956	-0.112	-0.477	0.860093	0.121714	0.368375	0.658424	0.413853	0.894045	0.381773	0.24874	0.139343	0.880948	0.397445
Zfpm1	-0.079	-0.244	0.097	-0.008	0.081	-0.044	-0.476	-0.976	-0.914	-0.819	-0.818	0.775355	0.317048	0.724544	0.992697	0.766781	0.863791	0.086655	0.000805	0.002908	0.00925	0.002236
