# Supplementary material for: RIG-I-like receptors direct inflammatory macrophage polarization against West Nile virus infection
Source: Nat Commun. 2019 Aug 13;10:3649. doi: 10.1038/s41467-019-11250-5 (PMC6692387; doi:10.1038/s41467-019-11250-5)
Supplement: Supplementary file 7 — Supplementary Data 4 [file 41467_2019_11250_MOESM7_ESM.xlsx]

## Sheet: ISGs_BMM
Interferon Stimulated Genes
	Fold change over mock 6h	Fold Change over mock 24h
Gm14446	8.30051	7.20357
Phf11d	4.79358	6.72123
I830012O16Rik	3.88529	6.11939
Ifit3	7.47859	5.97256
Iigp1	7.62584	5.52291
Fyco1	4.75472	5.24572
Cstf2	2.52158	5.05435
Med7	7.04937	4.89228
Xcr1	5.71298	4.89017
Ms4a4c	4.54485	4.70926
Tap1	3.08308	4.46117
Zfp330	1.95501	4.38012
Hsph1	1.18884	4.38012
P2ry14	4.66032	4.37081
Ifit1	4.74919	4.22337
Peak1	4.75978	4.13825
Znhit3	-1.82387	4.12585
Bach2os	0.152604	4.01455
Ifit2	4.6174	3.96518
Nop58	-1.82387	3.83593
Numa1	3.17064	3.79088
Rcbtb1	3.66636	3.69874
Mir6381	6.64805	3.68214
Tgfb3	0.499876	3.65583
Zfp72	0.899893	3.56485
Gbp2	8.32206	3.54039
Rsad2	7.07566	3.49076
Psmf1	3.51258	3.49056
Grn	-0.110749	3.45009
Oasl2	2.90007	3.42841
Cd274	4.54664	3.34138
Rarg	4.57139	3.33203
Cmpk2	6.62917	3.28041
Gm10684	7.33206	3.23886
Gm12185	3.41994	3.23792
Stamos	0.551944	3.22089
Mus81	-3.64325	3.22089
Gm4841	3.59711	3.19184
Ahsa1	1.10729	3.08251
Themis2	1.96063	3.01196
Ifi204	4.88746	3.00287
Sp110	4.28244	2.99344
Nelfe	1.22266	2.97868
Csf1	3.51258	2.93533
Elac2	3.51258	2.93533
Nes	2.88953	2.93533
Gss	0.551944	2.93533
Akap2	0.499876	2.93533
Aph1a	0.499876	2.93533
Gemin4	0.499876	2.93533
Stmn1	0.499876	2.93533
Zim3	0.499876	2.93533
Hist1h2bm	-0.511077	2.93533
Cttn	-1.82387	2.93533
Tsr2	-2.22321	2.93533
Ccdc25	3.80213	2.92267
Nt5c3	4.00761	2.89912
Hspbap1	3.31583	2.86543
Cyb5r4	-0.531541	2.85959
Irgm2	4.58909	2.84049
Daxx	3.67489	2.80217
Gm11651	5.82835	2.78007
Ankrd12	-1.0593	2.78007
Ankrd13a	2.8058	2.74991
Lpp	1.11497	2.73662
Stat1	2.6801	2.72334
Stat2	4.1562	2.67715
Lig1	0.152008	2.66758
Oas3	4.11103	2.6632
Gm9199	4.58929	2.65895
Ccnd2	4.42025	2.65052
Rbbp4	2.31026	2.65052
Slc7a11	1.1932	2.65052
Bscl2	0.789494	2.65052
Gtpbp6	-2.78036	2.65052
Ogfr	1.90697	2.58736
1700065D16Rik	-0.0287505	2.57205
Herc6	3.76881	2.56085
Mcc	2.07675	2.5556
H2-T23	1.45461	2.51271
Cpm	-0.154518	2.51138
Zfp867	-1.18727	2.50604
A930015D03Rik	2.63224	2.46852
Hist2h2ac	-0.0753203	2.45767
Pyhin1	3.93614	2.45752
Slfn5	4.35494	2.45321
Sars	0.485265	2.45287
Fam198b	1.86088	2.44194
Cbx5	-0.661101	2.44194
Ly6e	1.48651	2.43099
Sdc3	0.476647	2.41688
Polg	0.755141	2.39641
Lactb	-0.690028	2.39424
Mitd1	4.23429	2.36319
Tpm1	-0.115728	2.36319
Gm10007	7.14761	2.35463
2610203C22Rik	4.634	2.35463
Ccdc80	3.51258	2.35463
Itgb1bp1	3.51258	2.35463
Tpgs2	3.51258	2.35463
Sparc	2.87569	2.35463
Ndrg4	1.18884	2.35463
Smg6	0.901222	2.35463
Txndc5	0.665588	2.35463
Gprasp1	0.521162	2.35463
Adamts1	0.499876	2.35463
Col5a1	0.499876	2.35463
Col5a2	0.499876	2.35463
Col6a2	0.499876	2.35463
Cpe	0.499876	2.35463
Fstl1	0.499876	2.35463
Gpr141	0.499876	2.35463
Grem1	0.499876	2.35463
Map1b	0.499876	2.35463
Mterfd2	0.499876	2.35463
Tubb2b	0.499876	2.35463
Gm16596	-0.873087	2.35463
Cdh11	-1.82387	2.35463
Phldb2	-1.82387	2.35463
Pter	-2.22321	2.35463
C530008M17Rik	-2.49154	2.35463
Actn1	-3.01915	2.35463
Cald1	-3.43511	2.35463
Kdm7a	2.84382	2.3204
Sap18	-1.40386	2.30202
Ccdc127	0.337496	2.28685
Gbp7	5.04103	2.22507
Gart	-0.892457	2.21643
Ssbp1	1.48851	2.18285
Tyw5	-0.643343	2.17735
Etnk1	1.42781	2.17115
Ccar1	0.699011	2.16534
Phrf1	4.71266	2.15586
Lgmn	-0.204721	2.14844
9330175E14Rik	3.0311	2.13947
Dnajc8	1.42781	2.10806
Gm10584	3.43225	2.09374
Arhgef12	2.26979	2.0917
Samd9l	3.30809	2.08703
Mfsd8	0.586334	2.08393
Mlx	0.234935	2.08393
Dnajb11	1.1932	2.06981
Map6d1	-2.78036	2.06981
Mars	0.499538	2.05108
Igf2r	-0.690028	2.01853
Fnbp1l	0.789494	2.01499
Irgm1	3.48145	1.989
Chmp4b	2.61042	1.98756
Ssr3	-0.478496	1.97576
Gm11747	2.36075	1.95543
Ddx54	-3.01915	1.95543
Samhd1	5.32799	1.951
Parp9	2.35028	1.94813
Pln	1.45461	1.92963
Epb4.1	-3.80151	1.92963
Kcnab1	0.284087	1.92393
Tesk1	1.13922	1.91844
Sel1l	0.362473	1.9184
H2-Q4	1.59962	1.90881
Plod1	0.516723	1.90829
AI413582	1.46552	1.90003
Kdm2b	2.30888	1.89218
Epb4.1l2	-1.07093	1.88419
Rnh1	0.656239	1.88205
Lix1l	-1.12745	1.88205
Cflar	2.80117	1.86966
Traf3ip2	-1.66106	1.86966
Slfn5os	3.14463	1.85323
Znfx1	2.85406	1.84667
Gls	2.37977	1.84665
Apobec3	1.56139	1.82326
Odf2	0.865002	1.82269
Hirip3	-1.33434	1.81714
Tmsb10	3.00398	1.80136
Ptgdr2	1.64069	1.79565
Fbxo8	0.98735	1.79407
9430016H08Rik	2.13962	1.79401
B4galt1	-0.0618852	1.789
Irf1	3.4243	1.78823
Actr2	1.11497	1.76521
Lxn	-0.256489	1.76521
4932438H23Rik	5.69087	1.76502
Rpl8	0.446018	1.76502
Ccl6	-0.422409	1.76502
Sap30bp	-2.09495	1.76502
Ctsc	2.01881	1.76012
Szrd1	0.234935	1.76012
Prpf4b	0.0960835	1.7527
Zfp276	1.07654	1.74738
Lgals8	0.25723	1.73036
Klf6	0.89057	1.72468
Kif5c	2.41063	1.71553
Arcn1	0.803293	1.71553
Nubp1	-1.58012	1.71553
Erp29	1.39317	1.68286
Gbp5	5.44651	1.68121
B2m	1.19947	1.65328
Brd3	0.33261	1.64205
Alas2	-0.414746	1.64205
Atg4c	1.52983	1.63993
Ntn1	0.367612	1.63993
Rnf114	1.53166	1.63343
Ywhae	-0.358784	1.63059
Riok3	0.876974	1.62969
E130310I04Rik	2.76009	1.61391
Iqck	1.04618	1.61294
B430010I23Rik	0.524051	1.61096
Fancd2os	-1.20397	1.60723
Psmb10	3.03291	1.60109
Scaf11	0.249631	1.60109
Tcp1	-0.256489	1.60109
Puf60	-0.414746	1.60109
Strn4	-1.99678	1.60109
Kpna4	2.91894	1.58169
Akap8	1.95501	1.58169
Jak1	1.1932	1.58169
Eif1ax	-0.0319184	1.58169
Hnrnpd	-0.78881	1.58169
Klc1	-1.19043	1.58169
Mis12	1.23506	1.57117
D17Wsu92e	1.60897	1.57106
Acbd3	1.26578	1.57106
Nup62-il4i1	0.803293	1.57106
Fam32a	-0.193859	1.57106
Epsti1	2.90007	1.56543
Zfhx2	0.945904	1.56354
Prpf40a	-0.531404	1.55831
Lctl	-0.476022	1.53723
Cpeb4	1.50552	1.53524
Ubap1	0.0172998	1.52801
Tmprss2	2.70191	1.51884
Bdp1	0.0739535	1.51884
H2-K1	0.716607	1.51499
Gpr15	5.60865	1.51461
Dcbld2	4.94642	1.51461
Rftn2	2.87569	1.51461
Tnk2os	2.87569	1.51461
1700020L24Rik	2.65931	1.51461
Pcdhgb8	1.50272	1.51461
Has2os	1.16356	1.51461
Fgf10	0.499876	1.51461
Gm11978	0.499876	1.51461
Igf2os	0.499876	1.51461
Lypd1	0.499876	1.51461
Nrxn2	0.499876	1.51461
Ptprz1	0.499876	1.51461
Slc7a10	0.499876	1.51461
Wisp1	0.499876	1.51461
5830444B04Rik	-0.873087	1.51461
Aldh1l2	-0.873087	1.51461
E130304I02Rik	-0.873087	1.51461
Fbxl13	-0.873087	1.51461
Ddr2	-1.82387	1.51461
Dennd1a	-1.82387	1.51461
Myo1d	-1.82387	1.51461
Gm11149	-2.22321	1.51461
Men1	1.45305	1.50274
Phip	2.33065	1.50057
Rnf169	0.387928	1.50057
Dtx3l	1.9777	1.4935
Fchsd1	-1.24064	1.49117
Ddit3	-0.382349	1.49064
Dnmt3a	0.982358	1.48842
Arl16	0.862163	1.48776
Fam111a	0.595843	1.47884
Ewsr1	-0.184027	1.47884
Camk2n2	2.36075	1.47039
Usp7	1.60897	1.47039
Gng13	-1.34993	1.47039
E030018B13Rik	0.883527	1.47034
Syt12	-0.271191	1.44864
Gtf2a1	0.490614	1.43098
Angptl6	2.02042	1.40603
Herc2	-0.0319184	1.40312
Emc9	1.93053	1.39862
C3	2.9938	1.39307
Upf3a	2.24778	1.39307
Manf	1.86088	1.39307
Rab2a	0.665588	1.39307
Eif4g1	0.33261	1.39307
Pkp4	0.249631	1.39307
Pdcl3	-0.00645159	1.39307
Asb6	-0.0483451	1.39307
Gigyf2	-0.892457	1.39307
Ptchd1	2.27622	1.39267
Bnip2	0.446018	1.38058
Seh1l	-0.0949748	1.36733
Noxo1	-0.671853	1.36733
Clcc1	1.80246	1.3639
Mtbp	0.876974	1.3639
Clic4	1.86053	1.36206
Perm1	0.894918	1.36112
Coa5	0.298813	1.36065
Zmynd8	0.550529	1.36025
Ddx27	0.672011	1.35967
Gnpda2	-0.443077	1.35707
Gm16897	-0.0509707	1.35018
Zfp296	0.862163	1.34738
Prrc2c	0.105489	1.34738
Crebzf	-0.373877	1.34738
Larp1	3.60307	1.33824
Lyn	1.45461	1.32739
Arhgef2	0.261287	1.32739
Fancl	1.16944	1.32031
Hist2h2ab	-0.149055	1.32003
Chdh	1.79852	1.31492
Polr2b	-1.36308	1.31091
Eif3c	0.185148	1.30708
Rfx5	2.7428	1.30279
Dhx38	0.839422	1.30279
Stx4a	0.654799	1.29606
4930506M07Rik	-0.0319184	1.29606
Vdac2	-0.422409	1.29606
Akap12	2.62268	1.29177
Gpr151	1.51691	1.29177
Ywhag	1.42739	1.29177
Abcf1	-0.523852	1.29061
Parp14	1.91563	1.27886
Timm8b	1.17442	1.26863
Trim28	0.0414871	1.26863
Pde6b	-0.431071	1.26794
Tubb5	-0.0681445	1.26439
M1ap	0.15093	1.26373
Ensa	1.01144	1.26186
Apobec1	0.463117	1.25196
Esyt3	-0.985828	1.25141
Wdr43	2.61921	1.24844
Zc3hav1	2.54539	1.24844
Dennd4c	0.203986	1.2428
Ppm1e	-0.687852	1.2428
Capg	0.777655	1.2398
Ifih1	4.63443	1.2367
Usp15	3.07527	1.2367
Nktr	0.699011	1.2367
Ckap5	-0.578416	1.2367
Vti1b	-1.95691	1.2367
Rab6a	2.09242	1.23349
Pitpnm3	-2.04047	1.23349
Htra2	0.662807	1.23148
Leng8	0.590458	1.22842
2010111I01Rik	0.261287	1.22673
Fxyd5	-0.187825	1.22595
D730005E14Rik	1.75429	1.22525
Pus3	-1.85052	1.22199
Chmp3	0.586334	1.21221
Gzf1	0.238655	1.21221
Anxa4	2.01881	1.20457
5430435G22Rik	1.89836	1.20242
Uhrf1bp1	2.25215	1.20239
Gm19710	0.492641	1.19648
Gm6297	2.21005	1.19335
Tor3a	0.656239	1.19173
Ifnar2	-0.668933	1.19173
Hnrnph2	2.40869	1.18971
Ythdc1	0.476647	1.18971
Cyb561a3	0.516723	1.18496
Ttc9c	1.01144	1.18326
Calu	0.0755028	1.18326
Elovl1	-1.21017	1.18326
Glud1	-1.25468	1.18326
Pdcd1lg2	2.13962	1.17898
Nhlrc2	0.955876	1.17898
Lrrc61	0.499876	1.17898
Prelid1	-1.26227	1.17898
Lzic	1.67367	1.16582
Mtmr2	0.0755028	1.16582
Wwox	0.0755028	1.16582
Gm16853	0.219442	1.16249
A130010J15Rik	-0.779735	1.16039
Suz12	1.30726	1.15923
Hif1a	1.01144	1.15923
Dynlrb1	-0.11677	1.15923
Micall1	-0.18207	1.1592
Naa60	-0.4412	1.1592
Tomm70a	1.67367	1.15622
Spsb2	-0.671853	1.15622
Map4	0.458934	1.15588
Copb2	1.19297	1.15501
Pmch	-1.20989	1.15501
Sult6b1	0.985292	1.14036
Uchl4	0.9407	1.13495
Zfp445	-1.65296	1.13495
Tor1aip2	1.31035	1.13478
Stat5a	0.551027	1.12812
Fam101a	-0.373877	1.12812
Ppig	1.03546	1.1233
Ap4m1	-0.637167	1.12323
Skiv2l2	1.57975	1.12219
Stag2	1.47549	1.12219
9930014A18Rik	1.95556	1.11811
Dnah11	0.397874	1.11466
Wapal	-0.0250725	1.11376
Irf7	-1.06513	1.11362
Aifm2	0.367612	1.11167
Nol3	-0.0483451	1.11167
Adck3	-0.414746	1.11167
Anxa1	-0.951597	1.10427
Hist1h2bn	0.141585	1.09522
Ppil2	-0.582641	1.09522
Vim	0.740398	1.09148
Sin3a	-3.05431	1.09148
Zcwpw1	-1.11976	1.08467
Ccdc104	-2.20139	1.08044
Actl6a	0.325151	1.07735
Copa	0.507032	1.07461
Ttc38	-0.193859	1.07077
Ptpra	-0.344344	1.07077
2810474O19Rik	0.672011	1.06893
Rufy1	-0.661101	1.06877
Gstz1	0.519117	1.06383
Arid4a	2.59451	1.0636
Mina	0.649848	1.0614
Pigq	-1.6734	1.06045
Acss2os	1.72313	1.05844
Ifi27	1.21437	1.05837
Ap1g1	1.22786	1.05294
Eif2ak2	2.06741	1.04963
Sox15	0.407612	1.04789
Gnpat	0.33261	1.0415
Rmdn3	-1.6234	1.0415
Lcorl	-0.883912	1.03905
Gm6654	1.48851	1.03879
Aebp1	-0.656823	1.03879
Morf4l2	-0.78881	1.03879
Slc22a23	1.67367	1.03705
Kctd4	0.908314	1.03705
Tax1bp1	0.662807	1.03705
Itpkb	1.05016	1.03411
Dcaf8	-0.726706	1.03147
Rapgef6	-0.314727	1.03021
Pttg1ip	-0.851054	1.02563
Fam49a	2.88953	1.02315
Simc1	-0.242497	1.02315
Zfp106	-0.460713	1.02315
Unkl	-0.23803	1.02241
Tgm2	0.330188	1.0201
Urgcp	0.186007	1.01786
Rmnd5b	-0.671853	1.01786
Evi2a	1.7617	1.00634
Spdya	2.62215	1.00418
Rnf123	2.07498	1.00288
BC051537	0.490867	0.997886
Gabarap	0.0739535	0.995078
Mast4	1.30703	0.988238
Krcc1	0.234935	0.987586
Snx21	-1.67218	0.987586
6430562O15Rik	-0.215639	0.985703
Itpripl2	1.6425	0.985471
Gpat2	-2.2849	0.983338
2010015L04Rik	0.212489	0.981377
Ttn	0.269136	0.977376
Cbx7	1.87883	0.975416
H2afy	1.22662	0.975242
Supt6	-0.78881	0.975242
Luc7l2	-1.30076	0.975242
Gpm6b	-3.43511	0.975242
Rnf19b	1.35187	0.973443
Mpg	0.0755028	0.973443
Pik3c2a	-0.149055	0.973443
Abhd11os	-0.460713	0.962746
Smarcc2	0.482694	0.95782
Mat2a	-0.149535	0.95782
Marcks	0.169902	0.954434
Bbx	1.35099	0.953622
Gm10069	-0.273912	0.953622
Csnk2a1	-0.238472	0.951648
Tor1aip1	1.75343	0.948285
Copg2	3.51258	0.946402
Nwd2	0.551944	0.946402
Stx18	0.521162	0.946402
Cdc27	-0.0483451	0.946402
Maff	-0.78881	0.946402
Lamb1	-0.849997	0.946402
BC029722	-1.82387	0.946402
Gas5	-3.01915	0.946402
Tmem204	-1.59874	0.943571
Kif15	-1.82387	0.943571
Ccdc85b	-4.26738	0.943571
Ppp1r11	1.67367	0.942027
Mfn2	0.550529	0.942027
Chd6	-0.582641	0.942027
Zfr	-0.78881	0.942027
C1qc	0.29094	0.939942
2017-03-07	1.69781	0.930929
Smc1a	0.133128	0.930929
Mdc1	0.0163614	0.930929
Unc5a	1.48114	0.925448
Usp18	-0.139994	0.924703
Aftph	0.893299	0.919309
Snrnp200	-0.326491	0.91494
Fam3c	1.30726	0.914086
Hdgf	0.969517	0.914086
Rtfdc1	0.967688	0.914086
Alcam	-1.25468	0.914086
Pptc7	-3.01915	0.914086
Uba1	1.01144	0.910333
Psmc1	-0.605267	0.910068
Gse1	0.558613	0.90872
Rsf1	0.283675	0.904955
Rrm1	-1.18608	0.904955
Top3a	1.83578	0.900039
Cxcl16	-0.819633	0.898857
Mb21d1	1.3341	0.895955
Hspa5	1.71032	0.895363
Ankle2	0.445156	0.895229
Ccdc55	0.417568	0.895229
Gpr17	1.50272	0.893413
Dst	1.18884	0.893413
Runx2	0.901222	0.893413
Oaz3	-3.95593	0.893413
Fam175a	-0.807214	0.890438
A330040F15Rik	1.0892	0.888386
Nrp	1.0935	0.887973
Selplg	0.944883	0.882882
Npc2	-0.13217	0.878407
Ccnd1	0.812347	0.875036
Spag9	0.387928	0.874848
Irf5	2.99097	0.871259
Nxnl1	0.785645	0.871259
Lrrc41	0.341003	0.865195
Tpr	-0.899557	0.865195
Ncstn	0.42121	0.863276
Prox2	-1.2789	0.863276
Tubgcp2	-0.235434	0.861412
Xpo7	-0.55809	0.860867
Mrm1	-0.793724	0.857696
Edem1	0.656239	0.857163
Dnmt1	0.255707	0.857163
Fgd1	-1.74279	0.854081
Pfn2	-1.17119	0.85311
Cept1	1.74519	0.852957
Slirp	1.31358	0.852443
Wbp4	1.76879	0.851811
Zfp689	-0.526876	0.851331
Tgif2	1.05656	0.849652
Tatdn1	1.84046	0.849641
Med26	2.02726	0.846692
Ube2r2	0.446018	0.843204
Cttnbp2nl	0.178189	0.843204
Slc6a8	-1.04592	0.843204
Tex9	-2.04116	0.843204
Nsun5	-0.338163	0.839859
H2-D1	-0.0285224	0.838089
Fabp5	0.579041	0.83263
Jazf1	-0.533237	0.83263
H3f3b	0.869942	0.832485
Rufy3	1.71749	0.829889
Atp1b3	1.61595	0.829889
Zfp740	0.655542	0.824842
Apobr	0.053307	0.82468
Polg2	1.14511	0.82437
Cyba	0.480438	0.822074
Tlr7	2.28524	0.819459
Lsp1	-0.659174	0.819459
8430429K09Rik	1.21838	0.817976
Dync1h1	0.99617	0.817264
Gm20319	0.924893	0.816199
Arl8b	0.661614	0.811759
Txlng	-0.388901	0.811759
Rptoros	0.764403	0.809066
Vamp8	0.828252	0.807412
Ier5	1.1431	0.80704
4930592I03Rik	0.980178	0.804948
Mppe1	-0.0355578	0.801599
Flii	1.24312	0.798528
Coro2a	0.898885	0.798528
Snx17	0.75252	0.798528
Fam126b	-0.980921	0.798528
Tgfbr1	-2.79426	0.798528
Gnb2	0.645036	0.793658
Ggcx	-0.687852	0.793658
Ptpn2	1.12211	0.791974
Ube2j1	0.777655	0.791974
Scpep1	0.178189	0.791974
Htr2b	-0.92734	0.788904
Donson	0.335803	0.787901
Aff1	1.82101	0.787058
Csnk1a1	1.35815	0.787058
Tcf7l2	0.495762	0.787058
Pp2d1	0.120876	0.787058
Ly9	0.503224	0.784822
Gm15545	-1.50942	0.784822
Mia3	0.986771	0.78419
Baz1b	0.701253	0.78419
Slc15a3	0.877301	0.779663
Eno4	-0.269466	0.778549
Eif1a	1.13237	0.77791
Zbtb5	0.862163	0.77791
Ywhab	0.699011	0.77791
Wdr1	0.053582	0.77791
Slc38a1	-1.46576	0.77791
Shoc2	-0.0412062	0.77724
Stx5a	-0.523694	0.776404
Tgif1	1.5648	0.774092
Psmc5	-0.745288	0.774092
Exosc9	-1.23383	0.773719
Itga4	-0.591035	0.773035
Slc16a3	1.10729	0.772602
Dhx8	0.645036	0.772602
Anapc5	0.446018	0.772602
U2surp	0.0298911	0.772602
Matr3	-1.65296	0.772602
Pi4kb	2.46801	0.767301
Mycbp2	1.45461	0.764806
Bphl	0.525327	0.764806
Nusap1	0.420445	0.764806
4930507D05Rik	-0.582591	0.764806
Vps37a	0.759052	0.763472
Ctsz	-0.304183	0.762542
Ccl3	-0.109301	0.761352
C130083M11Rik	-2.23278	0.758056
Slc26a6	-2.67657	0.753828
Derl2	-0.147557	0.752473
C920021L13Rik	0.341179	0.749535
Grin3a	-0.903775	0.748149
Hspa1l	-2.82601	0.748149
Lrrc59	-0.21261	0.747591
Pilra	-0.746876	0.747101
Zfyve19	1.39317	0.744456
Khdrbs1	2.59451	0.741401
Pnpt1	1.92129	0.741401
4932441J04Rik	1.69781	0.741401
Dync1li1	1.1932	0.741401
Rfx1	-0.242497	0.741401
4930429B21Rik	-0.414746	0.741401
H1f0	-0.582641	0.741401
Ccdc47	-0.793724	0.741401
D17Wsu104e	-1.05373	0.741401
Mfsd3	-1.08231	0.741401
Nif3l1	-3.01915	0.741401
Cybb	0.744199	0.736077
Tep1	-1.12045	0.733481
Smc5	1.03546	0.729788
Vat1	1.33605	0.726631
Rap2b	0.228562	0.724876
Trip12	1.15235	0.723603
Mllt10	-0.149055	0.723553
Cpt1a	-1.2719	0.722212
Pkd1l3	1.17311	0.718098
Tmx2	0.256258	0.713985
Fip1l1	0.0609513	0.713985
Atp6ap1	-0.359688	0.713985
Aim1l	1.45455	0.713315
Tm9sf3	0.257958	0.713315
Mgea5	0.0477376	0.713315
Rrbp1	0.754201	0.711563
Caprin1	-0.336433	0.709614
Cd300a	-0.690028	0.708473
Sdc4	1.96063	0.705932
Sgpl1	0.179124	0.705932
Syt6	0.291862	0.70448
Axl	1.64258	0.703014
Tmed8	0.0609513	0.703014
Hist1h2be	-0.300856	0.703014
Akt1s1	0.0414871	0.695342
Sdcbp	-0.879153	0.693756
Vamp4	-5.10765	0.693756
Cmc1	1.40965	0.69165
Cnot3	-0.0175078	0.69165
Bricd5	-1.0557	0.691268
Huwe1	0.257958	0.688792
Ppp1cb	0.136202	0.688792
Usp9x	1.59342	0.687781
Spop	0.324862	0.687781
Kcnrg	2.10944	0.687664
Rrp1	-0.418279	0.677332
Stox2	4.4281	0.676736
D030025P21Rik	-0.531541	0.676736
Dnaic1	-1.82387	0.676736
Atxn7l3b	-3.01915	0.676736
Rgs2	0.42121	0.676617
Smc4	-0.344461	0.676617
Cd247	-0.446418	0.672938
Spen	1.69781	0.672683
Plekha2	1.08608	0.672683
Ndufs1	0.531578	0.672683
Mtif2	0.179165	0.672683
Slx4ip	-0.636819	0.668396
Hmha1	-0.668933	0.668396
Psmc3	1.11497	0.667761
Bag1	0.817287	0.667044
AY074887	1.40636	0.663479
Fndc9	0.744821	0.66226
Plin2	0.0255123	0.662032
4930577N17Rik	-0.100491	0.661858
Tbcd	0.0609513	0.660285
Itgb1	0.381149	0.657745
Mcl1	0.202102	0.657043
Actr3	1.68243	0.652511
Lasp1	1.29717	0.65049
Oxct1	1.0892	0.65049
Zbtb22	0.930255	0.65049
G530011O06Rik	2.12944	0.650228
Josd1	-0.110749	0.650228
Ppil3	-1.28292	0.650228
Rap1b	0.91306	0.649275
Pisd-ps1	-0.242418	0.648212
Ints8	0.289519	0.646998
Med19	0.45567	0.645608
Taf5	-0.0434273	0.644246
4930592A05Rik	0.363522	0.642925
Aip	0.417848	0.641247
Myof	-0.643501	0.640723
Sp3os	0.403976	0.640613
Trmt13	0.51031	0.638207
Ctss	-0.346109	0.634754
Gm17801	-0.466329	0.63433
Ptprc	0.435387	0.633018
Zfp397	-1.14832	0.632654
Itsn2	0.393999	0.631094
Mir6244	0.633839	0.628552
Ccdc167	1.1567	0.628537
Ctsl	-0.072165	0.626805
Hexdc	0.783818	0.62544
Dennd2d	1.37748	0.621548
Vil1	-0.133261	0.620965
Tomm20l	-2.49154	0.620965
Son	0.205777	0.620564
Srsf5	1.69425	0.619411
Gins2	-0.248126	0.619411
Cd44	-0.582641	0.619411
Myo9b	-0.582641	0.619411
Nars	-1.46576	0.619411
2700089E24Rik	-1.89157	0.619411
4931440P22Rik	1.27995	0.617983
Ptpn6	1.1599	0.617983
Coq10a	0.911889	0.61791
Ndufa2	-0.347007	0.61791
Atic	0.521162	0.615037
Actr1a	-0.373877	0.615037
Tsc22d1	-2.49154	0.615037
Gpr107	1.11497	0.613953
Ric8	-1.49666	0.613953
Ammecr1	2.49019	0.609975
Trp53inp2	1.97537	0.609975
Dhfr	0.45904	0.609975
Poglut1	-0.279925	0.609975
Ctdnep1	-1.26744	0.609975
Vcan	3.26104	0.608609
6230400D17Rik	0.19108	0.605479
4930599N23Rik	0.778279	0.600418
Cerkl	1.49883	0.59928
Phtf1	-0.55809	0.598201
Pkd2	-0.78881	0.598201
Mir6340	1.77305	0.59769
Myo1f	0.656239	0.596031
Serpine3	-0.167835	0.596031
Car9	-1.19043	0.590348
Spp1	-0.214171	0.585699
1110008L16Rik	0.144206	0.580765
Gnal	1.24672	0.58023
Eif4a2	-0.336735	0.578932
Etohd2	0.931079	0.577305
1700028K03Rik	-0.43095	0.575427
Ppp3ca	1.45461	0.575258
Fndc3a	1.27027	0.575258
Hvcn1	0.180783	0.574894
Os9	-0.54747	0.574019
1700030K09Rik	0.203986	0.571927
Set	-1.22278	0.571927
Cdc42	-0.27086	0.571745
Ankrd55	1.15134	0.571054
Trim26	2.91894	0.569889
Bsg	0.865002	0.569889
Rp9	0.645036	0.569889
Ehmt2	0.443113	0.569889
Zmat2	0.284626	0.569889
Tnpo1	0.179165	0.569889
Wsb1	-0.133261	0.569889
Ccl9	-0.138244	0.569889
Rangap1	-1.91834	0.569889
Adamtsl4	0.907054	0.56887
Gtf2f1	1.093	0.568345
1810026J23Rik	-0.149055	0.568345
Mroh1	-0.188825	0.568345
Kansl1l	0.970747	0.563297
Sh3bp5	-1.01181	0.56312
Cebpz	-0.599636	0.560368
Nsa2	-0.204721	0.558257
Frmd8	0.118864	0.556676
Mvd	0.0859314	0.556676
Nt5c3b	-1.04592	0.556464
Dis3l	-1.84871	0.556464
Asph	1.32853	0.555291
Dgke	1.94677	0.554266
Smurf2	1.35376	0.553217
Trip4	0.908314	0.553217
Oip5	0.855429	0.553217
Thoc2	0.0755028	0.553217
Slc30a7	0.495485	0.548984
Pdia6	2.99097	0.547308
B330016D10Rik	1.35376	0.547308
Ubap2l	0.662807	0.547308
Ift172	0.445156	0.547308
Ddx23	0.431971	0.547308
Iws1	0.346423	0.547308
Stk25	0.185148	0.547308
Sf3b1	-1.02192	0.547308
Hnrnpul2	-0.701027	0.544381
Ankrd11	0.965296	0.542351
Srpr	-0.604351	0.54066
Recql4	-0.986885	0.54066
Hsp90aa1	-0.158817	0.539233
Nceh1	1.51722	0.537626
1700109H08Rik	0.826075	0.537626
Tmub2	0.842974	0.536604
G3bp2	0.715617	0.534545
St5	-1.35171	0.534545
Comtd1	-0.0304049	0.53383
Sp3	0.261287	0.529547
Parp2	-0.554811	0.529547
A430088P11Rik	-0.208157	0.529059
Itm2b	0.0272951	0.52846
1700034H15Rik	2.54575	0.527879
Med14	-0.611067	0.526503
Arf6	1.30019	0.525764
Myh10	0.445156	0.525764
St13	-0.106611	0.525764
Supt16	-0.304049	0.525683
Smu1	0.796818	0.52353
Nampt	2.88402	0.522088
Greb1l	0.50432	0.522088
Camta2	-1.3041	0.521749
Nab2	-0.545774	0.520493
Cltc	-0.11677	0.519466
Crybg3	0.0529567	0.517631
Crnkl1	0.678923	0.514685
Sra1	0.516723	0.514685
Cebpg	0.421083	0.514685
Psmd1	-0.188825	0.514685
Rps6kb1	-0.910355	0.514685
Art2a-ps	-0.55809	0.514328
Wnk1	0.162172	0.513457
Fnip1	-1.01181	0.513457
Gpd1	-1.46576	0.510598
Srsf1	-0.584201	0.508446
Plec	0.783498	0.508384
Gm16845	-0.531249	0.507682
Topors	0.0925273	0.507449
Ctsb	0.014147	0.507165
St7l	0.133476	0.506236
Arhgap30	0.336118	0.505787
Toporsos	0.462976	0.503777
Il6ra	-0.222144	0.501824
Scyl3	-0.891688	0.501777
Fam166a	-0.765113	0.501362
1700120C14Rik	0.445974	0.500873
Gusb	-0.0949748	0.498817
Akr1a1	-0.162507	0.497649
Cux1	-0.78881	0.497487
Brd8	-0.115701	0.497298
Smc6	-0.272106	0.497298
Ago1	-1.46576	0.497298
Mki67	-0.572343	0.494782
Psme1	1.69018	0.494136
Cd72	0.794131	0.492951
Capn12	-0.731048	0.492572
Dnaaf1	-0.504172	0.492347
Gm16023	0.0937989	0.49113
Cmbl	1.27812	0.487127
Etf1	0.485265	0.487127
Ndufa5	0.387928	0.487127
Taf1	0.179165	0.487127
Eef1d	-0.582641	0.487127
Fbxl20	-1.46576	0.487127
Dclre1b	-0.0284316	0.486908
0610038B21Rik	0.960639	0.484811
Actb	0.249912	0.482805
Mroh8	0.0693989	0.479446
Pkn3	0.49609	0.478883
Kdm3a	-0.0618852	0.478747
4930562F07Rik	0.664066	0.477928
Qk	-0.124204	0.477928
Zc3h6	1.27812	0.47772
Ptpmt1	-0.0287505	0.47772
Dync1li2	-0.133261	0.47772
Zfp750	-0.55809	0.47772
4930513N10Rik	-0.243567	0.476463
Lrrfip1	-0.428228	0.475614
Dimt1	-0.773138	0.475614
Atp2a1	0.205483	0.471119
Ncoa4	0.36684	0.469683
Dync1i2	2.16927	0.464173
Lnpep	0.841394	0.464173
Nexn	-0.433281	0.464173
Gm1976	-0.537089	0.463454
Rpl31	0.641118	0.460407
Naa20	-0.715603	0.460165
Ccdc77	-0.110477	0.457315
Shisa5	0.814931	0.455621
Ube2e1	3.87726	0.455515
Mcmbp	1.59303	0.455515
1110054M08Rik	1.14884	0.455515
Mrgbp	0.911889	0.455515
Lgals1	-0.408705	0.455515
Mkrn1	2.23697	0.455294
Vps26a	1.60897	0.455294
Capn2	1.27829	0.455294
Gm20735	0.445077	0.455294
Nek6	0.134401	0.455294
Rbm17	-0.271191	0.455294
Rab5b	-0.344344	0.455294
Sdha	-1.53974	0.455294
4732471J01Rik	0.992143	0.454485
Ptms	-0.418906	0.453563
Srpk2	-0.210262	0.452436
Fez2	3.1393	0.451646
Hmga2-ps1	0.821468	0.451646
Gm10658	0.592087	0.451646
Orc4	-0.0680798	0.451646
Spata1	-0.169755	0.450345
Tceb3	1.22266	0.448864
Asic3	-0.892457	0.448864
Dtx4	0.577419	0.446363
Zfhx2os	-1.97826	0.445764
Pcsk7	1.18094	0.445689
Anxa2	0.207646	0.445689
Pcbp2	-0.399765	0.444713
Gabpa	-0.0170912	0.44469
Psmc3ip	-0.397079	0.443065
Aimp2	-0.814956	0.443065
Ptcd1	-0.0790813	0.443024
Rassf5	0.655542	0.442327
Mrc1	0.740216	0.437432
Lamp2	0.456899	0.437432
Dcdc2b	0.149193	0.436224
Fermt3	0.22889	0.436071
Gm10785	0.123771	0.435745
Fzd7	0.865002	0.434937
Mcoln1	0.628022	0.434937
2017-09-11	-1.82387	0.434937
Timp2	-0.350747	0.433327
Tinf2	-1.06513	0.43278
Banf1	0.12327	0.431172
Iqcg	0.987459	0.429724
Mtf1	-0.072621	0.428791
Gtpbp8	-1.18789	0.427042
Gm10390	-1.27014	0.426526
Phax	0.968817	0.426427
Arpc2	0.342964	0.426427
Igsf10	1.75444	0.420419
Sort1	-1.25468	0.418547
Plod3	0.908895	0.415327
Tpi1	0.410508	0.41459
Cela2a	0.39948	0.41459
Nipa1	1.02206	0.412799
2310061J03Rik	0.0860866	0.412221
Hnrnpu	-0.681344	0.408002
Snw1	1.28128	0.407667
Nono	1.42781	0.406594
Cadm1	-0.110749	0.406594
Glyr1	-0.26136	0.406594
Rbm5	-0.300856	0.406594
Acbd5	-0.472597	0.406594
Bmp2k	0.303395	0.405846
Ctsh	0.699011	0.404437
Psma4	1.06209	0.404215
Ybey	0.538558	0.402353
Ddb2	-0.495763	0.402241
Top2b	-0.219116	0.401955
Wdr13	-0.242497	0.401955
Olfr99	1.69272	0.397749
Hiat1	-0.207808	0.397749
Gns	0.0994714	0.396641
Ddost	-1.13941	0.396641
Ctu2	0.230353	0.396353
Pmm2	2.33874	0.394117
Chordc1	1.90447	0.394117
Adam9	0.923607	0.394117
Tmem30a	0.876974	0.394117
Dnajc13	0.654782	0.394117
Tmem168	-0.11677	0.394117
Tmem181a	-0.621079	0.394117
Dclre1c	-0.950187	0.394117
Bach2	-6.13925	0.394117
Kif3c	-1.50475	0.393624
Ckb	1.08608	0.393314
Tbc1d10b	1.08727	0.393303
Sh3d21	1.42739	0.393291
Ftsj3	-0.401552	0.393291
Adss	-0.980921	0.393291
Ttc14	3.51278	0.391173
Jak2	2.88953	0.391173
Med12l	1.11497	0.391173
Pdia4	0.865002	0.391173
Fam114a1	-1.82387	0.391173
Gm14023	-2.49154	0.391173
6330409D20Rik	0.0788064	0.390781
Pnrc2	-0.283504	0.38666
B3gnt2	1.05193	0.386326
Eif5	0.589997	0.386326
Arhgdib	0.36684	0.386326
Zfc3h1	-0.0250725	0.386245
Cp	0.917894	0.385539
Lrp1	-0.136434	0.383928
Chadl	-0.349659	0.383607
Phox2a	0.251546	0.380352
1810062O18Rik	0.0477376	0.379276
Tbx6	-0.0319184	0.379276
Cherp	-0.609986	0.379276
Gm19522	-1.07093	0.379276
Pcdh7	3.51258	0.377843
Filip1l	1.64258	0.377843
A930001C03Rik	0.969517	0.377843
Dxo	0.490867	0.377843
Dnah1	-0.0483451	0.377843
Fads1	-0.630553	0.377843
Carns1	-1.82387	0.37583
Srp72	-3.43511	0.37583
Med22	0.633839	0.374921
Vps13b	0.525336	0.374921
Tmem253	-0.477027	0.374715
Nox1	0.66716	0.374283
Hsp90ab1	-0.0826216	0.374022
1700034P13Rik	0.987106	0.373572
Trnt1	0.53069	0.372797
Megf11	-0.0350043	0.372775
Cspp1	0.736182	0.371816
9130023H24Rik	0.843338	0.371304
Ccdc88a	-0.193859	0.371235
Srsf2	-0.870983	0.371235
Cdc23	-1.85047	0.370515
Ap3b1	0.482694	0.369957
Ccna2	-0.184998	0.36914
Lgals3	-0.210121	0.367339
Preb	-0.262271	0.366659
Abi3	-0.791844	0.36522
Mea1	-1.0905	0.361779
Dnajc19	0.856547	0.361192
Tmbim6	0.0419649	0.359818
Gadd45gip1	-0.227816	0.358808
Gm10532	-0.240163	0.35871
Mest	0.122853	0.3587
Rhoq	0.278615	0.356451
Cacfd1	0.805139	0.354536
Usp14	-0.406843	0.352582
Thtpa	0.0788692	0.351497
B3galt2	-1.43653	0.350586
Trpt1	-0.280836	0.349022
Hspb6	0.00112734	0.345081
E2f5	0.258259	0.344523
Hist1h1c	0.195455	0.343803
Trim7	-0.420863	0.343235
Gm16796	-0.230154	0.342984
Acta2	1.05016	0.342805
Myrf	0.179165	0.342805
Qrich1	0.0739535	0.342805
Becn1	-2.45576	0.342805
4930430F08Rik	1.09638	0.34214
Adcy3	-0.979028	0.34112
Calr	-0.205807	0.337155
Luzp1	1.30726	0.336049
Rps24	1.11497	0.336049
Ssr1	0.387928	0.336049
Arhgap12	0.136202	0.336049
Serinc3	-0.272106	0.336049
Ap5m1	-1.22252	0.336049
Alg9	-4.05862	0.336049
Syn3	0.796576	0.335437
Znhit1	1.22715	0.335103
Hexb	-0.245929	0.335074
Cdip1	0.695863	0.334352
Tnfaip1	-0.256489	0.333181
Gmppb	-0.180383	0.332951
Atg4d	-0.389432	0.332835
Arhgap15os	0.777985	0.331021
Oxsm	-0.604492	0.330498
Pqlc3	-0.350586	0.329282
4921511I17Rik	0.857339	0.329222
Ranbp1	0.862163	0.328535
Rftn1	0.367612	0.328535
Mak16	0.213092	0.32755
Gm10865	1.60943	0.325973
Appl2	1.18597	0.325627
Hp1bp3	0.0459925	0.325627
Scpep1os	-0.0695925	0.323903
Mir466n	-0.860853	0.323688
Rnf31	1.22266	0.323156
Serhl	0.0961614	0.323101
Oxr1	1.48851	0.322689
Atp6v1b2	1.29717	0.322689
Notch2	1.27829	0.322689
Utp18	-0.511077	0.322689
Atrx	-1.21563	0.322689
Kmt2e	-1.503	0.321689
Slc24a5	-1.03675	0.319389
3110062M04Rik	0.70445	0.318896
Baiap3	0.457463	0.318658
Tbc1d24	-1.12816	0.318262
Acp2	-1.00205	0.31797
Aplp2	-0.519621	0.313185
Nme7	2.13962	0.31272
Tfb1m	0.789494	0.31272
Zfp142	0.499876	0.31272
Rtkn	-1.82387	0.31272
Zfp872	-1.82387	0.31272
Pcdhga12	-2.49154	0.31272
B430319G15Rik	-3.01915	0.31272
Mir3082	-1.11111	0.310448
Cenpb	-0.709656	0.309001
Sbno2	0.443113	0.304423
Tapbp	0.145948	0.30061
Lyar	2.22186	0.298943
Gm10638	0.34134	0.298943
Fam84b	1.05016	0.29883
Sharpin	0.185148	0.29883
Mir6357	-0.643501	0.29883
Bud31	0.636742	0.29707
Nit2	-1.58012	0.295672
Akap13	-2.03512	0.295672
1700110K17Rik	0.0252578	0.294363
Macf1	-0.248126	0.293338
Ik	-0.256345	0.291145
Mrpl10	-2.70427	0.290499
Fyb	-0.308261	0.288949
Ranbp2	2.77913	0.287891
Scand1	-0.304157	0.287891
Oas1h	1.31968	0.287581
Hmga2	0.495762	0.287581
Ankfy1	0.179165	0.287581
Naca	-0.00645159	0.287581
App	-0.0448288	0.287482
Ppm1g	-0.640522	0.287482
Stx3	-0.0449425	0.287014
Homer3	-0.0826763	0.28645
Rfxank	-1.07015	0.285087
Lrrc14b	-0.833912	0.284948
Calm1	0.99617	0.283627
Gm16062	-0.149976	0.282099
Tbc1d22bos	0.242227	0.281845
Pdzd2	1.21838	0.279572
Tom1l1	-0.388901	0.279572
Zdhhc5	-0.167617	0.277244
Gm16861	-0.84041	0.277238
Ncl	-0.824525	0.276333
Idua	0.266946	0.276315
Thumpd3	0.751582	0.274851
Acvr2a	0.500555	0.272243
Sqstm1	-0.373489	0.27048
Gpsm1	-1.06873	0.269898
Mapre1	1.27829	0.269666
Glt25d1	1.18884	0.269666
Elf2	0.865264	0.269666
Ythdf2	0.665588	0.269666
Zc3h15	0.446018	0.269666
Galnt1	0.33261	0.269666
Lrch3	0.33261	0.269666
Dph3	0.118864	0.269666
Lrrk2	-2.49154	0.269666
Anp32e	-4.26738	0.269666
Gpr183	-0.454856	0.269229
Kank3	-1.52947	0.268281
A230072C01Rik	0.0227331	0.267828
Raver2	0.106808	0.265747
Tvp23a	-0.339574	0.264468
Snapin	0.0339148	0.264334
1700047A11Rik	-0.819362	0.264334
Gm15471	-0.535079	0.26221
Atp1b1	-0.367137	0.262204
Bag4	-0.986885	0.261575
Prss12	-2.28985	0.259547
Tagln	2.01755	0.259521
Tmem175	-0.058218	0.257482
Psmd2	0.299846	0.255458
Cog1	-0.486849	0.253678
Pde7a	-0.523852	0.253565
Plcxd1	0.124463	0.253295
Nufip2	1.27829	0.253101
Brpf1	0.240473	0.253101
Bclaf1	-0.238472	0.253101
Ccdc142	-0.582591	0.253101
Nudt17	-1.13941	0.253101
Nisch	1.14884	0.25264
Chd3	-0.115701	0.25264
Hexim1	-1.37723	0.25264
Cep95	0.654019	0.252065
Snx32	0.645036	0.252065
Fgd4	1.34185	0.250921
Mfsd4	0.45227	0.250172
Mms19	-0.256169	0.250067
Flna	-0.846232	0.248341
Man2a2	-5.41704	0.248341
4931402G19Rik	0.0573842	0.248293
Cdk13	0.780253	0.247791
Ttc19	-0.111595	0.247708
Ttc1	2.88953	0.247273
Xrcc1	1.48759	0.247273
Rsrc1	1.12211	0.247273
Irf2bpl	0.445156	0.247273
Kcnj13	0.387928	0.247273
Plekhh1	-0.203826	0.244142
1700094J05Rik	-0.473236	0.24363
Clk3	-0.328766	0.241529
Endog	-0.374091	0.241333
Tead2	-1.14601	0.240376
Nit1	-0.154518	0.240195
Prpf31	-0.913703	0.240195
Fam86	0.161794	0.236024
Gm166	-0.19802	0.234259
Lilrb4	1.9515	0.233409
Nnat	-0.347007	0.233409
BC027231	-0.643549	0.232783
Clvs1	0.0749019	0.232394
Fzr1	0.926163	0.231717
Furin	-0.979028	0.231125
E130215H24Rik	1.18473	0.230536
2017-09-02	1.27829	0.230332
Kdelr3	-0.454856	0.230332
Gnl1	1.35376	0.23
Eed	0.699011	0.23
Psph	-0.0334873	0.23
Eea1	-0.344344	0.23
Mir130c	-0.331313	0.229887
Alg1	-1.00234	0.229738
P2rx4	-0.523852	0.229386
Acsm3	-0.9799	0.22836
Cnbd2	0.430303	0.228129
Vps26b	-0.737794	0.227029
Mir142b	-0.125047	0.226054
Pdzk1	-0.813266	0.225965
2610027K06Rik	-0.469721	0.225259
Sla2	0.469346	0.223912
Pdcd4	1.76723	0.223588
Kri1	0.831144	0.222126
Tsr1	-0.748988	0.221875
Mis18bp1	-0.0250725	0.220693
Mccc1os	-0.745288	0.220693
Psmd7	0.949254	0.219858
Ssb	0.311697	0.217964
Dnm2	0.022436	0.216967
Ppp2r5c	-0.0355578	0.216922
Cetn3	-3.80151	0.216922
Spcs1	0.818396	0.215612
Hspe1	0.628022	0.215612
Vopp1	0.495762	0.215612
Kif5b	0.234935	0.215612
Tcerg1	-0.11677	0.215612
Taf1d	-0.133261	0.215612
Pde12	-1.02593	0.215519
Dmtf1	2.51841	0.215311
4632428N05Rik	-0.78881	0.214658
Rbm3os	0.64261	0.213313
C1qbp	0.346423	0.212745
Zhx1	-0.193859	0.212745
Asah1	0.317361	0.210945
Hspa9	-1.22252	0.208584
Rbm39	0.782262	0.205068
Tmem255a	-0.134179	0.204059
D130020L05Rik	0.635755	0.203343
B3gntl1	0.205448	0.200934
Mir3074-1	0.56793	0.200873
Tiam2	-1.89253	0.200116
Dear1	1.29828	0.200094
9530027J09Rik	-1.41335	0.197907
Hdac1	1.18884	0.197743
Zmynd11	0.458934	0.197743
Crk	2.88953	0.197208
Acly	1.42739	0.197208
Usp47	0.911889	0.197208
Styx	-0.256489	0.197208
Prkcsh	-0.344344	0.197208
Pex12	-0.851385	0.197208
Ubxn4	-1.46576	0.197208
Pycard	-2.78036	0.197208
Ganc	0.358995	0.194523
Bri3	1.17442	0.194139
Vprbp	-0.690028	0.194139
Ank	-0.260673	0.19166
Ppp1ca	0.302597	0.190579
Cox15	0.0278899	0.190464
Trim44	-0.0680798	0.189166
Hnrnpk	1.17442	0.188455
Pfn1	-0.291926	0.188455
Med13	-0.408705	0.188455
Ate1	-0.892457	0.188455
Tti2	-0.568069	0.188446
Pkn2	0.525336	0.187646
Cstf3	-0.422409	0.187646
Nt5c	1.28037	0.185252
Csde1	-0.108481	0.184723
Ppp2r5d	-0.110885	0.184701
Basp1	1.31397	0.183662
Rffl	-1.02536	0.180829
Metap2	0.823791	0.177327
Ncf2	-0.0317165	0.177327
Trim59	-0.77883	0.177327
Fam219b	0.892236	0.176536
Mrrf	-0.0181087	0.176536
Dnajc14	-0.299245	0.175635
Rad54l	0.0121302	0.174453
Fuz	0.190175	0.173336
Prr33	-1.27114	0.172031
Ddx5	0.260781	0.171578
Myo19	-0.418279	0.171578
Lztr1	-0.697075	0.170607
Tmem127	1.01144	0.169497
Mtfr1	-0.601278	0.169497
C8g	-0.114034	0.168707
Mpnd	0.54967	0.168114
Aamp	-1.15017	0.168114
Mapk8ip1	-4.05862	0.168114
Carm1	-0.487681	0.165329
Paqr4	-0.247337	0.164837
Mtpn	0.118226	0.162628
Rpl4	-0.334322	0.161058
Casp6	0.694568	0.160743
Ccnc	0.296778	0.159051
Mrpl48	0.0516468	0.158897
Kif24	-0.605267	0.158897
4921507L20Rik	-1.11299	0.158671
F420014N23Rik	-0.119067	0.157894
Cd160	0.431971	0.15742
Far2	-0.0183472	0.15651
Trim12c	0.99099	0.156124
Fmnl2	0.945904	0.156023
Prss57	0.713239	0.156023
Dhx30	-0.0196892	0.156018
Abr	0.06335	0.155583
Tstd2	0.37601	0.15536
Brd2	0.468158	0.154324
Nelfcd	-0.102824	0.15197
Gm2518	-0.907214	0.151284
A230020J21Rik	-1.4122	0.14868
Psap	-0.599597	0.148407
C3ar1	0.574074	0.148141
Sh3glb1	1.74519	0.147976
Pgm3	-0.347387	0.146673
Ccne2	0.689817	0.145081
Soat1	0.302835	0.144848
Rps25	-0.398796	0.144118
Fam227b	-0.578644	0.143087
Gon4l	-0.786955	0.142314
Atp6ap2	0.0994714	0.142143
Pqbp1	-0.870983	0.142143
Ackr4	-0.230429	0.140654
Ttc16	-0.0686186	0.137989
Glipr1	-0.508912	0.136768
Gt(ROSA)26Sor	-0.010424	0.136263
Rev1	-0.220442	0.136072
Dpp8	0.249631	0.132899
Exosc3	-0.133261	0.132899
Mta2	-0.531541	0.132899
Armc7	-0.284449	0.132255
Cubn	0.777655	0.131555
Eef1b2	-0.0618852	0.131555
4931440J10Rik	0.461532	0.130876
Neurl2	-0.460265	0.130334
Gm11696	0.666855	0.129596
Myl6b	-0.910355	0.129308
5830417I10Rik	-1.05587	0.129308
Usp54	-0.97049	0.129293
Ssrp1	0.820101	0.129098
1700001K19Rik	0.185148	0.129098
Vps54	0.185148	0.129098
Mgat4a	0.160214	0.129098
Ppil4	2.39133	0.125161
Orc2	1.50593	0.125161
Pde3b	-0.130651	0.125161
Lrig1	-0.745288	0.125161
Ltbp3	-0.310957	0.124078
Iars2	-1.00731	0.124046
Eef1a1	-0.2933	0.123899
Rltpr	0.653299	0.12379
Has3	-1.80484	0.12379
Arpc1b	-0.397781	0.121882
Acox1	0.133606	0.121868
Ddhd2	2.17707	0.121643
Nr2c2ap	-0.741006	0.121267
Adat2	-0.0882005	0.119763
Chd4	-1.01299	0.119763
4930404N11Rik	0.426327	0.11876
5830432E09Rik	-1.23842	0.117537
Lipt1	1.96425	0.117511
Gls2	0.283675	0.117511
Comt	-0.452219	0.117511
Sh3bgrl	0.183643	0.117482
Zgpat	-1.19066	0.116955
Setdb1	0.601399	0.115394
Dek	0.81436	0.115348
Tas1r3	-1.16194	0.114718
Eif4a1	1.1599	0.114239
Dennd5a	0.179165	0.114239
Bptf	-0.422409	0.114239
Tyrobp	0.339206	0.113105
Crebrf	-1.30076	0.113105
Egfl8	0.106718	0.112236
Itpkc	-0.138244	0.109968
Sugp2	-0.910355	0.109968
Nsg1	1.47435	0.109364
Pde4dip	-0.422409	0.106369
Dars2	-3.01915	0.106369
Tgm4	-0.814096	0.104042
Cntd1	0.0945494	0.101319
Gm5069	1.71019	0.0983164
Ppap2a	0.186502	0.0958134
Rbm25	-0.137014	0.093025
Rchy1	0.240854	0.0927909
Cox20	-0.540378	0.0909231
Hk1	1.55982	0.0907463
Nipbl	1.14002	0.0907463
Ccdc117	0.946301	0.0907463
Hectd2	0.503224	0.0907463
LOC101243624	-1.67218	0.0907463
Ccdc157	-0.650793	0.0881298
Evl	1.05016	0.0872568
Ubl5	-0.234331	0.0858345
Adcy7	-0.369967	0.0830858
S1pr4	-2.11351	0.0825456
Lrrc39	-0.841618	0.0825144
Hspa8	4.18462	0.0817746
Suds3	1.10729	0.0817746
Mterfd3	0.923607	0.0817746
Slk	0.699011	0.0817746
Tnks2	0.665588	0.0817746
Smarca4	0.645036	0.0817746
Tenc1	-2.10265	0.0817746
Ybx1	0.23213	0.0801792
Dnmt3aos	0.425447	0.0788402
Mir421	-0.405843	0.0771399
Primpol	-0.201619	0.0769024
Tlcd1	-1.48352	0.0761228
Rpl13a	-0.585196	0.0758755
Xrcc3	0.457463	0.0748389
Phykpl	0.0321163	0.0743196
Hspb9	0.865264	0.072555
Lhfpl2	-1.59874	0.071331
Dbp	0.497033	0.069519
Cebpzos	-1.06733	0.0638081
Dda1	0.179165	0.0638049
Abhd12	-0.18901	0.0638049
Rab3a	-1.32272	0.0638049
Npc1	0.43947	0.0633658
Exosc8	-0.511077	0.0619144
Sirpa	-0.706558	0.0610552
Cpsf2	1.98283	0.0605497
Sft2d3	-0.454856	0.0605497
Tmco6	0.782443	0.0587059
Upf2	0.777655	0.0587059
Polr2l	0.244248	0.0587059
Purb	0.0163614	0.0587059
Zfp85os	-0.452219	0.0587059
Slc26a10	-4.66566	0.0587059
Lpcat3	-0.45798	0.0564162
Prg4	-0.205629	0.0544123
Map3k3	2.05419	0.053624
Ppp1r12a	1.53166	0.053624
Arf1	0.530717	0.053624
Prss8	0.0833412	0.053624
Ccdc39	-0.0932263	0.0535476
Shfm1	0.271284	0.0535267
Ptges3l	-0.204721	0.0511042
Dgkd	-0.408705	0.0511042
Foxo4	2.23704	0.0506288
8430427H17Rik	-0.604351	0.0506288
Gpld1	-0.855007	0.0500488
Tln1	0.14286	0.0500097
Pepd	-0.956172	0.0500097
Hmox2	-0.0319759	0.049223
Pex1	-0.220004	0.049223
E130218I03Rik	-0.269204	0.0490552
4930413G21Rik	-0.145803	0.0481758
Dok1	1.27812	0.0476778
Gnas	-0.469309	0.0466072
Rab10os	0.41857	0.046502
Mrpl19	-0.641043	0.0463349
Dhx32	0.114798	0.0438185
Kdm1b	0.987587	0.0435742
9430069I07Rik	1.64258	0.0429719
Smim19	0.485265	0.0429719
Yrdc	-1.82387	0.0429719
Mbnl1	0.883527	0.0423376
Rnf167	0.407325	0.0421199
Zbtb11	-1.0003	0.0413706
Kras	-1.59183	0.0388086
Srr	-1.93022	0.0357251
Selo	-0.288874	0.0356126
Tmed1	0.295201	0.0355637
4930539J05Rik	0.420469	0.0330431
Ufsp2	0.955876	0.0324719
Slc48a1	-0.00645159	0.0324719
Ssh1	-1.10576	0.0318957
Polr3h	-0.409317	0.0317302
Tspan4	-0.382918	0.0314524
Fam118b	0.632128	0.0297127
Atg3	0.616363	0.0297127
Ccdc84	-0.468084	0.0297127
Ubxn6	-1.16802	0.0288061
Zmym1	-1.56179	0.0288061
Surf2	-0.349588	0.0284053
BC048609	0.36422	0.0249606
Ppp1r18	0.0519779	0.0231423
Tcf20	0.699011	0.021979
Ccdc106	0.586334	0.021979
Atp1a1	-0.0618852	0.021979
Csnk1d	-0.238472	0.021979
Slc8a1	-0.344344	0.021979
Tmem150a	-0.249302	0.0215399
Cep290	-0.992641	0.0214046
Ak3	-0.689087	0.0199493
Atp6v1c2	0.317507	0.0190668
Rbpms	0.118864	0.0190668
Rplp0	-0.0594807	0.0190668
Bzw1	-1.19043	0.0190668
Slx1b	-0.904703	0.0183068
Dock10	1.6425	0.0174881
Ppp2cb	-0.892457	0.0174881
Tesk2	-0.881146	0.0174264
Crbn	0.0457335	0.0173297
Usp1	1.27829	0.017109
Sptbn2	0.606407	0.017109
Slc39a6	-0.630553	0.017109
Gmpr2	-1.13287	0.016431
Cenpk	-0.38916	0.0159403
Sycp3	0.0267808	0.0144039
Gm15350	0.459473	0.0134332
Gm128	0.759052	0.0134325
Eif2s1	0.655542	0.0134325
Nudt3	-0.373877	0.0134325
Pole3	-0.927204	0.0134325
Gm711	-0.943231	0.0134325
Cebpa	-2.00245	0.0134325
Scamp1	-2.49154	0.0134325
1700123O20Rik	-0.549719	0.0130978
Gsk3a	-0.668323	0.0128912
Chaf1a	-0.401564	0.0118198
Slc20a1	-1.09036	0.0118198
Zrsr1	-0.214171	0.0113822
Tmprss9	0.143165	0.0107864
A330035P11Rik	0.0755028	0.0107864
Sltm	-1.15017	0.0107864
Rrp7a	0.417832	0.00933173
Mfn1	4.75506	0.00902437
Txndc11	2.09242	0.00902437
Fkbp2	0.969517	0.00902437
Matn2	0.490867	0.00902437
Plekhb1	-0.11677	0.00902437
Tuba1c	-0.564418	0.00902437
Cap1	-0.834178	0.00898225
Gm10432	-0.761119	0.00792913
Gm15800	1.10729	0.00772342
Ccdc74a	1.02812	0.00772342
2700081O15Rik	-0.0795131	0.00772342
Trappc13	-0.833082	0.00772342
Zfp687	-0.470898	0.00583111
Abl2	1.14884	0.00538013
Ttyh3	0.143165	0.00538013
Nudc	0.053582	0.00538013
Stk4	-0.238472	0.00538013
Iah1	-0.460713	0.00538013
Uchl1os	-0.760301	0.00538013
Bora	-1.65296	0.00538013
Cenpu	-0.798684	0.00529943
Atp6v0b	-0.763571	0.00529271
Gm15787	-0.0361169	0.00413545
4930549G23Rik	0.325715	0.00405377
Ccdc66	0.216517	0.00191642
Rad23a	-1.19238	0.00125843
Ccr2	1.1932	0
Tmem132a	0.800739	0
Paqr3	0.606407	0
Snx22	0	0
Copg1	-0.00645159	0
Caskin1	-0.122189	0
Tuba1b	-0.124204	0
Loxl3	-0.362154	0
Golim4	-0.414746	0
Pltp	-0.497307	0
C530005A16Rik	-0.578713	0
Fmnl3	-0.849997	0
2810002D19Rik	-3.64325	0
Gps2	0.152008	-0.00161084
Dynll1	-0.323305	-0.00161084
Cfl1	-1.35989	-0.00161084
Wnk4	-2.67201	-0.00161084
Ranbp9	0.950506	-0.00496158
Map2k1	0.876974	-0.00496158
4930414N06Rik	-0.292516	-0.0049642
Dnd1	0.338886	-0.00542237
Hltf	0.0791981	-0.00585217
Wdr33	-0.668933	-0.00585217
Ubtf	-1.13457	-0.00585217
Dopey1	-0.0195928	-0.00676201
9130221H12Rik	-0.179621	-0.00693403
Rnf139	-0.777786	-0.00790139
Gla	-0.690028	-0.00859628
Erbb2ip	0.865002	-0.0087281
Gna13	0.747291	-0.0087281
Srek1	0.270615	-0.0087281
Pusl1	0.0904839	-0.00882369
Cops3	0.517762	-0.0102179
4930481A15Rik	0.0455726	-0.0104028
Mettl3	0.939137	-0.0105065
Tk2	-0.880617	-0.0108825
Tbl1xr1	-1.25468	-0.0108825
Slc31a1	-1.3041	-0.0108825
Lamtor1	0.387928	-0.0110484
Rpl14-ps1	-0.55809	-0.0110484
Zfp704	-0.199652	-0.0113208
Aim1	-0.0779913	-0.0113691
Zfp668	-0.129047	-0.0116159
Msto1	-0.0299304	-0.0120451
Nid2	1.37254	-0.0123857
Tprgl	0.645036	-0.0123857
Psmb7	0.455508	-0.0123857
Nckap1l	0.00112734	-0.0123857
Sdf4	-0.344344	-0.0123857
Creb3	-0.72171	-0.0123857
St3gal2	-0.973527	-0.0123857
Swap70	-1.46576	-0.0123857
Ccar2	-0.798381	-0.0132892
Prss53	-0.288052	-0.0153684
Osbpl9	-0.168115	-0.0170157
Samd11	-0.689811	-0.0177701
Slc7a7	-0.452665	-0.0179136
Msmp	-0.101183	-0.0180815
Ovol3	0.174076	-0.0186861
Thap6	-0.817343	-0.0200907
Ralbp1	-1.23615	-0.0219236
Gm10814	0.401656	-0.0222814
Rac1	-0.0175078	-0.023146
Ermp1	0.243449	-0.0236689
Snx5	-0.47993	-0.0239598
Tox4	-0.313655	-0.0243619
Pogk	-0.0990394	-0.0253939
Wwp1	-0.222144	-0.0253939
Cct8	-1.20397	-0.0259251
Tbce	-1.07043	-0.0268477
Txnrd2	-1.02192	-0.0285674
Pdss1	-0.193221	-0.0295035
Ell3	3.14683	-0.0295225
Pip4k2c	1.46153	-0.0295225
Klhdc2	0.895226	-0.0295225
Mir1957b	-0.55809	-0.0295225
Serpinb6a	0.108567	-0.0297569
Trex1	0.221637	-0.0299577
Ipo7	-0.572343	-0.0299577
Cep57	0.335803	-0.0302921
Haghl	-0.697132	-0.0326773
Tmem79	-0.535149	-0.0338987
4930414L22Rik	0.685153	-0.0344639
Gpr18	1.01616	-0.0348036
Pcp2	-0.201428	-0.0348036
Dram2	1.50552	-0.0348418
Acin1	0.35656	-0.035628
Cyfip1	0.272266	-0.0362825
Slc5a2	-0.768854	-0.0373085
Pitpna	-0.1968	-0.0383699
0610040F04Rik	-1.22501	-0.0384145
Mir6363	-0.193043	-0.0392067
Gpsm2	-0.250713	-0.0400048
Gapdhs	-1.06873	-0.0400405
1500004A13Rik	-0.100491	-0.0401036
Phtf1os	0.55408	-0.0418528
Hnrnpab	-0.101389	-0.0442643
Smim1	-0.0811477	-0.0445954
Rpph1	0.462976	-0.0446924
Nkx6-2	1.27027	-0.0468149
Csf1r	0.736182	-0.0468149
Klc3	-0.266934	-0.0469766
Tmem243	-0.47993	-0.0471667
Nsmaf	0.994151	-0.0497339
Armc5	0.713851	-0.0516735
Hnrnpm	0.0188135	-0.0525556
Cdc42se1	-0.584201	-0.0525556
Dnajc1	-0.427412	-0.0530586
Gm10653	-0.743199	-0.0532045
Zc2hc1c	0.421083	-0.0553654
Impdh2	-0.851385	-0.0553654
Sdr39u1	0.535722	-0.0563772
Fam228a	-0.1686	-0.0566394
Zfp862-ps	0.313228	-0.0568738
BC037032	1.32959	-0.0583887
1700001G11Rik	-0.0168225	-0.0587633
Wdr83	-0.302367	-0.0596959
Igfbp7	0.220822	-0.0608819
Serbp1	0.0516468	-0.0608819
Eml3	0.0298911	-0.0610431
4933416M07Rik	-0.732141	-0.0613773
Ankzf1	-0.715726	-0.0620725
4933433G19Rik	-0.305137	-0.0622508
Rsbn1	-1.78767	-0.0624799
1700088E04Rik	-0.849832	-0.0633447
Fam196b	0.625335	-0.0655858
Map7d1	-1.25476	-0.0656347
Raf1	-0.351498	-0.065673
Rell2	-0.570185	-0.0681667
Pdzd9	0.335957	-0.0711778
D330050I16Rik	-0.0810975	-0.0731619
Bop1	0.248198	-0.0737679
Rab10	0.574538	-0.0747303
Zdhhc16	-0.433281	-0.0747303
Retsat	-0.31191	-0.0762124
H2afy2	1.21194	-0.0762959
Myh9	-0.528519	-0.0762959
Kpnb1	-1.12071	-0.0762959
Cers6	1.91437	-0.0764651
Nfkbil1	-0.526876	-0.0764651
Ctbp2	-0.77793	-0.0764651
Tymp	-0.943231	-0.0764651
Rnf150	-2.87824	-0.0770936
Nucks1	1.53166	-0.0791981
Atp5a1	0.731106	-0.0791981
2310033P09Rik	0.178189	-0.0796101
Lama5	0.105489	-0.0796101
Aida	-0.688862	-0.0801223
Hyls1	-0.00647864	-0.0802458
Ptgir	-0.531541	-0.0802458
Mtdh	-0.973527	-0.0810405
Rnf207	-0.323305	-0.0819741
Akirin2	-1.22252	-0.0819741
Focad	-0.583595	-0.0832007
Lamp1	0.030869	-0.0837805
Pea15a	-0.802706	-0.0849259
Pfkm	1.01616	-0.0861597
Upf1	0.232343	-0.0861597
Strn3	-0.213106	-0.0861597
Mrpl16	0.883527	-0.086977
Nxf1	0.340807	-0.086977
Cabyr	-0.242497	-0.086977
Zfp609	-0.478131	-0.086977
Syt11	-0.980921	-0.086977
Trim13	0.782443	-0.0897992
Zc3h13	0.590458	-0.0897992
Gpbp1l1	-0.300856	-0.0897992
Plekhj1	-0.680547	-0.0897992
Mef2a	-1.25468	-0.0897992
Degs2	0.794119	-0.0912777
Mmachc	1.17442	-0.0923952
Gspt1	-0.470479	-0.0923952
Dgat1	-2.67201	-0.0923952
Limd2	-0.596181	-0.0925138
Nmt1	0.833286	-0.0928704
Mrpl49	-0.0681445	-0.0928704
Casz1	-0.0885667	-0.0941606
Suv420h1	0.665588	-0.094486
Fbxl3	-0.110749	-0.094486
Myh7b	-0.77793	-0.094486
Zfp385c	0.152393	-0.095304
Ccdc73	-0.174159	-0.0959452
Gab2	0.850005	-0.097248
Celf3	-0.193859	-0.097248
Malat1	-0.695179	-0.0984805
Gtf3a	0.0980509	-0.0986839
A230103J11Rik	-0.0509355	-0.0990155
Angpt1	7.23049	-0.0990602
Dlx1as	4.42025	-0.0990602
D830015G02Rik	4.18462	-0.0990602
Col9a3	3.51258	-0.0990602
Pcdhgc3	3.51258	-0.0990602
Rcn1	3.51258	-0.0990602
Yif1a	3.51258	-0.0990602
Grin1os	2.87569	-0.0990602
Nfib	2.87569	-0.0990602
Plagl1	2.87569	-0.0990602
Flnb	1.86088	-0.0990602
A330033J07Rik	1.50272	-0.0990602
A930012L18Rik	1.50272	-0.0990602
LOC100503676	1.50272	-0.0990602
Peg3os	1.50272	-0.0990602
Chn1os3	1.46153	-0.0990602
Hadha	1.46153	-0.0990602
Lima1	1.1932	-0.0990602
Brf2	0.789494	-0.0990602
St3gal6	0.694568	-0.0990602
Mmp12	0.521162	-0.0990602
1700003D09Rik	0.499876	-0.0990602
1700010K23Rik	0.499876	-0.0990602
1700027H10Rik	0.499876	-0.0990602
2900079G21Rik	0.499876	-0.0990602
3110045C21Rik	0.499876	-0.0990602
4732416N19Rik	0.499876	-0.0990602
4930488L21Rik	0.499876	-0.0990602
9330182L06Rik	0.499876	-0.0990602
9430041J12Rik	0.499876	-0.0990602
A230072E10Rik	0.499876	-0.0990602
A330093E20Rik	0.499876	-0.0990602
A830082K12Rik	0.499876	-0.0990602
Adamts4	0.499876	-0.0990602
Aldh1b1	0.499876	-0.0990602
Atcayos	0.499876	-0.0990602
B230206H07Rik	0.499876	-0.0990602
Col12a1	0.499876	-0.0990602
Col1a1	0.499876	-0.0990602
Col1a2	0.499876	-0.0990602
Col4a1	0.499876	-0.0990602
Col6a1	0.499876	-0.0990602
Col6a3	0.499876	-0.0990602
Cplx2	0.499876	-0.0990602
Cyp1b1	0.499876	-0.0990602
Dbn1	0.499876	-0.0990602
Dclk1	0.499876	-0.0990602
Dlx1	0.499876	-0.0990602
Dpysl3	0.499876	-0.0990602
Fam13c	0.499876	-0.0990602
Fat1	0.499876	-0.0990602
Fbln2	0.499876	-0.0990602
Fgf14	0.499876	-0.0990602
Fn1	0.499876	-0.0990602
Gap43	0.499876	-0.0990602
Gca	0.499876	-0.0990602
Gja1	0.499876	-0.0990602
Glyctk	0.499876	-0.0990602
Gm10754	0.499876	-0.0990602
Gm10789	0.499876	-0.0990602
Gm11837	0.499876	-0.0990602
Gm12709	0.499876	-0.0990602
Gm6994	0.499876	-0.0990602
Gm9767	0.499876	-0.0990602
Gm9962	0.499876	-0.0990602
Gpm6a	0.499876	-0.0990602
Gpr55	0.499876	-0.0990602
Grb10	0.499876	-0.0990602
H19	0.499876	-0.0990602
Ifitm7	0.499876	-0.0990602
Igf2	0.499876	-0.0990602
Igfbp5	0.499876	-0.0990602
Inhba	0.499876	-0.0990602
Itgbl1	0.499876	-0.0990602
Kcnmb4os1	0.499876	-0.0990602
Klhl34	0.499876	-0.0990602
LOC100505025	0.499876	-0.0990602
LOC101056149	0.499876	-0.0990602
Lgals2	0.499876	-0.0990602
Lmod1	0.499876	-0.0990602
Ltbp1	0.499876	-0.0990602
Mab21l1	0.499876	-0.0990602
Map2	0.499876	-0.0990602
Mir1905	0.499876	-0.0990602
Mog	0.499876	-0.0990602
Mtg1	0.499876	-0.0990602
Muc15	0.499876	-0.0990602
Ncam1	0.499876	-0.0990602
Nedd4	0.499876	-0.0990602
Nefm	0.499876	-0.0990602
Nrep	0.499876	-0.0990602
Nrxn1	0.499876	-0.0990602
Ntrk2	0.499876	-0.0990602
Obsl1	0.499876	-0.0990602
Olfr1318	0.499876	-0.0990602
Pam16	0.499876	-0.0990602
Pcdh10	0.499876	-0.0990602
Pcdhgb7	0.499876	-0.0990602
Pcsk2os1	0.499876	-0.0990602
Pcsk2os2	0.499876	-0.0990602
Pgr	0.499876	-0.0990602
Phyhipl	0.499876	-0.0990602
Pof1b	0.499876	-0.0990602
Postn	0.499876	-0.0990602
Prss23	0.499876	-0.0990602
Ptn	0.499876	-0.0990602
Ptrf	0.499876	-0.0990602
Ric3	0.499876	-0.0990602
Robo2	0.499876	-0.0990602
Rtl1	0.499876	-0.0990602
Sdpr	0.499876	-0.0990602
Serpinh1	0.499876	-0.0990602
Slain1os	0.499876	-0.0990602
Sorbs2os	0.499876	-0.0990602
Sox11	0.499876	-0.0990602
Sparcl1	0.499876	-0.0990602
Spock2	0.499876	-0.0990602
Srrm4os	0.499876	-0.0990602
Steap2	0.499876	-0.0990602
Stk32a	0.499876	-0.0990602
Thbs3	0.499876	-0.0990602
Tmem150cos	0.499876	-0.0990602
Tpsg1	0.499876	-0.0990602
Tsix	0.499876	-0.0990602
Tubb3	0.499876	-0.0990602
Wipf3	0.499876	-0.0990602
Yif1b	0.499876	-0.0990602
Zfp532	0.499876	-0.0990602
Ctgf	0.152604	-0.0990602
Nudt6	0.152604	-0.0990602
Enah	-0.115728	-0.0990602
AU021063	-0.256489	-0.0990602
Ceacam16	-0.404548	-0.0990602
4932702P03Rik	-0.643343	-0.0990602
A930003O13Rik	-0.873087	-0.0990602
Col3a1	-0.873087	-0.0990602
D030047H15Rik	-0.873087	-0.0990602
D430036J16Rik	-0.873087	-0.0990602
Hoxa11os	-0.873087	-0.0990602
Plet1os	-0.873087	-0.0990602
Sphk1	-0.873087	-0.0990602
4931428F04Rik	-1.82387	-0.0990602
Arhgap20os	-1.82387	-0.0990602
Cav1	-1.82387	-0.0990602
Celf4	-1.82387	-0.0990602
F930015N05Rik	-1.82387	-0.0990602
Fabp7	-1.82387	-0.0990602
Ino80e	-1.82387	-0.0990602
Lox	-1.82387	-0.0990602
Map6	-1.82387	-0.0990602
Serpine1	-1.82387	-0.0990602
Timp3	-1.82387	-0.0990602
Tnc	-1.82387	-0.0990602
A230070E04Rik	-2.49154	-0.0990602
Pigh	-2.49154	-0.0990602
Cenpn	-2.78036	-0.0990602
2700099C18Rik	-3.01915	-0.0990602
Zc3h14	-3.01915	-0.0990602
Rpl23a	-3.95593	-0.0990602
Rasa1	-0.668933	-0.100337
Gm16907	0.363586	-0.102148
Gcnt7	-0.90379	-0.102516
Lrrc51	-0.567514	-0.103421
Mettl5	0.0287133	-0.10362
Zranb2	-0.433281	-0.104974
Arhgef4	-0.773138	-0.104974
M6pr	0.188884	-0.105113
Mphosph8	-0.973701	-0.105113
Anp32b	-0.18207	-0.105573
Tcof1	1.1932	-0.107004
Zfp672	-1.82387	-0.107004
Nop9	-3.22581	-0.107004
Adal	-1.2789	-0.107108
Tjp3	-1.89456	-0.107108
Ccdc17	-2.6097	-0.107108
1110002L01Rik	-1.14832	-0.107811
Hspa4	-0.919227	-0.107818
Inpp5e	-0.106038	-0.108
Ahnak	-0.574745	-0.108432
Bace1	0.159769	-0.10848
Mxd3	0	-0.108669
Notch1	0.316572	-0.10868
Leng9	0.136202	-0.10868
Slc39a5	-0.271191	-0.10868
Nudt4	-0.36839	-0.10868
Wdr12	-1.0593	-0.10868
Sod1	-1.09036	-0.10868
Usp33	-1.9728	-0.10868
Galr2	-4.37259	-0.10868
Stk11	-4.82415	-0.10868
Gm16973	-0.740733	-0.110163
BC055324	-0.130986	-0.110403
Sdccag8	1.39787	-0.111062
Serinc4	-0.325664	-0.113338
Azi2	0.317614	-0.113799
Nrg4	-0.0648276	-0.114898
Nfkb2	-0.500882	-0.115649
Slc39a1	-0.314727	-0.11614
Ampd3	-0.652851	-0.11614
Lrsam1	0.831297	-0.11615
Rad9a	-0.347709	-0.116197
Zeb2	1.00178	-0.116477
Scai	-1.38336	-0.117915
Srsf9	-0.745288	-0.118975
Ciao1	-0.205641	-0.119849
Nrm	-0.636819	-0.120343
Taf10	0.383364	-0.120357
Cd97	-0.0024853	-0.120382
4930579G18Rik	-0.336199	-0.120838
Rarres2	-0.130321	-0.121164
Narfl	-0.980742	-0.121658
Zfp513	-0.752212	-0.122051
Slc12a6	0.553831	-0.123369
Cebpd	-0.206981	-0.123369
Fam104a	-0.00372744	-0.123528
Eif4enif1	1.02729	-0.124132
Acat3	-0.64112	-0.124883
C230091D08Rik	-0.371666	-0.125575
2310068J16Rik	-0.999858	-0.125671
Rnf214	0.302835	-0.130812
Atp5b	0.0375366	-0.130812
Ammecr1l	-0.110749	-0.130812
Camk1	-0.851054	-0.130812
Ilk	-0.550944	-0.131259
BC024978	-0.450055	-0.132988
Trim41	-1.09259	-0.134333
Anp32a	0.582022	-0.135969
Rnls	-0.577571	-0.136184
Srrd	-0.0983547	-0.136989
Man2c1os	0.186612	-0.13737
Krr1	-2.12685	-0.138432
Farp2	-0.120002	-0.139442
Pitpnm1	0.315196	-0.139529
Gm10677	-0.463665	-0.13992
Mycbp	-0.586126	-0.140017
Ncapg	-0.222525	-0.140136
Zeb2os	-0.582639	-0.142675
9530082P21Rik	-0.701288	-0.143558
Nudcd1	0.098862	-0.14362
Hcfc1r1	0.800189	-0.144873
Ndufs8	-0.248134	-0.145179
Lrrc71	0.0715851	-0.14537
Ctsw	-1.12531	-0.146828
Tex10	-0.122644	-0.14745
Hnrnph1	-0.844456	-0.147912
Zc3h7a	2.99097	-0.148162
Sox4	2.47341	-0.148162
Las1l	1.11497	-0.148162
Hdac2	0.499876	-0.148162
Polr2i	-0.115728	-0.148162
Dcun1d3	-1.13941	-0.148162
Nolc1	-4.05862	-0.148162
Slc18a1	0.748512	-0.148617
Cd93	-2.61993	-0.149806
[truncated: 1,468 more rows]
