# Supplementary material for: RIG-I-like receptors direct inflammatory macrophage polarization against West Nile virus infection
Source: Nat Commun. 2019 Aug 13;10:3649. doi: 10.1038/s41467-019-11250-5 (PMC6692387; doi:10.1038/s41467-019-11250-5)
Supplement: Supplementary file 8 — Supplementary Data 5 [file 41467_2019_11250_MOESM8_ESM.xlsx]

## Sheet: ISGs_DE_updated
Differentially Expressed Interferon Stimulated Genes
	log2fc.BMM_WT_24h	log2fc.BMM_LGP2_24h	log2fc.BMM_MDA5_24h	log2fc.BMM_DKO_24h	log2fc.BMM_RIGI.WT_24h	log2fc.BMM_RIGI_24h	log2fc.BMM_WT_48h	log2fc.BMM_LGP2_48h	log2fc.BMM_MDA5_48h	log2fc.BMM_RIGI.WT_48h	log2fc.BMM_RIGI_48h	p.value.adj.BMM_WT_24h	p.value.adj.BMM_LGP2_24h	p.value.adj.BMM_MDA5_24h	p.value.adj.BMM_DKO_24h	p.value.adj.BMM_RIGI.WT_24h	p.value.adj.BMM_RIGI_24h	p.value.adj.BMM_WT_48h	p.value.adj.BMM_LGP2_48h	p.value.adj.BMM_MDA5_48h	p.value.adj.BMM_RIGI.WT_48h	p.value.adj.BMM_RIGI_48h
1700020L24Rik	-0.824	-0.62	-0.913	-0.788	-0.394	-0.471	-1.428	-0.054	-1.81	-0.442	-0.367	0.205588	0.300086	0.164666	0.533962	0.549989	0.434622	0.03642	0.943661	0.01485	0.578343	0.578105
1700034H15Rik	1.325	0.985	1.377	1.029	1.187	1.667	1.047	1.044	1.038	0.514	1.382	0.000252	0.002211	0.000194	0.038759	0.000796	3e-06	0.003895	0.004119	0.007561	0.194923	0.000101
2610203C22Rik	-0.834	-1.446	-1.1	-0.869	-1.142	-0.519	-1.269	-1.778	-1.827	-1.712	-1.299	0.054904	0.000578	0.013653	0.216315	0.009379	0.192465	0.006124	0.000237	0.000383	0.001125	0.002913
2810474O19Rik	1.331	1.018	1.261	0.462	1.447	1.144	1.419	1.304	1.357	1.501	1.432	2.1e-05	0.000222	5.7e-05	0.342403	6e-06	5.5e-05	1.2e-05	4.6e-05	6.8e-05	2.6e-05	3e-06
4833422C13Rik	-1.003	-1.419	-2.344	0.398	-1.78	-2.037	-1.561	-1.876	-2.023	-1.369	-1.211	0.175321	0.037256	0.002552	0.827299	0.016723	0.003749	0.044045	0.016805	0.016529	0.113482	0.092269
4930430F08Rik	-1.216	-1.141	-0.94	0.009	-1.3	-0.995	-0.441	-0.538	-0.278	-0.527	-0.464	0	0	1.8e-05	0.989551	0	1e-06	0.029473	0.008943	0.209504	0.020374	0.014752
4933428G20Rik	-1.073	-1.681	-1.397	0.665	-0.88	-0.867	-1.272	-1.52	-2.357	-0.975	-1.27	0.007182	2.2e-05	0.000821	0.320008	0.024555	0.017345	0.002512	0.000436	2e-06	0.033377	0.001367
5430405H02Rik	0.912	0.98	0.916	0.736	0.835	0.488	1.158	1.219	1.34	1.204	0.616	0.000264	3.2e-05	0.000304	0.031263	0.000661	0.024575	1.6e-05	8e-06	5e-06	4.5e-05	0.008001
9330175E14Rik	3.329	2.766	3.383	0.468	3.25	2.946	2.766	2.766	2.889	2.52	2.262	0	0	0	0.645326	0	0	2e-06	2e-06	3e-06	4e-05	1.5e-05
9430069I07Rik	-1.654	-1.626	-3.345	-0.27	-3.413	-1.604	-1.764	-2.433	-3.243	-2.609	-2.158	0.022442	0.014882	3.4e-05	0.892917	1.9e-05	0.016721	0.019776	0.001808	0.000167	0.002522	0.002853
9930014A18Rik	1.322	0.828	1.54	0.391	1.585	0.783	0.842	0.835	0.76	0.961	0.498	5.4e-05	0.003402	8e-06	0.494525	4e-06	0.005611	0.008127	0.008928	0.025509	0.006867	0.086869
A130010J15Rik	-1.07	-1.034	-0.914	-0.334	-0.782	-0.72	-0.354	-0.466	-0.346	-0.318	-0.213	3e-06	1e-06	4.5e-05	0.333734	0.000245	0.000263	0.091579	0.027497	0.130443	0.174726	0.27987
A930015D03Rik	3.402	2.769	2.914	1.089	3.437	3.037	3.5	3.303	3.257	3.257	3.165	0	0	1e-06	0.178695	0	0	0	0	1e-06	1e-06	0
Acss2os	2.315	2.187	1.893	0.665	0.378	0.853	1.77	1.026	1.082	0.275	0.748	0.000808	0.000579	0.00555	0.620588	0.570483	0.156399	0.010933	0.137408	0.149361	0.74118	0.245751
Acta2	-2.831	-3.161	-3.807	-0.563	-2.876	-2.956	-4.503	-4.516	-5.993	-5.176	-4.384	0.001942	0.000239	8.9e-05	0.784184	0.001565	0.000555	1e-05	1e-05	0	5e-06	5e-06
Actn1	-1.476	-2.012	-1.989	-0.026	-1.412	-1.525	-1.864	-1.974	-2.311	-1.679	-1.678	0.000238	1e-06	5e-06	0.984747	0.000373	5.5e-05	1.6e-05	7e-06	2e-06	0.000281	2.8e-05
Adamts1	-2.273	-2.79	-3.221	-1.143	-1.519	-2.042	-3.065	-2.767	-4.305	-2.624	-2.39	0.004505	0.000252	0.000159	0.415095	0.050074	0.005536	0.000364	0.00114	9e-06	0.004756	0.002325
Adar	2.488	2.28	2.289	0.026	2.156	2.41	2.33	2.201	2.121	2.021	2.255	0	0	0	0.971697	0	0	0	0	0	0	0
Adck3	0.579	0.626	0.546	1.424	0.292	1.026	0.91	1.084	1.688	0.863	1.355	0.15875	0.096311	0.187271	0.016372	0.481438	0.007986	0.034774	0.013006	0.000502	0.07234	0.001175
Aebp1	-2.325	-2.657	-2.824	-1.149	-1.445	-1.723	-2.489	-2.372	-3.546	-1.647	-1.768	0.015465	0.003101	0.004334	0.534081	0.124864	0.04902	0.013117	0.01835	0.001374	0.137617	0.055877
Aff1	1.013	0.711	0.7	0.331	1.038	0.651	1.057	0.801	0.647	0.794	0.475	2e-06	0.000115	0.000487	0.293225	1e-06	0.000367	2e-06	0.000129	0.002703	0.000497	0.010042
Akap12	-2.824	-3.214	-2.945	0.764	-2.453	-2.473	-2.563	-3.203	-3.3	-2.97	-2.747	0.000958	7.4e-05	0.000729	0.655429	0.003312	0.001585	0.003379	0.000385	0.000588	0.00243	0.000942
Akap2	-1.458	-2.328	-1.732	0.225	-0.877	-0.01	-2.312	-2.31	-2.452	-1.616	-1.364	0.027534	0.000293	0.010709	0.905403	0.179115	0.987274	0.001225	0.001283	0.001409	0.036164	0.034055
Aldh1l2	-1.773	-2.62	-2.841	1.168	-0.836	-1.878	-2.421	-2.879	-3.524	-1.306	-2.186	0.016063	0.00024	0.000319	0.357575	0.247613	0.006316	0.002093	0.000363	6.6e-05	0.125031	0.002863
Ammecr1	-0.138	-1.169	-0.8	-0.12	-0.237	-0.545	-0.314	-1.025	-1.079	-0.382	-0.808	0.697398	0.000439	0.022225	0.902538	0.492948	0.083171	0.393952	0.005214	0.006069	0.346991	0.016607
Amt	-0.941	-1.749	-1.434	-0.016	-0.86	-1.491	-2.318	-1.837	-1.683	-0.918	-0.995	0.079206	0.000721	0.009596	0.9928	0.105819	0.003454	0.000114	0.001614	0.006288	0.142961	0.05684
Angpt1	-0.632	-1.164	-0.509	-1.863	-0.206	-0.506	-1.787	-1.491	-2.302	-1.783	-1.02	0.480908	0.14996	0.574168	0.186528	0.821506	0.538554	0.053389	0.108355	0.022094	0.084512	0.239084
Angptl6	1.003	0.882	0.857	1.075	1.165	0.722	0.682	0.678	0.679	1.185	0.823	0.000144	0.000234	0.000996	0.002134	1.8e-05	0.002075	0.00863	0.009301	0.014969	0.000103	0.000963
Ankrd55	-0.389	0.355	0.131	0.026	-0.25	-0.155	0.429	0.554	1.172	0.928	0.792	0.471547	0.472339	0.814515	0.98817	0.646201	0.762324	0.45665	0.331394	0.052829	0.13629	0.125803
Anxa4	0.923	1.06	1.308	0.138	1.375	0.949	0.752	0.943	1.159	1.003	0.804	4.9e-05	1e-06	0	0.772404	0	1e-05	0.000897	6.1e-05	8e-06	0.000105	0.000196
Ap4m1	-0.661	-0.612	-0.647	-0.223	-1.037	-0.84	-0.255	-0.268	-0.58	-0.414	-0.654	0.02026	0.019271	0.024832	0.720437	0.000488	0.001925	0.401519	0.378319	0.070476	0.211885	0.018549
Apobec3	2.954	2.788	2.856	0.303	2.668	2.671	2.817	2.773	2.95	2.293	2.579	0	0	0	0.619159	0	0	0	0	0	0	0
Appl2	-1.861	-1.545	-1.327	-0.17	-1.735	-1.756	-0.636	-0.551	-0.564	-0.45	-0.659	7.9e-05	0.000264	0.003397	0.884654	0.000179	5.7e-05	0.162742	0.230191	0.259674	0.382464	0.11718
Arid4a	1.147	0.879	0.872	0.088	0.869	0.75	0.936	0.75	0.601	0.54	0.511	0	0	0	0.789362	0	1e-06	0	5e-06	0.000305	0.001405	0.000403
Axl	1.247	0.771	0.881	-0.129	1.183	0.853	1.006	0.683	0.443	0.681	0.294	0.000734	0.017709	0.01441	0.896368	0.001174	0.009512	0.007039	0.063659	0.274369	0.096355	0.399521
B2m	1.488	1.679	1.602	-0.039	1.581	1.927	1.987	2.172	2.272	2.111	2.462	0	0	0	0.958455	0	0	0	0	0	0	0
B430010I23Rik	2.657	1.714	1.692	-0.318	2.955	1.529	1.608	0.775	0.827	1.859	0.329	1e-06	0.000147	0.000582	0.762266	0	0.000605	0.00123	0.107088	0.112933	0.000837	0.472588
BC037032	-0.649	-0.797	-0.79	-0.136	-0.782	-0.426	-0.848	-0.661	-1.322	-1.123	-0.519	0.141045	0.049415	0.076843	0.916583	0.074464	0.294936	0.066244	0.154668	0.008957	0.030195	0.229901
Bach2os	-1.079	-0.282	-1.107	0.372	-0.681	-0.964	1.367	1.218	0.551	1.878	0.958	0.061517	0.601984	0.05816	0.782034	0.234415	0.069128	0.024271	0.044772	0.415663	0.006245	0.087838
Brd3	-0.832	-1.037	-0.844	-0.015	-1.14	-0.952	-0.708	-0.727	-0.787	-0.705	-0.784	2e-06	0	2e-06	0.976205	0	0	3.2e-05	2.4e-05	2e-05	0.000147	2e-06
C3	5.588	4.645	4.703	1.428	5.449	5.232	6.522	6.315	6.366	5.79	5.761	9e-06	3.6e-05	0.00013	0.506402	1.3e-05	7e-06	1e-06	2e-06	6e-06	4.1e-05	3e-06
C530008M17Rik	-1.869	-3.666	-3.535	-1.513	-1.895	-3.371	-2.359	-4.204	-3.898	-2.123	-3.044	0.02865	2.1e-05	0.000148	0.29112	0.025849	7.7e-05	0.008911	1.8e-05	0.000135	0.033121	0.000495
Cald1	-2.379	-2.689	-2.917	-0.005	-1.65	-2.045	-2.634	-2.607	-3.433	-2.301	-2.302	0.005528	0.000848	0.001056	0.998447	0.047678	0.009283	0.003376	0.003777	0.000512	0.019513	0.005819
Calu	-1.397	-1.647	-1.848	-0.389	-1.238	-1.414	-1.666	-1.749	-2.066	-1.411	-1.523	1e-05	0	0	0.459594	5.5e-05	2e-06	1e-06	0	0	6.4e-05	1e-06
Camk2n2	-1.878	-1.418	-1.001	0.461	-1.182	-0.845	-1.401	-0.943	-0.728	-0.438	-0.02	1.9e-05	0.000245	0.013661	0.553027	0.003468	0.021335	0.001106	0.023688	0.105138	0.35041	0.96327
Capg	0.16	0.459	0.734	0.06	0.788	0.732	0.508	0.679	0.914	0.931	1.16	0.524817	0.043998	0.004452	0.937236	0.002052	0.002022	0.050085	0.010103	0.001531	0.001813	1.4e-05
Capn2	-0.81	-0.948	-0.941	-0.154	-0.471	-0.738	-0.81	-0.929	-1.169	-0.574	-0.711	0	0	0	0.541181	0.000534	0	0	0	0	0.000309	1e-06
Cbx5	-0.931	-1.228	-1.179	-0.557	-1.279	-1.379	-1.097	-1.205	-1.405	-1.196	-1.196	3.7e-05	0	1e-06	0.069285	0	0	5e-06	1e-06	0	6e-06	0
Cbx7	-1.162	-0.929	-0.95	0.185	-1.146	-1.37	-1.263	-0.896	-1.265	-1.472	-1.61	0.015994	0.034386	0.049511	0.887973	0.016841	0.00261	0.012261	0.073619	0.019846	0.00926	0.000931
Ccdc104	-1.138	-0.889	-0.916	0.068	-0.973	-1.085	-0.851	-0.786	-0.677	-0.763	-0.842	0	3e-06	1.1e-05	0.893789	3e-06	0	4.2e-05	0.000128	0.001482	0.000619	1.8e-05
Ccdc167	1.123	0.968	1.024	0.124	1.037	1.01	0.812	0.842	0.877	0.863	0.811	0	0	0	0.708222	0	0	5e-06	3e-06	5e-06	1e-05	2e-06
Ccdc25	1.575	1.4	1.401	0.233	1.555	1.03	1.072	0.888	1.04	0.862	0.677	0	0	0	0.594183	0	6e-06	1.8e-05	0.000245	7.7e-05	0.001062	0.002033
Ccdc74a	-1.54	-1.438	-1.823	-0.367	-1.451	-1.494	-2.285	-1.971	-1.449	-1.727	-0.611	0.005557	0.004845	0.001492	0.767101	0.008344	0.003746	0.000159	0.000908	0.019014	0.007348	0.250592
Ccdc80	-2.48	-3.015	-3.843	-1.094	-1.737	-2.259	-3.175	-3.327	-5.698	-2.213	-2.712	0.01561	0.001803	0.000441	0.591382	0.08442	0.016857	0.003522	0.002421	7e-06	0.061863	0.007147
Ccl6	-1.005	-0.151	-0.629	-0.721	-1.56	-0.702	-0.338	0.281	0.03	-1.12	-0.183	0.021902	0.712725	0.152105	0.335957	0.000634	0.078688	0.474057	0.555973	0.956945	0.028337	0.67898
Ccnd2	-0.7	-1.537	-1.563	-0.794	-0.334	-1.002	-0.734	-1.305	-1.832	-0.801	-1.316	0.274909	0.010001	0.017204	0.521313	0.607912	0.087837	0.27985	0.05229	0.012228	0.288717	0.035444
Cd274	4.504	4.306	4.268	1.672	5.104	4.311	4.473	4.487	4.491	4.725	4.098	0	0	0	0.023729	0	0	0	0	0	0	0
Cdh11	-2.021	-2.332	-2.192	-0.542	-1.355	-1.365	-2.37	-2.195	-2.644	-2.05	-1.615	0.037701	0.00991	0.026646	0.818828	0.158522	0.12464	0.020189	0.031678	0.016744	0.070448	0.086633
Cebpb	0.856	0.834	1.157	1.517	1.283	1.052	0.72	0.888	1.446	0.817	1.065	0.013864	0.009322	0.001463	0.00202	0.000409	0.001453	0.045216	0.014896	0.000381	0.042321	0.002119
Cept1	1.503	1.506	1.418	0.22	1.528	1.379	1.423	1.568	1.421	1.323	1.159	0	0	0	0.558403	0	0	0	0	0	0	0
Cerkl	1.777	1.899	1.625	0.698	1.818	1.105	0.508	0.685	0.817	1.154	0.222	5.2e-05	5e-06	0.000206	0.305909	3.7e-05	0.003759	0.231183	0.104266	0.073177	0.014837	0.584891
Cers6	1.954	1.402	1.315	0.689	1.694	1.526	1.434	1.138	0.938	1.048	0.878	0	0	4e-06	0.056641	0	0	1e-06	4.2e-05	0.000998	0.000442	0.000455
Cflar	1.963	1.479	1.609	0.968	2.152	1.846	1.832	1.745	1.765	1.73	1.835	0.000812	0.004789	0.005459	0.306756	0.000279	0.000655	0.002299	0.003603	0.005834	0.008823	0.001194
Chmp4b	1.143	1.272	1.18	0.122	1.253	1.207	0.878	0.917	0.925	0.813	0.932	0	0	0	0.579771	0	0	0	0	0	0	0
Chn1os3	-1.616	-1.797	-0.323	-0.268	-1.166	-0.614	-1.157	-1.333	-1.154	-1.347	-0.318	0.078029	0.033523	0.734697	0.920736	0.200453	0.470013	0.232845	0.168089	0.27695	0.210692	0.734272
Ckb	-1.488	-0.788	-1.279	-0.962	-1.223	-0.897	-0.689	-0.531	-1.049	-1.208	-0.633	0.000973	0.046367	0.004333	0.153399	0.005263	0.024584	0.126117	0.245032	0.031754	0.016993	0.129522
Clic4	0.929	0.42	0.769	-0.127	1.545	1.239	0.16	0.069	0.203	0.445	0.511	0.011779	0.206575	0.037511	0.902415	8.6e-05	0.000482	0.696263	0.87089	0.642446	0.300644	0.147708
Cmbl	-3.662	-2.96	-3.812	-0.354	-3.146	-2.029	-3.188	-2.691	-3.267	-2.702	-1.843	6.2e-05	0.000296	4.6e-05	0.872668	0.000383	0.00984	0.000529	0.00291	0.000883	0.00668	0.024899
Cmpk2	7.937	7.751	6.583	-0.194	7.584	8.047	7.396	7.482	6.329	6.899	7.655	0	0	0	0.926997	0	0	0	0	0	0	0
Cnp	1.939	2.03	1.862	-0.458	2.009	2.012	1.467	1.602	1.5	1.187	1.474	0	0	0	0.140889	0	0	0	0	0	4e-06	0
Coa5	1.402	1.312	1.116	0.138	1.211	1.225	1.35	1.412	1.318	1.123	1.222	0	0	2e-06	0.758878	0	0	0	0	0	9e-06	0
Col5a1	-2.553	-2.785	-3.638	-0.582	-2.356	-2.424	-3.217	-3.251	-5.225	-3.018	-3.068	0.007063	0.001663	0.000301	0.789362	0.011967	0.005716	0.0014	0.001312	7e-06	0.006299	0.00115
Col5a2	-2.262	-2.445	-3.026	-0.609	-1.662	-2.067	-2.573	-2.454	-3.785	-2.314	-2.387	0.016907	0.005471	0.002164	0.77982	0.074179	0.017896	0.009625	0.013725	0.000608	0.035186	0.010099
Col6a2	-2.635	-2.934	-3.523	-1.544	-2.55	-2.149	-3.947	-3.692	-5.79	-3.37	-2.622	0.015172	0.003749	0.00184	0.42863	0.0179	0.030408	0.000762	0.001545	1.3e-05	0.008095	0.013337
Col9a3	2.999	2.529	2.89	0.164	2.655	1.798	1.796	1.603	1.698	1.943	0.377	1e-06	3e-06	2e-06	0.912616	5e-06	0.000362	0.001297	0.003748	0.004188	0.001723	0.462982
Cpe	-2.649	-2.65	-2.977	-0.576	-2.297	-2.361	-2.483	-2.516	-3.22	-2.21	-2.108	1e-06	0	0	0.50961	7e-06	1e-06	3e-06	3e-06	0	9.7e-05	1.6e-05
Csf1	-1.006	-1.629	-0.405	0.264	0.304	-0.737	-1.216	-1.344	-0.818	-0.415	-1.024	0.228798	0.034147	0.637824	0.914077	0.722969	0.339034	0.166168	0.125752	0.402977	0.692222	0.209604
Ctsc	2.262	2.132	1.78	-0.399	2.074	1.93	1.688	1.797	1.72	1.133	1.395	0	0	2.4e-05	0.594232	2e-06	1e-06	6.2e-05	2.7e-05	0.000127	0.01034	0.000301
Cttn	-2.303	-2.341	-2.632	-0.421	-1.765	-1.966	-2.41	-2.14	-2.606	-1.976	-1.875	0.001971	0.000703	0.000612	0.806261	0.014398	0.00383	0.001858	0.005305	0.001757	0.019038	0.008326
D730005E14Rik	2.989	2.778	3.09	0.317	2.473	2.577	2.894	2.769	3.098	2.147	2.441	0	0	0	0.669775	0	0	0	0	0	2e-06	0
Daxx	3.513	3.368	3.24	0.093	3.509	3.408	3.003	2.955	2.825	2.697	2.874	0	0	0	0.91452	0	0	0	0	0	0	0
Dcbld2	-1.155	-1.802	-0.832	0.503	0.228	-0.317	-2.234	-2.041	-1.657	-1.519	-1.492	0.167958	0.020214	0.326997	0.80173	0.792319	0.690438	0.011772	0.021257	0.081779	0.121035	0.067182
Ddhd2	-1.373	-1.473	-1.059	-0.014	-1.596	-1.314	-0.851	-0.804	-0.773	-0.818	-0.818	2e-06	0	0.000113	0.986739	0	1e-06	0.001622	0.002814	0.006924	0.00582	0.001229
Ddit3	1.071	1.244	1.265	2.224	1.636	1.603	2.263	2.237	2.277	2.813	2.646	0.000845	4.7e-05	0.000155	1e-06	3e-06	1e-06	0	0	0	0	0
Ddr2	-2.102	-2.532	-2.488	-0.093	-1.931	-1.866	-2.38	-2.445	-3.209	-2.492	-1.975	0.014818	0.001817	0.005003	0.975245	0.023666	0.018676	0.008534	0.007261	0.001264	0.013267	0.018528
Ddx21	-0.79	-1.05	-0.715	0.205	-0.682	-0.896	-0.34	-0.506	-0.336	-0.276	-0.495	1.8e-05	0	9.3e-05	0.523189	0.000126	1e-06	0.049597	0.0044	0.074278	0.153566	0.002949
Ddx46	-0.919	-1.078	-0.817	0.063	-1.09	-1.054	-0.477	-0.668	-0.478	-0.473	-0.538	6e-06	0	4.6e-05	0.902415	0	0	0.012031	0.000716	0.019624	0.024942	0.0029
Dfna5	-1.86	-1.727	-1.604	-0.182	-1.123	-1.288	-0.348	-0.339	-0.505	0.118	-0.192	0	0	1e-06	0.778716	0.000167	8e-06	0.23784	0.252383	0.111826	0.737969	0.491299
Dnah11	-1.622	-0.834	-0.693	-0.701	-1.229	-1.295	-0.407	-0.373	-0.099	0.082	-0.142	0.000515	0.040036	0.119738	0.363757	0.006179	0.00217	0.391221	0.435018	0.859669	0.886942	0.75313
Dock10	0.852	0.55	0.823	0.967	0.809	0.773	1.147	0.786	0.918	0.93	0.775	0.000463	0.010205	0.00079	0.003158	0.000754	0.000548	1.4e-05	0.001625	0.000676	0.000849	0.000925
Dram2	0.684	0.841	0.872	0.191	0.87	0.771	0.874	0.975	1.026	0.949	0.794	2e-06	0	0	0.384775	0	0	0	0	0	0	0
Dst	-0.434	-1.578	-0.389	0.713	-0.171	-0.541	-0.504	-1.054	-0.749	-0.718	-1.196	0.549465	0.016578	0.593343	0.624214	0.816292	0.410416	0.515251	0.158155	0.36539	0.394821	0.083123
Dtx3l	3.592	3.265	3.346	-0.132	3.231	3.455	3.376	3.217	3.174	3.153	3.299	0	0	0	0.856612	0	0	0	0	0	0	0
E130310I04Rik	-2.089	-2.573	-3.385	-1.495	-2.476	-2.312	-2.392	-2.735	-4.267	-2.456	-2.755	0.062154	0.013461	0.003788	0.481066	0.026989	0.0259	0.041398	0.020869	0.001117	0.060499	0.012737
Eif1ax	-1.038	-1.131	-1.025	0.166	-0.867	-0.787	-0.787	-0.949	-0.729	-0.726	-0.525	0	0	0	0.594183	1e-06	2e-06	1.1e-05	0	9.6e-05	0.000156	0.000886
Eif2ak2	2.83	2.372	2.441	-0.641	2.144	2.426	2.454	2.171	2.149	1.786	2.096	0	0	0	0.087381	0	0	0	0	0	0	0
Epha1	0.15	0.204	-0.271	0.706	-0.455	-0.856	-0.344	-0.629	-1.352	-1.371	-2.11	0.784856	0.68014	0.616664	0.477095	0.386202	0.076074	0.550975	0.259838	0.023689	0.026288	0.000124
Eprs	-1.116	-1.338	-1.106	0.769	-0.742	-0.937	-0.556	-0.696	-0.518	-0.035	-0.411	1.9e-05	0	2.8e-05	0.02398	0.002117	6.9e-05	0.024047	0.005571	0.051638	0.909262	0.071468
Epsti1	3.512	3.681	3.523	-0.031	3.352	3.685	3.269	3.428	3.334	2.933	3.396	0	0	0	0.972844	0	0	0	0	0	0	0
Etnk1	1.908	1.719	1.663	-0.211	1.673	1.712	1.383	1.302	1.288	1.116	1.257	0	0	0	0.464196	0	0	0	0	0	0	0
Evi2a	1.201	1.476	1.195	-1.053	1.022	1.651	0.885	0.986	0.82	0.462	0.934	0.000191	2e-06	0.000245	0.014698	0.001058	0	0.005659	0.002372	0.016483	0.188129	0.002029
Fads3	-2.067	-2.409	-2.365	0.397	-1.507	-1.981	-2.807	-2.437	-3.535	-2.07	-2.275	0.003269	0.000291	0.001091	0.808322	0.026915	0.002342	0.000212	0.001055	2.4e-05	0.010246	0.001033
Fam198b	-1.794	-1.703	-1.721	-0.725	-1.476	-2.014	-0.881	-1.16	-1.473	-0.899	-1.496	3.1e-05	1.7e-05	7e-05	0.263272	0.000349	1e-06	0.031389	0.005476	0.001225	0.048929	0.000223
Fam49a	1.11	0.985	1.038	0.952	1.544	1.385	1.356	1.249	1.321	1.603	1.409	0.000677	0.000931	0.00152	0.036098	9e-06	1.4e-05	9.6e-05	0.000285	0.000326	4.1e-05	2.2e-05
Fam84b	1.274	1.118	1.657	0.396	1.619	0.95	0.992	0.816	0.848	1.059	0.569	8e-06	1.5e-05	0	0.374906	0	0.000162	0.000393	0.00291	0.003815	0.000628	0.022447
Fgf10	-2.942	-1.484	-1.294	-0.297	1.01	-0.452	-1.465	-1.077	-1.524	-0.105	0.205	0.033927	0.241461	0.35568	0.948375	0.4681	0.73156	0.319305	0.473279	0.34355	0.954667	0.888342
Flnb	-0.97	-1.852	-1.154	0.502	-0.3	-1.004	-1.568	-1.891	-1.863	-1.239	-1.819	0.300256	0.031019	0.218813	0.826745	0.754515	0.240706	0.107845	0.053444	0.078462	0.258109	0.045437
Fnbp1l	1.3	0.733	0.648	0.358	1.117	1.22	0.906	0.572	0.32	0.332	0.655	0.000941	0.033592	0.086588	0.647875	0.003567	0.000782	0.021497	0.146322	0.466824	0.46113	0.071909
Fndc3a	2.128	1.841	1.907	0.011	2.01	1.819	1.83	1.65	1.676	1.507	1.476	0	0	0	0.987672	0	0	0	0	0	0	0
Foxo3	-0.866	-0.997	-0.798	-0.182	-1.195	-0.776	-0.376	-0.422	-0.824	-0.587	-0.545	0.02127	0.004522	0.035462	0.847271	0.001912	0.024783	0.345303	0.287832	0.051735	0.178396	0.132191
Fstl1	-2.343	-2.513	-2.961	-1.385	-1.86	-1.806	-2.999	-2.743	-4.101	-2.733	-2.325	0.015765	0.005313	0.00319	0.426841	0.051379	0.041493	0.003579	0.007447	0.000321	0.015696	0.01411
Fxyd5	0.948	1.109	1.259	-0.34	0.64	0.497	1.153	1.221	1.476	1.189	0.894	0.016056	0.002683	0.002144	0.684056	0.097614	0.164372	0.005545	0.003582	0.00119	0.009962	0.019672
G530011O06Rik	3.509	1.803	3.271	-0.254	4.026	2.3	3.452	2.483	4.057	3.556	6.683	0.032125	0.227872	0.048098	0.963147	0.014297	0.12415	0.043341	0.14817	0.028692	0.062113	9.6e-05
Gart	-1.116	-1.114	-0.872	-0.072	-1.102	-1.171	-0.718	-0.736	-0.595	-0.601	-0.722	0	0	4e-06	0.862977	0	0	8.7e-05	6.6e-05	0.001683	0.002131	3.2e-05
Gbp2	6.415	5.969	5.777	0.856	6.343	5.916	5.486	5.296	5.078	5.437	5.158	0	0	0	0.448829	0	0	0	0	0	0	0
Gbp5	7.622	7.355	6.753	2.307	7.486	7.46	6.479	6.596	6.093	6.276	6.464	0	0	0	0.042025	0	0	0	0	0	0	0
Gbp7	5.614	4.994	4.994	-0.079	5.04	5	4.627	4.303	4.328	4.189	4.154	0	0	0	0.961408	0	0	0	0	0	0	0
Gemin4	-1.39	-1.616	-1.445	-0.468	-1.179	-1.323	-1.224	-1.151	-1.024	-1.04	-1.025	0	0	0	0.148088	1e-06	0	1e-06	3e-06	4.9e-05	6.3e-05	6e-06
Gls	-0.825	-1.02	-0.791	0.143	-1.002	-0.885	-0.754	-0.821	-0.658	-0.712	-0.765	4.4e-05	0	9.9e-05	0.725454	2e-06	4e-06	0.000225	7.8e-05	0.002043	0.00135	7.8e-05
Gm10865	0.992	0.663	0.88	0.057	0.883	1.019	0.441	0.52	0.426	0.438	0.587	1e-05	0.000592	7.1e-05	0.922463	5e-05	2e-06	0.035058	0.013995	0.05993	0.06003	0.003377
Gm11149	-1.752	-2.661	-3.356	0.642	-2.356	-2.634	-2.434	-3.041	-3.874	-2.35	-2.888	0.027889	0.00053	0.000119	0.710389	0.003695	0.000636	0.004153	0.000504	5.7e-05	0.012165	0.000408
Gm11651	2.246	2.614	0.842	0.061	1.002	1.591	0.621	0.134	-0.391	-0.345	0.235	0.01626	0.002834	0.36931	0.985903	0.275581	0.06154	0.540052	0.901838	0.728643	0.768754	0.805119
Gm11747	0.268	0.058	-1.762	-1.96	-1.191	-1.474	-0.381	-0.389	-2.535	-1.015	-1.603	0.688512	0.926444	0.008384	0.03945	0.063744	0.014581	0.593212	0.584173	0.000834	0.179816	0.012113
Gm12185	5.324	4.33	4.043	-0.583	5.092	4.421	5.772	4.914	4.823	5.148	4.889	0	0	0	0.647253	0	0	0	0	0	0	0
Gm14446	10.49	10.033	7.267	-0.294	9.782	8.662	10.763	10.419	7.685	9.732	8.772	0	0	0	0.919702	0	0	0	0	0	0	0
Gm16596	-2.667	-2.794	-2.386	-1.084	-1.502	-1.86	-2.341	-2.329	-2.536	-1.638	-1.724	0.000246	4.2e-05	0.00098	0.361742	0.027143	0.003952	0.001494	0.001614	0.001394	0.039746	0.010392
Gm4841	6.118	4.68	4.76	-1.524	8.197	6.68	6.266	5.139	5.153	8.022	5.681	2e-06	3.3e-05	0.000114	0.470171	0	0	2e-06	5.4e-05	0.00013	0	4e-06
Gm5069	0.19	-0.185	0.086	0.313	1.044	0.57	-0.11	0.006	-0.279	0.275	-0.119	0.625257	0.602595	0.829876	0.704852	0.006717	0.100744	0.800807	0.990019	0.535182	0.551432	0.759433
Gm9199	2.424	2.184	2.322	-0.16	2.783	2.403	1.925	2.408	2.637	2.352	2.304	7e-06	8e-06	1.8e-05	0.906169	1e-06	2e-06	0.00027	1.3e-05	9e-06	7.9e-05	8e-06
Gnal	0.943	1.274	0.933	-0.223	1.238	0.96	0.859	1.017	0.76	0.929	0.911	1e-06	0	2e-06	0.476191	0	0	8e-06	0	0.000134	1.2e-05	1e-06
Gnpat	-0.96	-0.953	-0.696	-0.053	-1.046	-0.921	-0.626	-0.648	-0.559	-0.459	-0.599	3.3e-05	9e-06	0.00168	0.932185	9e-06	1.9e-05	0.005263	0.004055	0.019479	0.061216	0.004359
Gnpda2	-0.93	-0.89	-0.797	-0.094	-1.078	-0.894	-0.488	-0.382	-0.364	-0.315	-0.365	3.6e-05	1.8e-05	0.000316	0.856939	4e-06	1.9e-05	0.023147	0.074857	0.118169	0.187946	0.065915
Gpr141	4.214	4.636	4.085	1.455	4.076	3.2	3.555	3.878	3.984	3.853	2.599	0	0	0	0.05772	0	0	0	0	0	0	4e-06
Gpr17	-2.961	-3.029	-3.093	0.833	-1.613	-1.797	-1.829	-2.342	-2.321	-1.714	-1.037	0.000557	0.00015	0.000409	0.612464	0.045739	0.017376	0.031574	0.006901	0.012266	0.070634	0.189653
Gpr18	4.39	3.214	3.141	2.218	3.568	3.645	3.886	3.253	3.263	3.343	2.904	0	1.6e-05	0.000103	0.039812	1.3e-05	3e-06	6e-06	8.5e-05	0.000198	0.000224	0.00015
Grn	1.173	1.396	1.306	-0.631	1.08	1.065	1.228	1.37	1.617	1.389	1.249	0	0	0	0.002789	0	0	0	0	0	0	0
Gss	-1.077	-1.045	-0.821	0.394	-1.049	-0.879	-0.816	-0.87	-0.792	-0.683	-0.64	0	0	1.2e-05	0.12019	0	1e-06	1.6e-05	6e-06	6.9e-05	0.000646	0.000184
H2-K1	2.118	2.121	2.159	0.347	2.204	2.433	2.969	3.175	3.373	3.062	3.251	2e-06	0	2e-06	0.675897	1e-06	0	0	0	0	0	0
H2-Q4	3.35	3.153	3.321	0.835	3.593	3.725	4.012	4.21	4.356	4.178	4.381	2.5e-05	1.6e-05	3.7e-05	0.555617	9e-06	1e-06	2e-06	1e-06	2e-06	6e-06	0
H2-T23	3.128	3.446	2.873	-1.198	2.607	3.082	3.236	3.585	3.092	2.787	3.306	3e-06	0	1.5e-05	0.200544	4.3e-05	1e-06	3e-06	0	1.7e-05	0.000121	0
H2afy2	-1.429	-1.401	-1.947	-0.499	-2.047	-1.828	-1.355	-1.313	-1.728	-1.877	-1.341	0.000254	0.000108	4e-06	0.466585	1e-06	2e-06	0.000707	0.001013	9e-05	4.6e-05	0.000374
Has2os	-1.365	-1.867	-1.536	-1.699	-0.22	-1.357	-2.234	-1.797	-1.03	-1.548	-2.256	0.085044	0.011502	0.056119	0.177788	0.788437	0.063051	0.008045	0.031592	0.261282	0.095078	0.004449
Herc6	4.853	4.424	4.346	0.034	4.403	4.554	4.483	4.306	4.216	4.114	4.275	0	0	0	0.980079	0	0	0	0	0	0	0
Hirip3	-1.745	-1.551	-1.459	-0.433	-1.23	-1.597	-1.276	-1.464	-1.076	-1.313	-0.998	0	0	2e-06	0.338667	2.2e-05	0	2.2e-05	3e-06	0.000511	6.5e-05	0.000247
I830012O16Rik	8.154	7.832	6.646	-0.713	7.295	8.21	7.71	7.546	6.374	6.626	7.828	0	0	0	0.704956	0	0	0	0	0	0	0
Ier5	0.286	0.316	0.539	0.389	0.809	0.769	0.854	0.965	1.007	0.943	1.028	0.164513	0.093676	0.011063	0.252677	0.000225	0.000165	0.000193	4e-05	5.6e-05	0.000212	5e-06
Ifi204	3.961	3.954	3.718	-0.082	3.867	4.095	3.846	3.872	3.628	3.601	3.977	0	0	0	0.941167	0	0	0	0	0	0	0
Ifi27	-3.078	-2.549	-2.243	-0.447	-2.489	-2.549	-3.108	-2.748	-2.5	-2.799	-2.916	0	0	0	0.209156	0	0	0	0	0	0	0
Ifih1	4.527	3.604	-2.888	-1.796	4.758	4.855	3.83	2.891	-2.588	3.841	1.914	0.038349	0.071507	0.188725	0.704961	0.028847	0.016849	0.093029	0.209816	0.305499	0.131488	0.377355
Ifit1	7.537	6.977	6.473	-0.17	6.869	7.604	6.911	6.638	6.045	6.172	7.046	0	0	0	0.950434	0	0	0	0	0	0	0
Ifit2	7.85	7.501	6.617	-0.084	6.86	7.745	7.152	7.012	5.953	5.926	7.044	0	0	0	0.972419	0	0	0	0	0	0	0
Ifit3	7.793	7.547	6.46	-0.363	6.641	7.793	7.314	7.186	6.025	5.998	7.356	0	0	0	0.859619	0	0	0	0	0	0	0
Igf2r	-0.899	-1.334	-1.14	0.206	-1.141	-1.028	-0.688	-0.813	-0.816	-0.709	-0.877	4.8e-05	0	2e-06	0.615494	1e-06	2e-06	0.001647	0.000291	0.0006	0.003377	4.3e-05
Igsf10	-0.97	-1.775	-2.521	-1.444	-1.42	-1.927	-1.227	-1.718	-3.175	-0.584	-1.886	0.23778	0.01947	0.003299	0.297814	0.081245	0.012052	0.154243	0.04644	0.000952	0.558773	0.019434
Iigp1	7.573	7.517	6.449	-1.674	6.145	7.462	7.014	7.254	6.195	5.478	6.934	0	0	0	0.259248	0	0	0	0	0	3e-06	0
Irf1	2.905	2.916	2.996	1.594	2.892	2.91	2.36	2.454	2.649	2.232	2.376	0	0	0	6e-05	0	0	0	0	0	0	0
Irf5	1.206	1.232	1.38	0.32	1.732	1.677	1.242	1.343	1.465	1.314	1.5	9e-06	1e-06	1e-06	0.483686	0	0	9e-06	3e-06	2e-06	1.8e-05	0
Irf7	7.664	7.645	6.143	0.111	6.725	7.539	7.741	7.928	6.433	6.777	7.546	0	0	0	0.96824	0	0	0	0	0	0	0
Irgm1	3.844	3.747	3.672	-0.489	3.549	3.904	3.606	3.621	3.462	3.27	3.715	0	0	0	0.465718	0	0	0	0	0	0	0
Irgm2	4.485	4.204	3.985	-0.609	4.505	4.274	3.964	3.889	3.694	4.062	3.948	0	0	0	0.401681	0	0	0	0	0	0	0
Itgam	-0.811	-0.916	-1.269	-0.667	-1.505	-1.282	-1.26	-1.418	-1.303	-2.024	-1.51	0.061574	0.022231	0.004913	0.384376	0.00088	0.002025	0.006383	0.002482	0.008727	0.000166	0.000667
Itpkb	0.669	0.405	0.765	0.14	1.136	0.994	0.398	0.289	0.272	0.234	0.446	0.011962	0.092203	0.005056	0.829177	6.8e-05	0.00014	0.149034	0.302001	0.37354	0.457455	0.080705
Jak2	1.942	1.614	1.585	0.793	1.869	1.704	1.31	1.359	1.267	1.21	1.326	1.4e-05	5.5e-05	0.000267	0.223268	2.4e-05	2.9e-05	0.002404	0.001766	0.005873	0.010693	0.001127
Kcnab1	2.204	1.383	1.554	-0.122	3.022	1.755	2.724	2.019	2.345	3.972	2.566	0.000952	0.018813	0.017109	0.953658	1.8e-05	0.003644	0.000127	0.003192	0.001537	2e-06	0.000116
Kdm2b	-1.078	-1.044	-0.908	-0.456	-1.525	-1.204	-0.422	-0.38	-0.82	-0.581	-0.856	0.021724	0.01576	0.054648	0.636759	0.001567	0.006213	0.400035	0.452423	0.122856	0.291423	0.059257
Kdm7a	1.074	0.676	0.804	0.644	0.981	0.96	1.257	1.028	0.932	0.964	0.86	6.7e-05	0.003746	0.002017	0.084338	0.000198	0.0001	1.1e-05	0.000195	0.001233	0.00124	0.000667
Kif5c	2.454	2.697	2.506	-0.287	2.27	2.173	2.22	2.556	2.407	2.135	1.976	0	0	0	0.611227	0	0	0	0	0	0	0
Kifap3	-1.279	-1.34	-1.332	-0.343	-1.493	-1.43	-1.106	-1.194	-1.209	-0.915	-1.181	1e-06	0	0	0.368824	0	0	1.1e-05	4e-06	9e-06	0.000586	1e-06
Klf6	0.914	0.751	0.799	0.532	1.213	1.039	0.981	0.886	0.899	1.082	0.972	3e-06	1.7e-05	3.4e-05	0.034615	0	0	2e-06	1e-05	2.1e-05	2e-06	1e-06
LOC100503676	-1.419	-1.461	-1.006	-0.458	-1.612	-1.116	-1.177	-0.77	-0.541	-0.708	-0.727	0.003749	0.001307	0.037253	0.644151	0.001109	0.012058	0.018709	0.122905	0.327442	0.203321	0.115173
Las1l	-1.237	-1.116	-0.964	0.095	-1.087	-1.191	-0.655	-0.707	-0.508	-0.52	-0.659	0	0	0	0.750787	0	0	1.6e-05	5e-06	0.001014	0.001148	5e-06
Lctl	-1.858	-1.335	-2.364	-0.652	-1.242	-2.144	-2.046	-1.781	-2.163	-1.381	-1.334	1.9e-05	0.00043	0	0.332073	0.002035	0	7e-06	5.8e-05	9e-06	0.003156	0.000818
Lgals8	1.105	0.966	1.185	0.158	1.297	1.129	1.175	1.075	1.214	1.248	1.121	0	0	0	0.57393	0	0	0	0	0	0	0
Lig1	-1.032	-0.99	-1.394	-1.211	-0.878	-1.22	-1.499	-1.34	-1.204	-1.39	-1.002	0.000601	0.000356	1.7e-05	0.002894	0.002709	2.6e-05	6e-06	3.8e-05	0.000365	9.3e-05	0.000603
Lilrb4	0.929	0.707	1.064	0.667	1.938	1.657	0.609	0.653	1.088	1.175	1.335	0.047855	0.099542	0.026096	0.436582	0.000122	0.000319	0.218585	0.187282	0.04079	0.032506	0.004395
Lima1	-1.158	-1.483	-1.471	-0.631	-1.204	-0.888	-1.333	-1.389	-1.981	-1.554	-1.302	0.000764	9e-06	5.4e-05	0.239678	0.00047	0.004156	0.000238	0.000149	2e-06	0.00013	0.000138
Lix1l	-1.587	-1.749	-1.676	-0.224	-1.736	-1.564	-1.717	-1.823	-2.136	-1.816	-1.521	0	0	0	0.658424	0	0	0	0	0	0	0
Lpp	-0.921	-1.822	-1.665	0.029	-1.116	-1.203	-1.224	-1.669	-2.057	-1.237	-1.487	0.020103	7e-06	0.000117	0.984098	0.005309	0.001457	0.003669	0.000149	2.1e-05	0.007988	0.00026
Lrrc4	4.389	4.388	2.986	-0.2	4.506	5.549	3.325	4.297	2.376	3.091	5.086	3.5e-05	9e-06	0.003037	0.950224	2.3e-05	0	0.001438	7.7e-05	0.02972	0.00685	2e-06
Ly6e	4.949	4.953	4.422	-0.522	4.121	4.336	5.327	5.405	5.032	4.741	4.962	0	0	0	0.603369	0	0	0	0	0	0	0
Lyn	1.138	1.251	1.18	0.152	1.329	1.274	1.041	1.153	1.149	0.846	0.97	7.6e-05	5e-06	6e-05	0.811091	8e-06	4e-06	0.00036	0.000107	0.000264	0.007064	0.000373
Lypd1	-1.601	-2.236	-1.796	0.228	-0.085	-0.922	-3.056	-2.027	-3.096	-1.224	-2.211	0.153975	0.030864	0.113455	0.950439	0.942501	0.374084	0.010252	0.085492	0.015691	0.359681	0.043776
Lzic	-0.931	-1.163	-0.943	0.411	-0.968	-0.917	-0.505	-0.677	-0.527	-0.577	-0.439	0	0	0	0.07474	0	0	0.00234	9.5e-05	0.003049	0.001842	0.004316
M1ap	0.613	0.734	0.793	-0.644	1.102	0.922	1.081	0.987	1.704	1.595	1.136	0.011668	0.00135	0.001699	0.073301	2.9e-05	0.000112	6.3e-05	0.000217	0	1e-06	1.1e-05
Manf	-0.659	-0.665	-0.473	0.183	-0.298	-0.643	-1.361	-1.197	-1.175	-1.244	-0.932	7.1e-05	1.7e-05	0.003015	0.537101	0.04905	3.2e-05	0	0	0	0	0
Map1b	-1.879	-2.54	-1.932	1.483	-0.782	-1.629	-2.054	-2.331	-2.162	-1.181	-1.94	0.059215	0.006492	0.055488	0.406915	0.434122	0.074933	0.048873	0.026446	0.055886	0.316898	0.045782
Mast4	-1.029	-1.431	-1.052	-0.13	-0.561	-0.887	-0.676	-0.936	-0.804	-0.768	-0.852	0.055882	0.004714	0.053829	0.937047	0.294202	0.072757	0.234905	0.097446	0.192531	0.223658	0.103356
Mb21d1	1.681	1.34	1.408	-0.216	1.42	1.193	1.422	1.332	1.255	1.031	1.029	0	0	0	0.481066	0	0	0	0	0	1e-06	0
Mcc	-1.273	-2.202	-1.526	0.29	-1.419	-1.482	-1.623	-1.708	-1.939	-1.371	-1.245	0.114366	0.003827	0.061801	0.90024	0.076702	0.046452	0.054654	0.04421	0.034413	0.146057	0.112402
Med12l	0.986	0.526	0.403	-0.484	0.156	0.693	0.804	0.826	0.615	1.079	0.646	0.003958	0.084505	0.229078	0.419248	0.646201	0.024615	0.021627	0.018942	0.104169	0.00633	0.046322
Micall1	-1.043	-1.347	-0.918	0.563	-0.699	-0.798	-0.757	-0.924	-0.879	-0.628	-0.461	1.3e-05	0	9.9e-05	0.0794	0.001565	0.000166	0.001119	0.000118	0.000495	0.012764	0.027712
Mir6381	6.62	5.799	6.062	0.898	6.665	6.143	5.688	5.224	5.317	5.743	5.428	0	0	0	0.463979	0	0	0	0	0	0	0
Mitd1	2.387	2.336	2.226	-0.163	2.034	2.215	2.256	2.099	2.149	2.02	2.147	0	0	0	0.630989	0	0	0	0	0	0	0
Mmachc	-1.563	-1.579	-1.304	-0.015	-1.617	-1.646	-1.355	-1.033	-0.879	-0.959	-1.087	1e-06	0	1.5e-05	0.986655	0	0	9e-06	0.000407	0.003921	0.002511	9.1e-05
Ms4a4c	9.17	9.056	6.345	-0.35	8.379	8.017	9.458	9.4	6.929	8.461	8.375	0	0	0	0.859253	0	0	0	0	0	0	0
Mtbp	-0.46	-1.062	-0.865	0.32	-0.435	-0.723	-0.382	-0.583	-0.348	-0.239	-0.422	0.215536	0.00254	0.022641	0.688414	0.238092	0.035078	0.335176	0.135401	0.424036	0.599862	0.245751
Mterfd2	-1.241	-1.226	-1.033	-0.717	-2.04	-1.143	-0.815	-0.757	-0.938	-1.412	-0.774	0.000296	0.000116	0.002257	0.155027	0	0.0003	0.016262	0.025701	0.010811	0.000352	0.014651
Myo1d	-2.427	-2.817	-3.075	-0.374	-1.478	-2.072	-2.666	-2.588	-3.488	-1.604	-1.851	0.006451	0.000793	0.000929	0.869752	0.087476	0.011155	0.00428	0.005568	0.000675	0.115255	0.03015
Nampt	1.81	1.693	1.704	0.718	1.841	1.744	1.49	1.435	1.484	1.461	1.454	0	0	0	0.001376	0	0	0	0	0	0	0
Nans	-1.22	-1.155	-0.886	-0.067	-1.079	-1.111	-0.808	-0.829	-0.557	-0.684	-0.522	0	0	1.2e-05	0.892917	0	0	5.5e-05	4e-05	0.006146	0.001384	0.00335
Nap1l1	-1.639	-1.673	-1.416	-0.482	-1.287	-1.603	-1.49	-1.527	-1.288	-1.271	-1.307	0	0	0	0.125325	0	0	0	0	1e-06	2e-06	0
Ndrg4	-2.905	-3.476	-3.347	0.027	-2.627	-2.866	-2.938	-3	-3.424	-2.632	-2.822	9e-06	0	1e-06	0.989213	3.9e-05	3e-06	1.2e-05	1e-05	3e-06	0.00025	8e-06
Nes	-0.942	-1.226	-0.874	-0.83	0.151	-0.843	-1.897	-2.12	-1.721	-1.712	-1.819	0.071655	0.011901	0.098202	0.365153	0.779798	0.079355	0.000893	0.00027	0.004307	0.005987	0.000684
Nfib	-2.577	-3.298	-2.924	-0.911	-2.066	-2.467	-2.468	-2.221	-3.32	-2.231	-2.045	0.006007	0.000239	0.002412	0.630263	0.024351	0.004517	0.011019	0.021928	0.001842	0.037826	0.023169
Nid2	-2.93	-3.707	-3.979	-1.157	-3.324	-2.951	-3.679	-3.475	-4.819	-2.649	-2.594	0.00426	0.000159	0.000242	0.556265	0.001313	0.002005	0.000741	0.00137	6.7e-05	0.023678	0.008696
Nipa1	-1.109	-1.225	-1.045	-0.352	-1.328	-1.226	-0.742	-0.687	-0.69	-0.892	-0.728	0	0	1e-06	0.235254	0	0	0.000229	0.000571	0.00112	8.1e-05	0.000123
Nktr	0.574	0.041	0.405	1.174	0.44	0.189	0.49	0.205	0.305	0.401	0.152	0.006446	0.834646	0.052665	9.2e-05	0.03268	0.320499	0.0239	0.353896	0.197644	0.096085	0.461162
Nkx6-2	-1.232	-1.404	-1.203	0.5	-1.047	-1.365	-1.351	-1.428	-1.288	-1.218	-1.348	0.001157	9.4e-05	0.001664	0.459452	0.004614	0.000148	0.000662	0.000371	0.002169	0.00482	0.000319
Nol3	-1.863	-2.181	-1.772	0.169	-1.145	-1.19	-1.678	-1.836	-1.738	-1.21	-1.52	0.000393	1.5e-05	0.000796	0.905686	0.020967	0.010297	0.001728	0.000723	0.002414	0.036848	0.002286
Nop58	-1.342	-1.5	-0.903	0.669	-0.634	-1.128	-0.979	-1.034	-0.67	-0.423	-0.761	0.000102	5e-06	0.006283	0.188635	0.045399	0.000313	0.004095	0.002659	0.063919	0.258284	0.015355
Noxo1	-0.411	-0.472	-0.617	0.738	-1.482	-0.642	-0.17	-0.662	-0.735	-0.797	-1.065	0.394515	0.281963	0.200232	0.380755	0.002583	0.142993	0.755683	0.189903	0.179725	0.153755	0.023359
Nsg1	-2.9	-3.101	-3.138	-1.391	-2.436	-2.571	-3.049	-2.679	-3.265	-2.3	-2.232	0.000119	1.3e-05	5.4e-05	0.217814	0.000819	0.000192	9.7e-05	0.000494	0.000102	0.005595	0.001564
Nt5c3	3.705	3.691	3.507	-0.014	3.491	3.306	3.641	3.67	3.483	3.305	3.203	0	0	0	0.985322	0	0	0	0	0	0	0
Nucks1	-1.048	-1.12	-0.955	-0.217	-0.989	-1.167	-1.077	-1.101	-0.969	-1.021	-0.984	0	0	0	0.343355	0	0	0	0	0	0	0
Nup62-il4i1	-1.478	-1.879	-1.613	1.22	-0.707	-0.654	-0.393	-0.864	-0.719	0.369	0.458	0.002258	5.6e-05	0.001138	0.082853	0.126198	0.126684	0.43548	0.077657	0.178768	0.513538	0.320106
Oas3	6.628	6.643	5.917	0.236	5.285	6.562	6.624	6.795	6.131	5.529	6.664	0	0	0	0.902415	0	0	0	0	0	0	0
Oasl2	5.09	4.902	5.013	-0.736	4.146	5.203	4.819	4.741	4.884	4.087	5.065	0	0	0	0.54425	0	0	0	0	0	1e-06	0
Ogfr	1.888	1.871	1.884	0.143	1.817	1.76	1.726	1.694	1.697	1.616	1.622	0	0	0	0.730108	0	0	0	0	0	0	0
Orc2	-1.118	-1.207	-0.888	0.226	-0.926	-1.053	-0.647	-0.62	-0.375	-0.488	-0.631	0	0	0	0.351842	0	0	4.5e-05	8.5e-05	0.018548	0.003527	2.5e-05
Oxct1	-0.856	-0.659	-0.531	-0.401	-0.926	-0.963	-1.023	-0.944	-1.036	-1.088	-1.078	0.005097	0.017127	0.077911	0.475937	0.002537	0.000854	0.001556	0.0033	0.002681	0.002395	0.000444
P2ry14	3.126	3.381	3.24	-0.519	3.07	2.689	3.301	3.479	3.318	3.234	2.715	0	0	0	0.25786	0	0	0	0	0	0	0
Parp14	3.736	3.384	3.63	0.255	3.459	3.95	3.427	3.282	3.237	3.121	3.579	0	0	0	0.730108	0	0	0	0	0	0	0
Parp9	3.21	2.943	3.151	-0.222	2.804	3.017	3.001	2.86	2.991	2.635	2.811	0	0	0	0.691303	0	0	0	0	0	0	0
Pcdh7	-0.906	-1.423	-1.08	-0.575	0.075	0.265	-1.164	-1.527	-1.062	-0.835	-0.272	0.024091	0.000264	0.008769	0.427134	0.855895	0.472905	0.006184	0.000518	0.019419	0.07358	0.497192
Pcdhgc3	-1.991	-2.401	-2.664	-1.617	-1.716	-1.929	-2.218	-2.459	-2.962	-1.881	-1.696	0.004227	0.000282	0.000285	0.12135	0.012049	0.002793	0.002367	0.00091	0.000243	0.018273	0.011265
Pdcd4	-1.646	-1.403	-1.518	-0.484	-2.106	-1.77	-1.1	-1.054	-1.451	-1.035	-1.35	0.006294	0.010668	0.012347	0.705725	0.000653	0.001746	0.074215	0.088226	0.030251	0.13286	0.019801
Pde6b	4.683	4.532	3.864	0.848	4.298	1.696	4.79	4.844	4.334	4.316	1.673	0	0	3e-06	0.545279	0	0.011377	0	0	2e-06	3e-06	0.017578
Pdia6	-0.674	-0.693	-0.502	-0.106	-0.594	-0.81	-1.432	-1.47	-1.34	-1.439	-1.252	0.000137	2.8e-05	0.003372	0.781637	0.000563	3e-06	0	0	0	0	0
Peak1	-0.533	-1.157	-0.852	-0.281	-0.563	-0.563	-0.507	-0.866	-1.029	-0.702	-0.696	0.035324	8e-06	0.001438	0.577576	0.025861	0.016668	0.05498	0.001606	0.00055	0.018185	0.005705
Peg3os	-2.052	-1.772	-1.517	-0.898	-3.053	-2.793	-2.606	-2.949	-1.938	-1.313	-2.548	0.041895	0.055343	0.135116	0.674815	0.003098	0.003512	0.014195	0.006155	0.090483	0.267977	0.010485
Perm1	2.213	1.771	1.906	0.782	2.666	2.379	1.608	1.568	1.895	2.163	2.273	0.000114	0.000558	0.000767	0.411089	8e-06	1.3e-05	0.00458	0.005723	0.002065	0.000789	5.2e-05
Pfkm	-1.054	-1.122	-0.772	-0.72	-1.253	-1.414	-1.06	-1.134	-1.146	-0.87	-1.191	2.9e-05	3e-06	0.001405	0.030587	2e-06	0	4.2e-05	1.7e-05	3.9e-05	0.001561	2e-06
Phf11d	6.046	5.705	5.484	-0.171	5.697	5.98	6.165	6.02	5.708	5.683	6.03	0	0	0	0.927067	0	0	0	0	0	0	0
Phldb2	-2.935	-3.187	-3.724	-0.618	-2.146	-2.44	-3.043	-2.968	-4.047	-2.478	-2.426	0.005496	0.001256	0.000741	0.802109	0.036966	0.011559	0.005724	0.007123	0.000833	0.040396	0.017022
Pitpnm3	-1.328	0.085	0.137	0.98	-0.241	0.118	-1.115	-0.07	-0.216	-2.266	-0.848	0.082182	0.908409	0.865291	0.503612	0.759236	0.872788	0.165448	0.93749	0.821698	0.012165	0.258349
Plagl1	-0.603	-1.611	-0.201	0.382	1.077	-0.115	-2.55	-2.104	-1.583	-1.303	-1.563	0.598885	0.115435	0.865229	0.905403	0.333763	0.915059	0.029721	0.073128	0.218211	0.325565	0.150418
Plekha2	0.891	0.807	0.818	-0.237	1.109	0.955	0.807	0.76	0.854	0.877	0.847	1e-06	1e-06	4e-06	0.375693	0	0	6e-06	1.6e-05	7e-06	7e-06	1e-06
Plekhg6	-0.644	-0.554	-0.101	-0.256	-0.575	-0.311	-2.027	-2.127	-1.313	-1.885	-1.424	0.070339	0.089274	0.786906	0.749929	0.10295	0.342843	2e-06	1e-06	0.001537	2.9e-05	0.000131
Plxdc2	-1.726	-1.563	-1.796	-0.469	-1.928	-1.421	-2.387	-2.113	-3.349	-2.632	-1.805	0.000613	0.00069	0.000476	0.635473	0.000162	0.001898	1.4e-05	8.7e-05	0	1.5e-05	0.000262
Pmch	-2.234	-1.42	-2.172	-1.155	-2.297	-2.182	-3.167	-1.887	-3.393	-3.024	-1.648	0.002067	0.027545	0.002991	0.337118	0.001494	0.00119	6e-05	0.011069	6.2e-05	0.000414	0.016591
Pnpt1	1.879	1.671	1.934	-0.082	1.773	1.527	1.581	1.412	1.645	1.505	1.444	0	0	0	0.863341	0	0	0	0	0	0	0
Ppfibp1	-0.952	-1.405	-1.261	-0.009	-0.823	-1.021	-1.029	-1.242	-1.493	-0.93	-1.069	0.007677	5.9e-05	0.000757	0.9934	0.01913	0.002306	0.00588	0.001154	0.00033	0.023803	0.002436
Ppm1e	1.174	0.8	1.565	-0.014	1.339	-0.228	-0.287	-0.811	-0.04	-0.196	-0.633	0.05209	0.147699	0.011862	0.993645	0.026586	0.690926	0.67132	0.203622	0.958404	0.8007	0.286526
Psmb10	2.668	2.785	3.001	0.237	2.702	2.917	2.331	2.484	2.789	2.319	2.635	0	0	0	0.672173	0	0	0	0	0	0	0
Psme1	2.133	2.218	2.122	-0.151	2.145	2.288	1.966	2.049	2.059	1.844	2.057	0	0	0	0.730852	0	0	0	0	0	0	0
Pstpip1	0.891	1.069	1.215	0.07	1.41	0.89	1.399	1.564	1.882	1.801	1.575	0.000391	1e-05	8e-06	0.919709	0	0.000151	1e-06	0	0	0	0
Pter	-1.786	-1.966	-1.833	-0.534	-1.529	-1.59	-1.681	-1.602	-1.942	-1.374	-1.394	0	0	0	0.162031	0	0	0	0	0	1e-05	0
Ptgdr2	1.409	2.18	1.839	0.936	1.48	1.148	1.247	1.579	1.334	1.033	0.65	0.000203	0	6e-06	0.07825	0.000104	0.000809	0.00118	7.7e-05	0.001239	0.013345	0.059145
Ptpn6	1.12	1.179	0.881	0.394	1.07	1.26	1.022	1.033	0.976	0.865	1.079	0.000158	2.3e-05	0.002333	0.432297	0.000259	1e-05	0.000697	0.000643	0.002217	0.008077	0.00017
Ptprz1	-1.596	-2.786	-5.12	-0.394	-4.044	-2.782	-2.625	-4.67	-6.819	-4.672	-3.269	0.160923	0.008818	5.5e-05	0.904114	0.000698	0.009275	0.028145	0.000234	3e-06	0.000745	0.004134
Pus3	-0.908	-0.756	-0.646	0.009	-1.012	-0.82	-0.158	-0.276	-0.008	0.083	-0.4	0.000156	0.00047	0.005302	0.990066	3.5e-05	0.000199	0.516057	0.24312	0.978295	0.770458	0.065267
Pyhin1	6.713	6.565	5.303	0.135	6.626	6.233	6.323	6.338	5.168	6.307	5.953	0	0	0	0.952226	0	0	0	0	0	0	0
Rarg	-0.742	-0.986	-0.726	0.318	-0.864	-1.016	-0.808	-0.897	-1.161	-0.45	-0.878	0.007214	0.000203	0.009343	0.548364	0.001963	0.000154	0.005181	0.002191	0.000303	0.154942	0.00138
Rcn1	-1.279	-1.66	-1.844	-0.748	-0.607	-1.205	-2.1	-2.245	-3.298	-1.421	-1.829	0.054327	0.007565	0.007372	0.571853	0.35964	0.049082	0.003236	0.001834	4.6e-05	0.067274	0.005763
Rftn2	-1.268	-1.426	-1.332	-0.288	-1.218	-1.249	-0.907	-0.958	-1.252	-0.618	-0.761	1.6e-05	0	1e-05	0.586709	2.8e-05	6e-06	0.001508	0.000906	8.5e-05	0.045197	0.003944
Rilpl1	1.444	1.573	0.962	0.575	1.62	1.069	0.618	0.676	0.367	0.554	0.352	1e-06	0	0.000345	0.1374	0	2.5e-05	0.018266	0.010683	0.198203	0.056739	0.145168
Rmdn3	0.974	0.998	0.938	0.129	1.197	1.043	0.655	0.753	0.894	0.767	0.806	0.000133	2.8e-05	0.000257	0.824195	7e-06	1.7e-05	0.008901	0.003099	0.001197	0.006322	0.000832
Rnf114	2.112	2.066	1.98	0.275	1.904	2.055	2.033	1.968	1.971	1.906	2.001	0	0	0	0.233264	0	0	0	0	0	0	0
Rnf19b	2.17	1.932	1.849	1.194	2.244	1.704	2.016	1.965	1.952	1.878	1.619	7e-06	1.1e-05	9.6e-05	0.061748	4e-06	7.6e-05	3.7e-05	5.5e-05	0.00015	0.000366	0.000274
Rnf31	2.181	2.025	1.987	0.32	2.099	2.177	1.957	1.89	1.922	1.803	1.889	0	0	0	0.566521	0	0	0	0	0	1e-06	0
Rpl23	-0.938	-0.635	-0.582	-0.212	-1.039	-0.836	-0.8	-0.701	-0.479	-0.656	-0.645	0.000427	0.006823	0.023161	0.697091	0.000118	0.000614	0.003001	0.008797	0.093048	0.025938	0.00946
Rsad2	8.163	7.81	6.914	0.279	7.64	8.289	7.534	7.475	6.424	6.755	7.63	0	0	0	0.888919	0	0	0	0	0	0	0
Rufy3	1.354	1.568	1.397	0.851	1.409	1.375	0.885	1.107	1.051	0.854	0.891	0	0	0	0.000313	0	0	4e-06	0	1e-06	4e-05	1e-06
Samd9l	3.536	3.194	3.287	-0.04	3.986	3.542	3.191	3.108	2.979	3.466	3.147	0	0	0	0.972243	0	0	0	0	0	0	0
Samhd1	2.845	2.906	2.711	-0.213	2.648	2.752	2.385	2.489	2.343	2.062	2.276	0	0	0	0.643025	0	0	0	0	0	0	0
Scd1	-2.065	-2.524	-2.475	-0.785	-2.615	-2.224	-3.235	-3.42	-3.945	-3.312	-2.868	9.9e-05	1e-06	1e-05	0.356653	3e-06	1.1e-05	0	0	0	0	0
Sdc3	1.425	1.617	1.313	-1.143	1.068	1.668	1.328	1.556	1.225	1.074	1.658	0	0	0	3.4e-05	1e-06	0	0	0	1e-06	8e-06	0
Sema4g	-2.907	-2.882	-2.731	-1.257	-2.584	-2.905	-2.969	-1.73	-4.345	-2.186	-1.864	3.8e-05	1.1e-05	0.000112	0.230888	0.00017	1.2e-05	4.5e-05	0.011271	0	0.004355	0.00377
Sh3d21	1.333	0.819	0.632	1.693	0.361	1.063	0.764	0.298	0.612	0.492	0.438	0.03813	0.162363	0.329986	0.078885	0.579776	0.071062	0.260897	0.677119	0.41575	0.526556	0.496476
Simc1	-1.351	-1.622	-1.241	0.539	-0.87	-1.072	-0.767	-0.728	-0.756	-0.402	-0.588	6e-06	0	3e-05	0.205331	0.001482	5.7e-05	0.006451	0.009719	0.012218	0.193584	0.023398
Slc16a3	-1.136	-1.244	-1.575	-0.566	-0.525	-1.166	-1.366	-1.319	-1.441	-0.873	-1.339	0.003468	0.000637	0.00014	0.401277	0.159844	0.00132	0.000898	0.001326	0.001085	0.047981	0.000543
Slc22a23	-1.738	-1.716	-1.856	-0.357	-2.366	-1.605	-1.929	-1.04	-1.415	-2.305	-0.589	0.003917	0.002051	0.002532	0.797366	0.000161	0.003895	0.002253	0.090609	0.033315	0.001146	0.307499
Slc25a26	-1.155	-0.981	-0.797	0.035	-0.985	-0.921	-0.483	-0.448	-0.335	-0.195	-0.323	2e-06	5e-06	0.000382	0.958455	1.9e-05	1.6e-05	0.026963	0.040434	0.158558	0.432468	0.109076
Slc7a11	-0.918	-1.87	-0.01	2.508	0.482	-0.028	-0.573	-0.779	0.745	0.223	-0.351	0.126449	0.001171	0.988027	0.003374	0.424641	0.96242	0.37454	0.221471	0.284468	0.771097	0.564251
Slfn5	4.208	3.953	3.906	-0.12	3.677	4.106	3.61	3.454	3.372	3.141	3.522	0	0	0	0.906067	0	0	0	0	0	0	0
Slfn5os	4.441	3.945	3.895	0.101	3.58	4.149	3.932	3.607	3.367	3.086	3.526	0	0	0	0.935178	0	0	0	0	0	0	0
Smurf2	-1.08	-1.511	-1.538	0.145	-1.336	-1.221	-1.139	-1.247	-1.557	-1.03	-1.045	0.000791	2e-06	1.1e-05	0.851075	6e-05	7e-05	0.000674	0.00025	3.2e-05	0.004779	0.000817
Snw1	0.991	1.093	1.013	0.119	1.017	0.928	1.226	1.252	1.196	1.209	1.105	0	0	0	0.564905	0	0	0	0	0	0	0
Sox4	-2.275	-2.748	-2.685	-0.509	-2.33	-2.281	-2.953	-2.792	-3.429	-2.422	-1.938	5e-06	0	0	0.555002	3e-06	1e-06	0	0	0	1.4e-05	3.3e-05
Sp110	3.59	3.551	3.576	-0.184	3.46	3.559	3.414	3.489	3.365	3.213	3.401	0	0	0	0.755877	0	0	0	0	0	0	0
Sparc	-2.278	-2.526	-3.088	-1.106	-1.768	-1.969	-2.804	-2.776	-4.175	-2.35	-2.38	0.018946	0.005208	0.002281	0.560276	0.06453	0.027196	0.006252	0.006955	0.000268	0.037185	0.012311
Spdya	1.014	1.386	1.605	1.057	1.355	0.888	0.935	1.104	1.174	0.837	0.77	7e-05	0	0	0.001581	1e-06	0.000137	0.000308	3.7e-05	4e-05	0.002867	0.001213
Sptan1	-0.91	-1.187	-0.975	0.355	-0.947	-0.896	-0.538	-0.684	-0.711	-0.406	-0.6	0	0	0	0.106989	0	0	0.000653	3.3e-05	5e-05	0.01674	7.7e-05
Sptbn1	-0.467	-0.977	-0.937	-0.512	-0.52	-0.795	-0.411	-0.69	-1.102	-0.546	-0.832	0.150037	0.001601	0.005458	0.367842	0.106374	0.009125	0.230578	0.043311	0.003272	0.149581	0.009634
Stat1	4.05	4.011	3.735	-0.487	3.356	4.167	3.756	3.862	3.619	3.299	4.03	0	0	0	0.492702	0	0	0	0	0	0	0
Stat2	4.144	3.902	3.814	-0.329	3.583	3.754	3.885	3.76	3.647	3.367	3.567	0	0	0	0.609046	0	0	0	0	0	0	0
Stmn1	-2.092	-1.61	-2.319	-1.36	-2.189	-2.67	-2.75	-2.822	-2.685	-2.565	-1.767	0.00028	0.001731	9.8e-05	0.097445	0.000153	3e-06	1e-05	8e-06	4.4e-05	0.00013	0.001254
Stox2	-2.434	-1.723	-3.238	-0.487	-2.448	-2.175	-2.565	-2.247	-3.838	-3.18	-2.262	0.00054	0.00576	1.8e-05	0.744549	0.000475	0.000748	0.000454	0.001834	5e-06	0.000121	0.000857
Strbp	-2.01	-2.003	-1.665	0.019	-1.696	-2.259	-1.658	-1.476	-1.077	-0.694	-1.291	2e-06	0	4.4e-05	0.987672	2.5e-05	0	5.7e-05	0.000273	0.009903	0.103635	0.000562
Sult6b1	2.742	2.173	2.067	-0.289	1.949	1.756	2.669	2.078	1.958	1.554	1.805	0	0	0	0.670258	0	0	0	0	2e-06	9.1e-05	0
Svil	-1.215	-1.49	-1.653	-0.322	-1.642	-1.376	-1.181	-1.491	-1.916	-1.455	-1.496	0	0	0	0.313849	0	0	0	0	0	0	0
Syt12	-2.117	-2.239	-2.26	-0.483	-2.418	-2.111	-2.449	-1.551	-2.731	-1.721	-1.607	0.000245	3.6e-05	0.000135	0.674644	4.2e-05	9.2e-05	5.9e-05	0.007153	3.5e-05	0.007231	0.003045
Tacc1	-0.627	-0.721	-0.672	-0.175	-0.923	-0.925	-0.994	-0.963	-1.225	-1.223	-1.13	0.015068	0.002829	0.010549	0.764458	0.000567	0.000235	0.0004	0.000599	7.3e-05	0.000115	3.2e-05
Tagln	-2.55	-2.782	-3.247	0.148	-2.41	-2.422	-3.576	-3.653	-4.7	-3.964	-3.385	0.004677	0.000973	0.000577	0.958883	0.006916	0.003693	0.000244	0.000195	1.5e-05	0.000254	0.000209
Tap1	3.51	3.503	3.537	0.051	3.401	3.789	3.299	3.441	3.557	3.224	3.555	0	0	0	0.96824	0	0	0	0	0	0	0
Tatdn1	-1.119	-0.847	-0.972	0.686	-0.793	-0.722	-0.674	-0.698	-0.702	-0.164	-0.516	1e-06	1.7e-05	1.1e-05	0.013769	0.000138	0.000169	0.001344	0.000994	0.001829	0.481481	0.007412
Tcf12	-0.597	-0.765	-0.808	0.171	-1.043	-0.864	0.105	-0.046	-0.137	-0.066	-0.315	0.01969	0.001589	0.002453	0.768199	0.000132	0.000491	0.713787	0.876165	0.655915	0.842064	0.203137
Tesk1	0.754	0.877	0.869	0.005	1.073	1.042	1.062	1.127	1.111	1.127	1.237	0.00022	7e-06	4.4e-05	0.993142	1e-06	0	2e-06	1e-06	4e-06	5e-06	0
Tgfb3	-2.517	-2.821	-3.763	-1.128	-2.816	-2.528	-3.065	-2.922	-4.444	-2.617	-2.781	0.007282	0.001334	0.000179	0.527506	0.002845	0.003772	0.00202	0.003184	6.6e-05	0.015696	0.00264
Tgm2	1.216	0.905	1.569	0.77	1.955	1.149	0.887	1.092	1.628	1.47	0.757	0.004315	0.018555	0.000446	0.264272	2e-05	0.003543	0.041146	0.013223	0.000819	0.003078	0.060676
Themis2	3.567	3.644	3.137	-1.014	3.277	3.433	3.142	3.283	2.992	2.738	2.965	0	0	0	0.094357	0	0	0	0	0	0	0
Tlr7	1.303	1.305	0.933	-1.257	0.736	1.05	1.195	1.202	0.826	0.52	0.717	6.6e-05	1.8e-05	0.002941	0.003221	0.014635	0.000351	0.00031	0.0003	0.015594	0.137311	0.015113
Tmsb10	0.866	1.142	0.902	-0.248	1.014	0.721	0.301	0.462	0.309	0.322	0.549	0.002247	3.3e-05	0.001769	0.670318	0.00044	0.005298	0.300807	0.107351	0.330178	0.320705	0.039692
Tnk1	-0.733	-0.52	-0.656	-0.359	-0.124	-0.233	-1.154	-0.904	-1.147	-0.412	-0.551	0.00047	0.005138	0.001687	0.278363	0.536605	0.199155	1e-06	5.6e-05	4e-06	0.07511	0.005249
Tnk2os	-1.185	-2.206	-2.257	1.107	-1.092	-1.233	-1.162	-1.769	-2.541	-1.846	-1.582	0.178592	0.007446	0.012783	0.514681	0.211505	0.127123	0.21101	0.056037	0.011652	0.073116	0.064944
Topbp1	-0.937	-1.065	-1.094	-0.475	-0.962	-1.166	-0.903	-1.041	-0.995	-0.908	-0.811	9e-06	0	1e-06	0.096096	6e-06	0	2.5e-05	3e-06	1.8e-05	0.000104	4.6e-05
Tor1aip1	1.827	1.626	1.72	-0.287	1.81	1.879	1.592	1.509	1.576	1.446	1.534	0	0	0	0.290718	0	0	0	0	0	0	0
Tor1aip2	1.77	1.509	1.64	-0.051	1.708	1.619	1.324	1.189	1.242	1.192	1.253	0	0	0	0.916459	0	0	0	0	0	0	0
Tor3a	3.618	3.56	3.466	0.662	3.471	3.796	3.296	3.315	3.275	3.085	3.488	0	0	0	0.089681	0	0	0	0	0	0	0
Tpgs2	-1.273	-1.42	-1.146	-0.177	-1.216	-1.302	-1.022	-1.133	-0.857	-0.81	-0.93	1e-06	0	8e-06	0.717187	2e-06	0	5.1e-05	1.2e-05	0.001018	0.00249	7.5e-05
Tpm1	-2.183	-2.447	-2.294	-0.577	-2.001	-2.117	-2.301	-2.358	-2.483	-2.246	-2.136	3.1e-05	1e-06	2e-05	0.532678	9.6e-05	1.5e-05	2.3e-05	1.7e-05	2.2e-05	0.00014	2.6e-05
Traf3ip2	-0.665	-0.925	-0.978	-0.259	-0.77	-0.803	-1.034	-1.064	-1.405	-0.693	-0.686	0.023007	0.00092	0.001468	0.674889	0.008854	0.003623	0.001074	0.000833	6.6e-05	0.041703	0.016542
Trim2	-1.626	-2.48	-1.957	-1.168	-1.747	-2.202	-1.638	-2.19	-2.549	-1.568	-1.786	0.001022	1e-06	0.000156	0.10553	0.000453	7e-06	0.001387	4.6e-05	1.4e-05	0.005335	0.000265
Trim26	1.165	0.898	1.07	0.11	1.244	1.199	0.893	0.799	0.855	0.957	0.833	0	1e-06	0	0.779784	0	0	6e-06	3.4e-05	3.5e-05	1e-05	6e-06
Trim28	-1.103	-1.113	-1.037	-0.195	-0.949	-1.016	-0.938	-0.881	-0.877	-0.724	-0.791	0	0	0	0.513043	0	0	1e-06	2e-06	6e-06	0.000166	3e-06
Tsc22d2	-0.637	-1.084	-1.002	0.841	-0.827	-0.689	-0.545	-0.715	-0.903	-0.521	-0.692	0.023083	9e-05	0.000767	0.040127	0.003743	0.008536	0.061572	0.015638	0.004839	0.109692	0.011909
Tsr2	-1.019	-0.963	-0.99	0.193	-1.01	-0.948	-0.228	-0.291	-0.188	-0.068	-0.281	0	0	0	0.422347	0	0	0.101914	0.037825	0.219224	0.682668	0.031
Ttc38	-0.728	-0.316	-0.462	-0.269	-1.191	-0.765	-0.108	0.083	-0.231	-0.25	-0.236	0.055966	0.367183	0.228412	0.757315	0.002384	0.0299	0.805266	0.85043	0.6141	0.591619	0.538612
Ttll12	-1.461	-1.4	-1.244	-0.416	-1.305	-1.363	-1.103	-0.987	-0.97	-0.937	-1.011	0	0	0	0.143907	0	0	1e-06	4e-06	1.7e-05	4.6e-05	1e-06
Tubb2b	-2.538	-2.598	-2.292	-0.424	-1.848	-1.824	-2.826	-3.294	-3.55	-2.815	-2.668	0	0	2e-06	0.607994	3.8e-05	1.5e-05	0	0	0	0	0
Tubb5	-1.247	-1.328	-1.493	-1.016	-1.112	-1.173	-1.301	-1.23	-1.384	-1.256	-1.022	6e-06	0	0	0.003257	3e-05	4e-06	4e-06	1.2e-05	5e-06	4e-05	6.4e-05
Txndc11	-0.831	-0.913	-0.626	0.323	-0.898	-0.909	-1.013	-0.97	-0.862	-0.709	-0.845	0.001959	0.000291	0.01805	0.516448	0.00086	0.000333	0.000375	0.000632	0.003795	0.019558	0.001262
Txndc5	-0.719	-0.98	-0.885	-0.567	-0.84	-0.998	-1.316	-1.379	-1.804	-1.26	-1.306	0.004653	7e-05	0.000813	0.14171	0.001104	6.2e-05	5e-06	3e-06	0	5.1e-05	2e-06
Tyw5	-0.195	-0.424	-0.327	1.121	-0.212	-0.227	-0.149	-0.075	0.125	-0.019	0.059	0.296771	0.014183	0.081911	4.2e-05	0.251751	0.183276	0.460449	0.721004	0.573872	0.937974	0.757319
Ubap2	-0.753	-1.021	-0.893	0.026	-0.867	-0.813	-0.511	-0.661	-0.624	-0.575	-0.492	2.5e-05	0	2e-06	0.961621	3e-06	2e-06	0.003193	0.000235	0.000961	0.002934	0.00245
Uchl4	-1.134	-1.461	-0.874	0.045	-0.877	-1.476	-0.648	-0.674	-0.485	-0.832	-1.118	7e-06	0	0.000323	0.951316	0.00024	0	0.006679	0.005068	0.057021	0.002065	5e-06
Unc5a	-0.198	-0.18	0.455	-0.306	2.202	1.476	-1.466	-1.333	-0.834	0.703	0.768	0.79751	0.797027	0.54657	0.875472	0.003578	0.030727	0.05767	0.085337	0.331346	0.425342	0.290424
Vat1	-1.403	-1.275	-0.695	0.1	-1.013	-0.829	-1.285	-1.202	-0.84	-0.919	-0.671	1e-05	1e-05	0.016334	0.901656	0.000617	0.002127	5.5e-05	0.000143	0.009309	0.006149	0.015753
Vcan	-0.918	-1.906	-1.175	-1.081	-0.559	-1.903	-2.641	-2.634	-3.075	-2.337	-2.91	0.302546	0.020069	0.187979	0.530578	0.533178	0.020795	0.005241	0.005497	0.002693	0.024686	0.001217
Vim	-1.073	-1.08	-0.994	-0.241	-0.743	-0.923	-0.829	-0.788	-0.882	-0.795	-0.569	2.2e-05	5e-06	8.2e-05	0.599763	0.001625	5.9e-05	0.00086	0.001486	0.000952	0.00358	0.011505
Wisp1	-2.198	-3.051	-3.973	0.386	-2.319	-2.893	-2.368	-3.048	-5.237	-2.841	-2.962	0.007414	0.000125	1.5e-05	0.849581	0.004747	0.000263	0.005809	0.000584	1e-06	0.00322	0.000364
Xcr1	3.77	4.454	3.626	-0.122	4.34	4.179	4.644	4.841	4.394	4.624	4.567	7e-06	0	1.6e-05	0.960327	1e-06	0	0	0	3e-06	2e-06	0
Xrcc1	-1.08	-0.675	-0.841	0.16	-1.065	-0.833	-0.335	-0.099	-0.282	-0.276	-0.261	2.4e-05	0.00209	0.000663	0.76194	2.8e-05	0.00025	0.167883	0.702334	0.290659	0.312962	0.247604
Ybx3	-1.449	-1.487	-1.208	0.195	-0.59	-1.18	-1.198	-1.292	-0.944	-0.836	-1.09	2.3e-05	4e-06	0.000308	0.788008	0.054955	0.000125	0.000428	0.000183	0.007722	0.021322	0.000579
Zc3h7a	1.081	0.735	0.879	0.62	1.098	0.779	0.485	0.364	0.403	0.409	0.306	1e-05	0.000496	0.00021	0.054526	7e-06	0.000276	0.033579	0.111538	0.103388	0.108074	0.147315
Zc3hav1	1.719	1.381	1.658	0.601	1.678	1.712	1.462	1.346	1.413	1.421	1.442	0	0	0	0.017725	0	0	0	0	0	0	0
Zfhx2	-0.626	-1.39	-0.67	0.237	-1.047	-0.716	0.175	-0.309	-0.267	-0.075	-0.035	0.010769	0	0.007473	0.635722	6.7e-05	0.001979	0.506598	0.22828	0.343377	0.81032	0.892501
Zfp599	-1.816	-2.443	-1.673	-0.52	-1.082	-1.891	-2.248	-1.32	-0.98	-1.401	-1.352	0.042488	0.003755	0.064201	0.808388	0.222027	0.022622	0.017016	0.160508	0.346117	0.18002	0.119136
Zfp72	-0.96	-1.215	-0.456	-0.676	-1.006	-0.78	0.62	0.104	0.803	0.884	0.191	0.007712	0.000405	0.200044	0.245183	0.005228	0.017799	0.09354	0.797946	0.045189	0.032908	0.594354
Znfx1	3.281	3.079	3.081	0.174	3.004	3.273	3.281	3.189	3.096	2.972	3.239	0	0	0	0.762266	0	0	0	0	0	0	0
Znhit3	-1.156	-0.734	-0.699	-0.016	-0.799	-0.597	-0.247	0.05	-0.058	0.071	0.045	3e-06	0.000456	0.002095	0.983953	0.000442	0.003593	0.27988	0.839837	0.829192	0.798237	0.839708
