# Supplementary material for: RIG-I-like receptors direct inflammatory macrophage polarization against West Nile virus infection
Source: Nat Commun. 2019 Aug 13;10:3649. doi: 10.1038/s41467-019-11250-5 (PMC6692387; doi:10.1038/s41467-019-11250-5)
Supplement: Supplementary file 9 — Supplementary Data 6 [file 41467_2019_11250_MOESM9_ESM.xlsx]

## Sheet: Table S8 non_ISGs_DE.csv
Differentially Expressed Non-Interferon Stimulated Genes
	log2fc.BMM_WT_24h	log2fc.BMM_LGP2_24h	log2fc.BMM_MDA5_24h	log2fc.BMM_DKO_24h	log2fc.BMM_RIGI.WT_24h	log2fc.BMM_RIGI_24h	log2fc.BMM_WT_48h	log2fc.BMM_LGP2_48h	log2fc.BMM_MDA5_48h	log2fc.BMM_RIGI.WT_48h	log2fc.BMM_RIGI_48h	p.value.adj.BMM_WT_24h	p.value.adj.BMM_LGP2_24h	p.value.adj.BMM_MDA5_24h	p.value.adj.BMM_DKO_24h	p.value.adj.BMM_RIGI.WT_24h	p.value.adj.BMM_RIGI_24h	p.value.adj.BMM_WT_48h	p.value.adj.BMM_LGP2_48h	p.value.adj.BMM_MDA5_48h	p.value.adj.BMM_RIGI.WT_48h	p.value.adj.BMM_RIGI_48h
0610007P14Rik	-0.802	-0.824	-0.666	-0.33	-1.066	-0.834	-0.606	-0.648	-0.663	-0.738	-0.698	0.001997	0.000641	0.009799	0.487093	8.2e-05	0.000605	0.021289	0.01454	0.019807	0.012463	0.005152
0610009B22Rik	-0.775	-0.687	-0.592	-0.063	-1.032	-0.721	-0.253	-0.325	-0.189	-0.323	-0.368	0.001523	0.002063	0.013945	0.927134	5.5e-05	0.001404	0.311628	0.189249	0.493361	0.240795	0.105851
0610009O20Rik	-0.814	-0.852	-0.717	0.121	-1.012	-0.99	-0.402	-0.387	-0.306	-0.37	-0.459	4e-06	0	3.4e-05	0.722603	0	0	0.013416	0.017678	0.079975	0.040103	0.003017
0610010F05Rik	-1.076	-1.329	-0.911	0.003	-0.99	-0.973	-0.594	-0.748	-0.578	-0.377	-0.513	0	0	3e-06	0.994326	1e-06	0	0.001174	8.3e-05	0.00296	0.05513	0.002482
0610010K14Rik	-0.873	-0.344	-0.604	-0.051	-1.041	-0.547	-0.521	-0.428	-0.347	-0.362	-0.413	0.000597	0.118389	0.014568	0.948806	6.8e-05	0.014808	0.038928	0.090323	0.209846	0.199621	0.077482
0610011F06Rik	-1.675	-1.081	-1.293	-0.029	-1.85	-1.37	-0.58	-0.397	-0.531	-0.755	-0.592	6.6e-05	0.002996	0.001499	0.983953	1.5e-05	0.000295	0.151334	0.334837	0.231086	0.093248	0.112987
0610012G03Rik	-0.947	-0.522	-0.496	0.089	-1.028	-0.751	-0.585	-0.358	-0.29	-0.709	-0.526	0.000322	0.022315	0.048095	0.900145	0.000113	0.001573	0.024364	0.169618	0.311195	0.015067	0.029732
0610030E20Rik	0.129	0.08	-0.108	0.296	-0.346	-0.151	0.47	0.418	0.372	0.261	0.257	0.444153	0.610325	0.526771	0.292734	0.037428	0.327022	0.007958	0.017933	0.049261	0.180292	0.112937
0610031J06Rik	-0.22	-0.021	0.134	-0.299	-0.275	-0.144	-0.473	-0.324	-0.23	-0.329	-0.288	0.204678	0.897981	0.446344	0.309059	0.109481	0.367081	0.009884	0.075054	0.248522	0.10372	0.087183
0610037L13Rik	-0.711	-0.753	-0.686	0.108	-0.733	-0.708	-0.398	-0.593	-0.435	-0.296	-0.313	0	0	1e-06	0.664225	0	0	0.001749	1.4e-05	0.001501	0.031993	0.007489
0610038B21Rik	0.083	-0.324	0.278	0.14	0.154	0.404	0.058	0.132	0.302	0.025	0.38	0.67748	0.069435	0.155285	0.750623	0.428541	0.024769	0.795423	0.53466	0.174959	0.923078	0.045173
0610039K10Rik	0.908	0.561	0.55	-0.278	0.052	0.354	0.554	0.434	0.119	-0.141	0.067	0.004283	0.048294	0.078653	0.672173	0.869815	0.212354	0.086829	0.183931	0.754281	0.717487	0.834401
0610040F04Rik	-0.545	-1.712	-0.34	0.44	-0.177	-0.438	-0.535	-1.144	-0.951	-0.309	-0.234	0.273882	0.000392	0.502588	0.676937	0.729181	0.33968	0.311529	0.028874	0.092143	0.613024	0.642675
1110001J03Rik	-1.051	-0.789	-0.752	0.549	-1.094	-0.749	-0.374	-0.087	-0.59	-0.243	-0.495	0.002331	0.010969	0.026835	0.339503	0.001515	0.015823	0.290677	0.820671	0.11979	0.548896	0.125803
1110002L01Rik	-0.469	-0.708	-0.451	0.224	-0.213	-0.569	-0.381	-0.425	-0.371	-0.099	-0.417	0.028957	0.00062	0.038281	0.604808	0.317247	0.004984	0.088172	0.058355	0.128098	0.7147	0.045567
1110004E09Rik	-1.61	-1.827	-1.232	0.002	-1.46	-1.458	-1.18	-1.275	-0.665	-0.529	-0.599	1.7e-05	0	0.000622	0.998537	6.3e-05	2.2e-05	0.001215	0.000564	0.081414	0.177978	0.066606
1110004F10Rik	-0.786	-0.56	-0.545	0.219	-0.614	-0.586	-0.341	-0.382	-0.345	-0.238	-0.265	1e-06	5.4e-05	0.000292	0.36644	4.9e-05	3.2e-05	0.019584	0.009722	0.028715	0.142314	0.05042
1110007C09Rik	-0.518	-0.649	0.053	0.886	0.097	0.123	-0.027	0.006	0.573	0.481	0.559	0.009345	0.000613	0.796509	0.001562	0.626775	0.497774	0.906043	0.979927	0.01049	0.036164	0.004349
1110008F13Rik	0.32	0.582	0.503	0.046	0.5	0.462	0.269	0.389	0.53	0.339	0.39	0.007009	2e-06	9.2e-05	0.884978	7.5e-05	7.5e-05	0.027781	0.002015	0.000146	0.013686	0.000994
1110008L16Rik	-0.399	-0.273	-0.348	0.113	-0.568	-0.578	0.167	0.175	0.128	0.033	-0.055	0.012003	0.058212	0.02939	0.749019	0.000562	0.000193	0.315591	0.293544	0.487123	0.872032	0.728981
1110008P14Rik	-0.937	-0.861	-0.547	-0.014	-1.056	-0.643	-1.088	-0.847	-0.632	-0.78	-0.609	0.001221	0.001179	0.051811	0.98817	0.000325	0.012982	0.000373	0.0044	0.044728	0.01681	0.024996
1110012L19Rik	-0.621	-0.362	-0.531	-0.183	-0.851	-0.518	-0.136	-0.098	-0.247	-0.287	-0.19	0.011103	0.100634	0.030251	0.732981	0.000734	0.02069	0.610855	0.718155	0.378899	0.31495	0.428081
1110019D14Rik	-0.77	-0.622	-0.511	0.357	-0.826	-0.986	-0.344	-0.118	0.125	0.115	-0.502	0.008335	0.019134	0.077757	0.519182	0.004761	0.000438	0.258248	0.714148	0.719753	0.753454	0.071486
1110032A03Rik	-0.245	0.094	-0.29	0.102	-0.873	-0.399	0.204	0.236	-0.008	0.045	-0.068	0.425878	0.74514	0.346318	0.906067	0.004916	0.151949	0.540765	0.474311	0.983563	0.911267	0.827275
1110034G24Rik	-0.591	-0.2	-0.275	0.173	-0.657	-0.773	0.059	0.224	0.033	0.126	-0.208	0.172427	0.622781	0.535137	0.881818	0.126514	0.052986	0.907781	0.641524	0.951908	0.821722	0.636402
1110037F02Rik	-0.263	-0.499	-0.364	-0.035	-0.49	-0.56	-0.167	-0.246	-0.387	-0.25	-0.415	0.034591	5.6e-05	0.004817	0.923736	0.000209	1.2e-05	0.202067	0.059465	0.006504	0.084375	0.001024
1110038B12Rik	-0.922	-0.999	-0.485	0.583	-1.114	-1.361	-0.627	-0.662	-0.42	-0.459	-0.846	2.5e-05	2e-06	0.016802	0.044831	1e-06	0	0.003152	0.001987	0.061058	0.047225	5.3e-05
1110038F14Rik	0.667	0.426	0.716	0.304	0.962	0.75	0.099	0.038	0.367	0.327	0.246	0.02182	0.10721	0.01565	0.600606	0.001317	0.005909	0.763383	0.910827	0.271679	0.339816	0.392295
1110046J04Rik	-0.51	-0.236	-0.254	0.132	-0.267	-0.641	-0.083	-0.09	-0.176	0.291	0.038	0.115134	0.431578	0.441461	0.879196	0.411628	0.032531	0.823504	0.810097	0.653879	0.455085	0.911931
1110051M20Rik	-1.057	-0.771	-0.991	-0.188	-1.176	-0.922	-1.302	-0.939	-1.253	-0.695	-0.919	0.000506	0.004343	0.001158	0.777875	0.000137	0.000905	6e-05	0.002482	0.000251	0.038677	0.001574
1110057K04Rik	-0.525	-0.42	-0.431	-0.157	-0.555	-0.489	-0.387	-0.39	-0.27	-0.233	-0.297	0.000137	0.00065	0.001414	0.525986	6.4e-05	0.000121	0.004549	0.004423	0.062032	0.118475	0.01793
1110058L19Rik	-1.057	-0.952	-0.96	-0.189	-1.277	-0.897	-0.79	-0.578	-0.532	-0.678	-0.565	6.3e-05	7.7e-05	0.000261	0.723149	4e-06	0.000181	0.002432	0.023679	0.052829	0.017284	0.017721
1110059E24Rik	-0.314	-0.232	-0.264	-0.009	-0.127	-0.252	0.068	-0.057	-0.066	0.14	0.068	0.023475	0.066996	0.058649	0.985178	0.354629	0.047191	0.659157	0.715236	0.69381	0.391487	0.629333
1110059G10Rik	0.144	0.461	0.186	0.119	-0.276	-0.108	0.242	0.46	0.26	0.139	0.107	0.470927	0.011999	0.353153	0.799858	0.15816	0.556287	0.245745	0.026801	0.252274	0.561482	0.594222
1110065P20Rik	-1.285	-1.509	-0.898	0.425	-1.349	-0.936	-0.872	-0.694	-0.573	-0.868	-0.629	9e-06	0	0.001005	0.336836	4e-06	0.000218	0.001688	0.011014	0.049245	0.004568	0.013016
1190002F15Rik	-1.475	-1.28	-1.911	-0.393	-2.295	-2.064	-1.976	-1.533	-1.622	-1.853	-1.039	0.00474	0.007224	0.000489	0.726309	3.9e-05	5.8e-05	0.000425	0.004973	0.00557	0.002451	0.036848
1190002N15Rik	-0.958	-0.797	-0.639	-0.515	-1.065	-0.876	-0.756	-0.613	-0.438	-0.635	-0.887	0.004364	0.009083	0.054029	0.368677	0.001646	0.004686	0.02775	0.074479	0.245798	0.096861	0.006439
1190005I06Rik	-1.58	-1.256	-0.639	0.704	-0.959	-1.174	-1.65	-1.04	-1.08	-1.196	-0.739	0.000894	0.003344	0.161705	0.377557	0.033655	0.006003	0.000845	0.029291	0.03569	0.024575	0.092961
1190007I07Rik	-1.303	-1.058	-0.772	0.177	-1.55	-0.642	-0.291	-0.717	0.218	-0.723	-0.046	0.000293	0.001076	0.024922	0.831695	3e-05	0.039233	0.424586	0.043313	0.587706	0.066556	0.895714
1200014J11Rik	-0.238	-0.426	-0.42	0.097	-0.354	-0.454	0.079	-0.113	0.039	-0.001	-0.083	0.018676	2.5e-05	0.000132	0.640812	0.00072	1.1e-05	0.463378	0.291102	0.752236	0.994355	0.40612
1300002E11Rik	-0.56	-0.816	-0.581	0.432	-0.407	-0.571	0.131	0.14	0.228	0.46	0.51	0.023251	0.000584	0.020615	0.297814	0.094566	0.012691	0.630944	0.605156	0.426918	0.108178	0.0335
1300002K09Rik	1.925	2.171	1.598	0.979	2.451	1.717	2.131	2.145	2.156	2.438	1.754	0.000272	1.6e-05	0.002164	0.224104	1e-05	0.000396	0.00012	0.000116	0.000256	8.1e-05	0.000555
1500004A13Rik	-0.728	-0.427	-0.554	0.344	-1.141	-0.138	-0.263	0.058	-0.135	-0.427	0.212	0.006857	0.077424	0.038732	0.494147	6.8e-05	0.576733	0.350592	0.849616	0.672032	0.166315	0.419628
1500009L16Rik	-2.953	-3.968	-3.891	-1.152	-2.886	-1.772	-3.824	-2.761	-4.957	-2.988	-2.152	0.011554	0.000396	0.001425	0.626831	0.012973	0.093527	0.002105	0.023215	0.000295	0.027141	0.055165
1500011B03Rik	-0.283	0.045	-0.057	0.483	-0.162	-0.147	-0.031	0.169	0.1	-0.041	-0.117	0.095361	0.781427	0.74558	0.055299	0.339388	0.347271	0.874949	0.353853	0.624563	0.854632	0.492973
1500011K16Rik	-1.347	-0.722	-0.737	0.169	-1.332	-0.816	-0.604	-0.332	-0.143	-0.414	0.004	3e-05	0.008272	0.014155	0.810323	3.4e-05	0.003373	0.048729	0.286847	0.685129	0.227811	0.990991
1500012F01Rik	1.741	1.72	1.9	1.239	1.428	1.254	2.833	2.755	2.729	2.763	2.214	0	0	0	0.000159	0	0	0	0	0	0	0
1500015A07Rik	-0.32	-0.565	-0.055	0.715	-0.359	-0.259	0.179	0.421	0.616	0.379	-0.747	0.630621	0.342695	0.937679	0.580925	0.584783	0.672644	0.809195	0.553312	0.416535	0.636775	0.238517
1500015O10Rik	-1.006	-0.299	-1.467	-0.629	-2.047	-1.103	-0.41	-1.585	-2.451	-1.832	-1.01	0.318578	0.752551	0.147361	0.789362	0.040529	0.23123	0.717352	0.132941	0.031519	0.11824	0.30684
1500017E21Rik	-1.575	-1.666	-0.884	0.32	-1.134	-0.73	-1.362	-1.77	-0.817	-0.906	-0.815	0.000135	1.7e-05	0.023538	0.701194	0.003738	0.038658	0.001067	4.7e-05	0.059732	0.042941	0.029455
1600002H07Rik	-0.868	-1.028	-0.725	-0.384	-0.918	-1.013	-0.88	-0.598	-0.383	-0.366	-0.29	0.000307	9e-06	0.002259	0.320637	0.000148	1.3e-05	0.000398	0.012669	0.136565	0.165057	0.187929
1600002K03Rik	-0.738	-0.254	-0.461	0.073	-0.948	-0.664	-0.463	-0.278	-0.296	-0.555	-0.635	0.007347	0.306103	0.090621	0.926997	0.000779	0.008802	0.100851	0.335998	0.346271	0.078639	0.016802
1600010M07Rik	0.487	0.881	0.384	0.23	-0.491	0.11	1.456	1.564	1.48	1.366	1.393	0.349526	0.063627	0.466354	0.863448	0.34085	0.825616	0.008109	0.00484	0.012317	0.024614	0.0068
1600012H06Rik	-0.386	-0.46	-0.318	-0.088	-0.504	-0.264	-0.367	-0.214	-0.281	-0.264	-0.187	0.000254	6e-06	0.002233	0.674889	6e-06	0.004744	0.0007	0.039911	0.012735	0.022997	0.052225
1600014C10Rik	3.433	3.386	2.83	-0.475	2.947	2.605	3.119	3.109	2.865	2.7	2.442	0	0	0	0.444577	0	0	0	0	0	0	0
1600020E01Rik	0.243	0.254	0.514	0.992	0.319	0.192	0.364	0.167	0.573	0.488	0.335	0.350495	0.284835	0.050213	0.007687	0.214038	0.423104	0.181296	0.556684	0.051155	0.106652	0.184476
1600027J07Rik	-0.175	0.151	-1.63	-0.62	-1.375	-0.646	-0.421	-0.325	-1.44	-1.445	-0.42	0.795065	0.805935	0.013805	0.645326	0.032454	0.275548	0.551427	0.64962	0.049001	0.055112	0.517683
1700001G11Rik	-0.864	-0.724	-0.925	0.488	-0.664	-0.194	-0.448	-0.124	-0.804	-0.802	0.091	0.014268	0.024413	0.010033	0.447625	0.055173	0.551175	0.222659	0.752816	0.041816	0.049048	0.799118
1700001L05Rik	-1.3	-1.573	-0.724	-0.136	-0.545	-0.971	-1.104	-0.705	-0.945	0.092	-0.373	0.011945	0.001261	0.15938	0.928813	0.282149	0.039107	0.038864	0.190144	0.10336	0.890591	0.464323
1700007J10Rik	-0.46	-1.363	-1.204	-0.14	-0.718	-1.477	-0.799	-1.7	-0.714	-0.616	-1.41	0.167198	4.5e-05	0.00073	0.873086	0.030855	1.6e-05	0.022594	1.1e-05	0.05916	0.113304	6.2e-05
1700008J07Rik	-0.615	-0.534	-0.322	0.366	-0.584	-0.444	-0.744	-0.649	-1.485	-0.484	-0.831	0.027595	0.036501	0.250441	0.48878	0.035063	0.081309	0.011355	0.026596	1.5e-05	0.135789	0.002911
1700009P17Rik	1.276	1.675	0.99	-0.227	0.695	0.802	0.243	0.39	0.029	0.167	0.224	0.002734	4.8e-05	0.018974	0.821227	0.088758	0.035254	0.591812	0.379148	0.955742	0.750248	0.591816
1700010I14Rik	-0.65	-0.82	-0.031	-0.026	-0.407	-0.318	0.074	-0.226	0.226	-0.046	0.224	0.025061	0.002675	0.920207	0.98057	0.154367	0.229143	0.823814	0.471059	0.506065	0.904356	0.435637
1700017B05Rik	-1.244	-1.361	-0.896	0.12	-0.853	-1.028	-0.402	-0.555	-0.279	-0.087	-0.28	0	0	9e-06	0.765155	1.4e-05	0	0.029594	0.003436	0.16589	0.693076	0.102471
1700018L02Rik	-0.53	-0.743	-1.007	-0.269	-1.386	-0.646	-0.779	-0.789	-1.417	-1.007	-0.651	0.226122	0.064499	0.02429	0.794988	0.002129	0.107719	0.088678	0.085698	0.004914	0.049237	0.125443
1700019G17Rik	0.133	0.168	0.126	0.29	-0.111	0.089	-0.393	0.204	-0.205	0.176	-0.25	0.759291	0.670689	0.77289	0.762397	0.797689	0.825616	0.382165	0.661704	0.685753	0.74118	0.555941
1700019L03Rik	-1.941	-2.057	-1.299	0.316	-0.689	-1.35	-1.491	-1.358	-1.484	-0.891	-1.263	1e-06	0	0.000497	0.66872	0.045949	9.7e-05	0.000122	0.000401	0.000314	0.028515	0.000406
1700020I14Rik	-0.376	-0.797	-0.604	-0.004	-0.829	-0.765	-0.228	-0.566	-0.53	-0.528	-0.613	0.039372	1.6e-05	0.001656	0.994031	3.3e-05	3.4e-05	0.234595	0.003771	0.010779	0.013873	0.000936
1700021F05Rik	-1.036	-0.587	-0.587	0.304	-0.709	-0.65	-0.704	-0.542	-0.495	-0.361	-0.417	1e-06	0.00075	0.002029	0.327544	0.000227	0.000256	0.000399	0.005081	0.016107	0.087073	0.018819
1700021K19Rik	-0.685	-0.749	-0.657	-0.109	-0.883	-0.598	-0.2	-0.373	-0.416	-0.203	-0.289	0.005089	0.001061	0.007739	0.857953	0.000446	0.007705	0.43671	0.137061	0.126561	0.478974	0.214617
1700025G04Rik	-1.617	-1.644	-1.016	0.07	-0.914	-1.434	-1.317	-1.49	-1.238	-0.837	-1.149	4e-05	8e-06	0.006217	0.952629	0.011434	6.7e-05	0.000762	0.000193	0.002784	0.045766	0.001528
1700026L06Rik	-0.713	0.141	-0.147	0.56	-0.982	-1.521	0.363	0.718	0.622	0.498	-0.513	0.218536	0.79771	0.808676	0.642983	0.087619	0.005484	0.568489	0.243422	0.356806	0.47585	0.373102
1700028K03Rik	-1.063	-0.925	-0.706	0.162	-1.263	-1.114	-0.933	-0.504	-0.595	-0.467	-0.619	0.002638	0.004074	0.04176	0.851075	0.000457	0.000776	0.009912	0.160831	0.126883	0.244583	0.062688
1700030J22Rik	0.389	-0.461	0.592	-0.296	0.036	-0.073	0.135	-0.293	-0.115	-0.477	-0.632	0.431469	0.304423	0.230102	0.799129	0.94393	0.876451	0.809975	0.586107	0.851484	0.412993	0.185112
1700030K09Rik	-0.578	-0.818	-0.712	0.234	-0.715	-0.834	0.03	-0.428	-0.244	-0.207	-0.419	0.000695	2e-06	7.2e-05	0.425049	5.1e-05	1e-06	0.876458	0.012898	0.188077	0.279249	0.009037
1700034P13Rik	1.774	1.083	1.185	-0.039	1.416	1.217	1.699	1.118	0.92	1.152	0.958	0	2.2e-05	2.9e-05	0.963795	1e-06	4e-06	0	8.4e-05	0.001701	0.000217	0.000247
1700037C18Rik	-0.277	0.254	0.324	0.047	0.234	-0.015	-0.024	0.384	0.854	0.64	0.603	0.352053	0.349059	0.277499	0.961621	0.429483	0.959252	0.946225	0.218798	0.011385	0.06373	0.036673
1700037H04Rik	-0.622	-0.185	-0.195	-0.129	-0.869	-0.569	-0.67	-0.477	-0.293	-0.443	-0.538	0.081992	0.579375	0.596512	0.899572	0.015828	0.083315	0.07381	0.207892	0.487617	0.295157	0.121975
1700047A11Rik	-0.485	-0.925	-0.859	0.634	-0.324	-0.254	-0.078	-0.6	-0.826	-0.314	-0.309	0.155333	0.004055	0.014339	0.264272	0.341563	0.421833	0.843742	0.094045	0.033124	0.443147	0.362202
1700048O20Rik	-2	-1.383	-0.94	0.311	-0.753	-2.01	-2.415	-1.22	-1.542	-1.6	-0.971	0.032817	0.105914	0.319848	0.906881	0.421409	0.020612	0.014305	0.217298	0.148242	0.142443	0.290424
1700049G17Rik	-0.262	-0.451	-0.511	0.618	-0.528	-0.492	-0.306	-0.431	-0.398	-0.126	0.066	0.182584	0.013669	0.01161	0.031263	0.008116	0.00778	0.13753	0.037294	0.07487	0.599762	0.743878
1700052K11Rik	-0.178	-0.436	-0.101	-0.002	-0.046	-0.347	-0.28	-0.261	-0.186	-0.068	-0.421	0.458278	0.045736	0.681826	0.998081	0.853072	0.111215	0.266616	0.303035	0.508122	0.824317	0.068116
1700052N19Rik	-1.263	-1.328	-0.957	-0.081	-1.254	-1.233	-0.812	-1.083	-0.734	-0.589	-0.88	0	0	2.5e-05	0.880383	0	0	0.000272	5e-06	0.001699	0.013049	3.9e-05
1700066M21Rik	-1.253	-0.984	-1.092	-0.085	-1.17	-1.07	-0.72	-0.78	-0.694	-0.543	-0.563	0	0	0	0.832698	0	0	9.3e-05	3.2e-05	0.000361	0.005486	0.000778
1700071M16Rik	0.296	1.076	-0.022	1.52	0.247	0.607	0.923	1.511	0.68	0.672	1.427	0.727733	0.151545	0.980565	0.265513	0.769964	0.424339	0.289488	0.079329	0.481861	0.497632	0.073635
1700086O06Rik	-0.753	-1.391	-0.774	0.019	-0.965	-1.299	-0.539	-0.86	-0.663	-0.571	-0.827	0.004834	1e-06	0.00437	0.984098	0.000448	2e-06	0.048466	0.002293	0.025159	0.060848	0.001711
1700088E04Rik	-1.066	-1.446	-0.977	0.644	-0.895	-0.821	-1.018	-0.95	-1.143	-0.709	-0.485	8.3e-05	0	0.000301	0.088185	0.00062	0.000702	0.000237	0.000543	0.000134	0.015783	0.046225
1700094D03Rik	-0.402	0.295	0.416	0.711	-0.087	-0.307	0.295	0.118	0.394	0.642	0.177	0.101581	0.188993	0.093427	0.05017	0.73021	0.173167	0.257556	0.665938	0.16107	0.02618	0.472208
1700094J05Rik	-0.381	-0.843	-0.532	-0.246	-0.983	-0.847	-0.058	-0.383	-0.492	-0.223	-0.25	0.144382	0.000808	0.044756	0.654654	0.000374	0.000823	0.846841	0.164391	0.097775	0.478201	0.333158
1700096K18Rik	-1.136	-0.131	-0.84	0.425	-1.066	-0.293	-1.123	-1.06	-0.645	-0.825	-0.678	0.034596	0.796262	0.120111	0.718097	0.045568	0.558483	0.045278	0.059663	0.298808	0.188397	0.1941
1700101I11Rik	-1.491	-1.379	-1.258	0.318	-1.589	-1.129	-0.726	-0.706	-0.817	-0.712	-0.746	0.000624	0.00056	0.003552	0.72793	0.00029	0.003957	0.09289	0.103355	0.081779	0.139842	0.063221
1700109H08Rik	-0.387	-0.803	-0.354	0.93	-0.965	0.017	-0.653	-0.412	0.388	-0.738	0.317	0.305876	0.02093	0.35301	0.104952	0.011044	0.96281	0.096753	0.303811	0.375959	0.092981	0.396324
1700110K17Rik	-0.41	-1.135	-0.383	-0.062	0.207	0.024	0.104	-0.124	-0.475	0.701	0.321	0.295385	0.002178	0.331811	0.961958	0.60198	0.949493	0.814879	0.780442	0.293257	0.123581	0.407733
1700112E06Rik	0.051	-0.417	0.727	0.535	0.418	0.45	0.44	-0.352	1.095	0.815	0.568	0.946235	0.529128	0.312524	0.736178	0.562646	0.495818	0.573838	0.655907	0.178919	0.334058	0.423421
1700113A16Rik	-0.897	-0.657	-0.549	0.192	-0.981	-0.697	-0.151	-0.259	-0.042	-0.152	-0.327	0.003986	0.019119	0.073058	0.786654	0.001711	0.013682	0.655618	0.428324	0.912848	0.689362	0.271282
1700120C14Rik	-0.655	-0.402	-0.276	0.693	-0.81	-0.675	-0.634	-0.354	-0.25	-0.688	-0.106	0.027974	0.138386	0.358897	0.131772	0.007148	0.014789	0.041347	0.261081	0.47391	0.047424	0.727605
1700123M08Rik	-0.857	-0.614	-1.365	-0.481	-1.033	-1.34	-0.392	-0.623	-0.659	-0.196	-0.576	0.066313	0.150075	0.004927	0.611227	0.02683	0.002624	0.436658	0.206437	0.219238	0.741005	0.206448
1700123O20Rik	-0.224	-0.185	-0.166	0.173	-0.253	-0.198	-0.024	-0.025	-0.107	0.045	-0.015	0.040902	0.065544	0.133406	0.367842	0.020937	0.049731	0.852498	0.841226	0.403094	0.744978	0.895589
1810009A15Rik	-0.906	-0.556	-0.577	-0.114	-0.538	-0.749	-0.489	-0.456	-0.104	-0.254	-0.338	8.1e-05	0.005143	0.00828	0.826531	0.011763	0.000313	0.027825	0.040241	0.683598	0.310357	0.100039
1810011H11Rik	-0.907	-0.628	-1.08	-0.689	-1.699	-1.607	-0.661	-0.847	-0.435	-1.019	-1.182	0.14268	0.268574	0.084418	0.577576	0.006937	0.005983	0.316272	0.195283	0.554866	0.159518	0.050314
1810011O10Rik	-1.092	-0.798	-0.847	1.519	0.657	-0.638	-2.633	-1.566	-1.393	-0.606	-0.651	0.415443	0.518713	0.532462	0.563741	0.627807	0.609008	0.058001	0.267762	0.368311	0.717487	0.629884
1810013L24Rik	-0.198	-0.376	-0.077	0.559	0.039	0.056	-0.068	-0.152	0.024	0.207	0.12	0.230727	0.014265	0.648503	0.01916	0.820635	0.723388	0.714882	0.391793	0.909439	0.28723	0.465695
1810014B01Rik	-2.374	-0.641	-1.188	-0.214	-1.477	-1.83	-0.603	-0.661	-0.657	-0.866	-0.834	0.00013	0.223271	0.041723	0.894396	0.010931	0.000984	0.324198	0.279761	0.324471	0.197756	0.134587
1810021B22Rik	-1.294	-0.524	-0.915	0.391	-1.348	-0.851	-1.389	-0.469	-1.355	-1.153	-0.503	0.010813	0.253245	0.07027	0.723149	0.007846	0.064348	0.008824	0.383528	0.017439	0.048675	0.306898
1810022K09Rik	-0.793	-0.533	-0.54	0.014	-0.481	-0.488	-0.489	-0.237	0.129	-0.062	-0.381	0.000339	0.006215	0.011709	0.985322	0.02096	0.01212	0.025186	0.285399	0.604581	0.81808	0.059476
1810026B05Rik	-0.323	-0.062	0.201	1.44	0.309	0.056	-0.122	0.167	0.411	0.522	0.244	0.100562	0.738519	0.31419	1e-06	0.114153	0.765029	0.573838	0.434328	0.066284	0.024028	0.204443
1810026J23Rik	-0.26	-0.257	-0.126	0.21	-0.299	-0.327	-0.077	-0.094	0.047	0.045	-0.105	0.015698	0.00959	0.241345	0.223064	0.005647	0.001394	0.508193	0.411207	0.715967	0.738254	0.31713
1810030O07Rik	-0.184	-0.178	-0.14	-0.042	-0.524	-0.464	-0.063	-0.108	0.025	-0.139	-0.26	0.179015	0.154578	0.311423	0.91728	0.000309	0.000517	0.679492	0.467317	0.886832	0.392176	0.051379
1810032O08Rik	-0.432	-0.936	-0.223	2.279	-0.323	-0.786	-0.228	-0.472	0.118	-0.36	-0.444	0.098511	0.000259	0.401351	0	0.214648	0.001777	0.420616	0.08631	0.710297	0.24231	0.081715
1810034E14Rik	-0.513	-0.533	-0.564	0.239	-0.823	-0.749	0.461	-0.083	-0.06	0.575	0.174	0.220896	0.163972	0.181587	0.813036	0.048278	0.052404	0.301008	0.86328	0.910464	0.242327	0.68262
1810037I17Rik	-0.563	-0.197	-0.384	-0.251	-0.319	-0.168	-0.195	-0.016	0.022	-0.275	0.114	0.001434	0.20456	0.026304	0.41032	0.05811	0.27971	0.277611	0.935404	0.916977	0.165478	0.503492
1810043G02Rik	-0.127	-0.02	0.032	0.143	-0.569	-0.294	0.285	0.332	0.192	0.127	0.276	0.420265	0.892685	0.8433	0.665637	0.000506	0.040371	0.078894	0.042125	0.285631	0.50077	0.06797
1810043H04Rik	-0.435	-0.406	-0.126	0.268	-0.577	-0.163	-0.503	-0.232	-0.043	-0.41	0.128	0.08418	0.079369	0.626755	0.597301	0.022514	0.485902	0.056853	0.394444	0.892983	0.165207	0.616327
1810055G02Rik	-1.279	-1.781	-1.877	-0.331	-0.859	-0.962	-1.375	-1.524	-1.83	-1.137	-1.064	0.020293	0.00073	0.001216	0.798268	0.11296	0.055852	0.017061	0.008925	0.003725	0.075107	0.045961
1810058I24Rik	-0.917	-0.631	-0.52	0.137	-0.895	-0.766	-0.754	-0.738	-0.585	-0.59	-0.575	0.00235	0.01923	0.076876	0.851395	0.002756	0.005376	0.0141	0.016764	0.076688	0.082943	0.042726
1810062O18Rik	-0.014	-0.353	-0.176	-0.094	-0.818	-0.23	-0.219	-0.413	0.362	-0.008	-0.104	0.96951	0.259325	0.617114	0.926997	0.017029	0.467815	0.558573	0.254934	0.363992	0.985146	0.766824
2010002M12Rik	4.249	4.896	4.501	0.49	5.016	5.113	3.045	4.017	3.409	3.866	4.458	0	0	0	0.755877	0	0	8.7e-05	1e-06	5e-05	1.2e-05	0
2010012O05Rik	-0.243	-0.109	-0.238	0.166	-0.546	-0.271	-0.306	-0.186	-0.459	-0.279	-0.515	0.316249	0.629311	0.32874	0.763991	0.023495	0.220442	0.229504	0.47783	0.093521	0.328478	0.029013
2010015L04Rik	-0.651	-0.757	-1.936	0.775	-0.269	-0.173	-0.379	-0.365	-1.444	-0.535	-0.359	0.307271	0.192486	0.003519	0.529933	0.678348	0.776442	0.587951	0.602044	0.044978	0.484159	0.576151
2010107E04Rik	-0.731	-0.433	-0.446	-0.174	-0.653	-0.653	-0.544	-0.419	-0.383	-0.403	-0.446	7.2e-05	0.006235	0.010557	0.612055	0.000276	0.000107	0.002762	0.019167	0.046143	0.041821	0.007848
2010315B03Rik	0.228	0.301	0.144	0.253	-0.239	-0.006	0.451	0.498	0.408	0.23	0.267	0.212686	0.072571	0.437964	0.459438	0.187404	0.970927	0.019184	0.01051	0.049348	0.285822	0.13187
2010320M18Rik	-0.667	-0.59	-0.209	0.027	-0.794	-1.079	-0.797	-0.465	-0.391	-0.82	-0.694	0.011212	0.014129	0.426994	0.976205	0.002828	3.9e-05	0.004051	0.087209	0.187248	0.007635	0.006992
2200002D01Rik	-1.229	-1.213	-1.444	-0.363	-1.155	-0.427	-2.117	-0.771	-1.506	-1.271	-0.796	0.003831	0.002016	0.001014	0.680515	0.005979	0.260334	9e-06	0.075363	0.001716	0.009428	0.047995
2210013O21Rik	-0.63	-0.52	-0.432	0.13	-0.842	-0.739	-0.451	-0.443	-0.299	-0.336	-0.391	0.008491	0.01704	0.069178	0.821227	0.000638	0.001124	0.066898	0.072816	0.271593	0.223928	0.087501
2210015D19Rik	-0.204	0.106	0.081	0.266	-0.144	-0.043	0.196	0.407	0.632	0.371	0.184	0.212478	0.485373	0.629805	0.349977	0.377127	0.782871	0.258792	0.018886	0.000971	0.052436	0.25142
2210016F16Rik	-0.347	-0.331	-0.31	-0.278	-0.286	-0.265	0.048	0.183	0.125	0.222	0.287	0.015863	0.01238	0.032476	0.231836	0.043735	0.043734	0.767195	0.224155	0.454337	0.182239	0.039102
2210016L21Rik	-0.543	-0.411	-0.356	-0.326	-0.534	-0.627	-0.345	-0.032	-0.169	-0.099	-0.18	0.011317	0.034588	0.094851	0.380717	0.012151	0.00193	0.118531	0.897912	0.498252	0.708621	0.391343
2210018M11Rik	-0.591	-0.954	-0.846	-0.019	-0.855	-0.852	-0.256	-0.446	-0.484	-0.416	-0.496	0.000687	0	8e-06	0.973873	5e-06	1e-06	0.139467	0.011036	0.010446	0.031513	0.002836
2210404O09Rik	0.318	-0.034	0.245	-0.297	-0.085	0.377	0.918	0.292	0.612	0.707	0.825	0.192079	0.885674	0.321817	0.53128	0.735819	0.092116	0.000601	0.260388	0.027412	0.014014	0.000903
2210408F21Rik	-0.737	-0.559	-0.646	0.66	-0.425	-0.354	-0.428	-0.322	0.003	0.098	0.118	0.03237	0.075689	0.062803	0.241421	0.212188	0.261527	0.238126	0.383092	0.994517	0.826302	0.735251
2210408I21Rik	-0.637	-0.034	-1.104	-0.105	-0.871	-0.764	-0.023	-0.452	-0.768	-0.238	-0.296	0.004493	0.871976	1e-05	0.849854	0.000189	0.000356	0.928255	0.048973	0.002405	0.358879	0.163546
2300009A05Rik	-0.477	-0.331	-0.16	0.442	-0.756	-0.615	0.204	0.616	0.751	0.385	0.148	0.053064	0.142324	0.524898	0.287266	0.002831	0.007996	0.443048	0.018329	0.00786	0.181252	0.553274
2310001H17Rik	1.825	2.125	1.926	0.54	1.922	1.591	2.034	2.329	2.201	2.344	1.828	0	0	0	0.06223	0	0	0	0	0	0	0
2310003H01Rik	-1.418	-1.178	-0.717	-0.077	-1.302	-1.054	-0.763	-0.872	-0.476	-0.707	-0.672	5.4e-05	0.000187	0.02844	0.937644	0.000154	0.000722	0.023795	0.010742	0.196472	0.059529	0.03233
2310009A05Rik	-0.152	0.022	0.124	-0.057	-0.308	-0.342	-0.39	-0.383	0.231	-0.242	-0.194	0.556288	0.929079	0.634952	0.943695	0.221549	0.141359	0.14313	0.151147	0.437593	0.425579	0.442104
2310009B15Rik	0.097	-0.413	0.439	0.477	0.166	0.011	-0.088	-0.379	0.435	0.077	0.247	0.735923	0.104103	0.117306	0.313854	0.556222	0.968541	0.781816	0.195421	0.171259	0.831082	0.371641
2310011J03Rik	-0.092	0.129	0.382	0.167	0.167	0.187	0.119	0.248	0.407	0.238	0.314	0.379109	0.174016	0.000575	0.353296	0.102952	0.049124	0.276703	0.022903	0.000803	0.049171	0.002553
2310022A10Rik	0.106	0.251	0.418	-0.012	0.493	0.467	0.788	0.74	0.603	0.645	0.884	0.646945	0.222354	0.065678	0.987672	0.028092	0.025017	0.001246	0.002336	0.018532	0.014837	0.000161
2310022B05Rik	-1.807	-2.062	-2.446	-0.593	-1.763	-1.831	-2.066	-1.97	-2.823	-1.496	-1.576	0.000726	4.9e-05	2.1e-05	0.553027	0.000877	0.000253	0.000246	0.000443	8e-06	0.01259	0.002101
2310030G06Rik	-0.608	-0.939	-1.539	-0.547	-0.042	-0.295	-0.791	-0.278	-1.421	-0.076	-1.249	0.381241	0.136146	0.028386	0.717883	0.953693	0.650551	0.279245	0.719692	0.069246	0.933738	0.062242
2310033P09Rik	-0.514	-0.192	-0.391	0.148	-0.534	-0.164	-0.287	0.288	0.078	-0.093	0.163	0.001991	0.1899	0.017245	0.663262	0.001301	0.264344	0.086596	0.08606	0.687866	0.639541	0.302109
2310035C23Rik	-0.236	-0.365	-0.231	0.191	-0.283	-0.24	-0.032	-0.183	-0.173	-0.152	-0.129	0.039495	0.000881	0.046021	0.331126	0.013932	0.023392	0.808495	0.127728	0.184657	0.256163	0.248983
2310036O22Rik	-0.251	-0.149	-0.119	0.298	-0.007	0.041	-0.366	-0.295	-0.068	-0.204	0.041	0.044724	0.19159	0.347852	0.12236	0.958617	0.727789	0.005951	0.02525	0.651878	0.163121	0.747725
2310039H08Rik	-1.466	-0.985	-0.973	0.333	-1.3	-1.032	-0.864	-0.68	-0.775	-0.866	-0.876	0.000311	0.005873	0.013074	0.684056	0.001057	0.004306	0.030864	0.088971	0.073664	0.052075	0.019536
2310040G24Rik	-0.166	0.709	-0.298	-0.328	-1.06	-0.816	1.014	1.747	1.397	1.023	0.646	0.748787	0.122453	0.561744	0.778035	0.033944	0.076057	0.053197	0.001359	0.01452	0.080786	0.186229
2310045N01Rik	-0.415	-0.453	-0.416	-0.178	-0.607	-0.524	-0.139	-0.372	-0.243	-0.286	-0.122	0.049115	0.020381	0.051544	0.697359	0.0048	0.008279	0.546828	0.092906	0.321898	0.248467	0.568037
2310047M10Rik	-0.109	-0.009	-0.093	0.343	-0.618	-0.082	-0.106	-0.06	-0.211	-0.233	-0.008	0.716908	0.973985	0.75579	0.54425	0.032085	0.76719	0.746469	0.856675	0.538755	0.505314	0.981603
2310057M21Rik	-1.077	-1.392	-0.758	0.282	-0.7	-1.156	-0.746	-0.746	-0.639	-0.261	-0.761	1.7e-05	0	0.001448	0.515404	0.002475	1e-06	0.002125	0.00218	0.012797	0.32744	0.000895
2310061I04Rik	-0.753	-0.64	-0.402	0.454	-0.538	-0.575	-0.168	-0.16	0.028	0.144	0.068	3e-06	8e-06	0.005542	0.025193	0.000282	4.6e-05	0.254764	0.282036	0.872629	0.385772	0.632703
2310061J03Rik	-0.653	-0.101	-0.955	0.383	-1.34	-0.506	-0.615	0.118	-0.621	-0.822	-0.294	0.16399	0.819821	0.044994	0.706974	0.00507	0.240269	0.213753	0.826546	0.251291	0.133466	0.534849
2310067B10Rik	-0.522	-0.421	-0.5	-0.18	-1.048	-0.535	-0.04	-0.167	-0.194	-0.315	-0.257	0.048642	0.082437	0.061541	0.765388	0.000203	0.028664	0.89811	0.563302	0.535335	0.314062	0.32524
2310068J16Rik	-0.44	-0.818	-0.469	-0.008	-0.811	-0.327	0.045	-0.297	-0.323	-0.239	0.082	0.257471	0.022339	0.229358	0.994031	0.035616	0.360012	0.92097	0.480225	0.478887	0.616428	0.837132
2410002F23Rik	-0.485	-0.796	-0.411	0.665	-0.752	-1.119	-0.502	-0.598	-0.362	-0.265	-0.77	0.002726	1e-06	0.010871	0.002912	1.5e-05	0	0.002861	0.000523	0.041447	0.146975	6e-06
2410004B18Rik	-0.377	-0.35	-0.209	0.759	-0.24	-0.223	-0.239	0.009	0.188	0.112	0.159	0.017573	0.016325	0.187326	0.000749	0.123135	0.122713	0.147043	0.960675	0.301307	0.557345	0.306093
2410004N09Rik	-0.788	-0.925	-0.988	0.968	-0.578	-0.737	0.305	0.368	0.159	0.077	0.141	0.081247	0.026709	0.031831	0.177831	0.198165	0.075911	0.538393	0.45321	0.775718	0.896341	0.760384
2410006H16Rik	-0.271	-0.154	-0.557	1.49	-0.873	-0.898	0.737	0.698	0.298	0.593	0.136	0.443234	0.639855	0.114248	0.002861	0.013298	0.006444	0.044128	0.057327	0.46841	0.146835	0.70271
2410015M20Rik	-0.943	-0.737	-0.709	-0.095	-0.905	-0.873	-0.508	-0.556	-0.51	-0.652	-0.595	0.000142	0.000863	0.003192	0.876449	0.00022	0.000133	0.034893	0.022014	0.050558	0.016096	0.008949
2410016O06Rik	-0.758	-0.65	-0.296	0.016	-0.576	-0.408	-0.516	-0.337	-0.118	-0.259	-0.132	0.000178	0.000377	0.119296	0.981809	0.002825	0.019576	0.009605	0.087347	0.599455	0.241603	0.482537
2410076I21Rik	-0.78	-0.533	0.197	-0.448	-0.479	-0.55	-0.07	-0.181	-0.243	-0.641	-0.442	0.007002	0.040718	0.495415	0.366618	0.088223	0.035665	0.830316	0.559653	0.465494	0.052955	0.108308
2410089E03Rik	-0.527	-1.116	-1.012	0.241	-1.036	-0.95	-0.399	-0.608	-0.752	-0.495	-0.711	0.005822	0	3e-06	0.500741	2e-06	2e-06	0.041575	0.002597	0.000623	0.024016	0.000242
2410131K14Rik	-0.192	-0.507	-0.332	0.55	-0.141	-0.262	0.158	-0.073	-0.075	0.392	0.046	0.219018	0.000727	0.036335	0.013958	0.36577	0.067431	0.342549	0.676174	0.688187	0.032025	0.776097
2500004C02Rik	-1.432	-1.161	-1.031	0.31	-1.555	-1.452	-1.285	-1.208	-0.381	-1.242	-1.539	0.001247	0.003738	0.017751	0.745034	0.000502	0.000463	0.004644	0.007672	0.444916	0.013149	0.000429
2510002D24Rik	-1.818	-1.517	-1.082	0.391	-1.867	-1.284	-0.54	-0.486	-0.213	-0.319	-0.083	4.6e-05	0.000156	0.010033	0.645428	3.1e-05	0.001091	0.208321	0.261332	0.66593	0.51766	0.843348
2510003E04Rik	-0.582	-0.492	-0.386	-0.109	-0.654	-0.51	-0.527	-0.356	-0.356	-0.317	-0.369	4.4e-05	0.000124	0.00435	0.698591	8e-06	8.7e-05	0.000251	0.010096	0.016138	0.037104	0.004443
2510009E07Rik	-0.493	-0.645	-0.642	0.696	-0.918	-0.346	-0.892	-0.715	-0.81	-0.925	-0.544	0.042129	0.004642	0.010168	0.051977	0.000346	0.119202	0.000756	0.005806	0.003769	0.001544	0.022204
2510039O18Rik	-0.365	-0.266	-0.17	-0.063	-0.311	-0.201	-0.197	-0.052	-0.003	-0.125	-0.088	0.000405	0.003738	0.083005	0.778716	0.001921	0.025347	0.052483	0.625612	0.979699	0.273246	0.360768
2610001J05Rik	-0.454	-0.288	-0.215	0.13	-0.401	-0.193	-0.125	-0.054	0.046	-0.029	0.034	0.000195	0.006815	0.06137	0.561084	0.000731	0.064674	0.29956	0.671573	0.742558	0.847895	0.769922
2610002J02Rik	-0.772	-0.592	-0.566	0.214	-0.867	-0.416	-0.372	-0.263	-0.178	-0.238	-0.218	0.000421	0.002495	0.008019	0.608164	9.9e-05	0.02919	0.084225	0.229194	0.46409	0.330262	0.282065
2610002M06Rik	0.166	0.08	0.195	0.035	0	0.271	0.294	0.23	0.292	0.303	0.358	0.211662	0.518166	0.144635	0.930657	0.99698	0.027647	0.034581	0.098421	0.052402	0.051338	0.006766
2610005L07Rik	0.13	-0.188	-0.169	0.895	0.169	-0.245	0.855	-0.11	0.242	0.584	0.204	0.717272	0.560094	0.634716	0.086484	0.631474	0.44422	0.018675	0.77897	0.555405	0.147813	0.559037
2610008E11Rik	-1.361	-1.968	-1.705	0.348	-1.792	-1.994	-0.644	-1.064	-1.226	-0.901	-1.114	1.4e-05	0	0	0.520522	0	0	0.028485	0.000567	0.000244	0.006803	0.000142
2610015P09Rik	0.089	-0.013	-0.404	0.129	-0.505	-0.629	0.516	0.568	0.093	0.412	0.15	0.701201	0.951255	0.07433	0.810841	0.02425	0.003179	0.028127	0.016655	0.734134	0.115239	0.504451
2610018G03Rik	-1.308	-0.263	-1.538	-1.3	-1.213	-2.196	-2.335	-1.116	-2.334	-0.993	-1.876	0.117176	0.738847	0.068968	0.377557	0.143428	0.005453	0.008528	0.206741	0.014459	0.316192	0.022336
2610020C07Rik	-0.655	-0.765	-0.49	0.157	-0.456	-0.532	-0.621	-0.66	-0.363	-0.385	-0.392	0.003823	0.000353	0.028768	0.754286	0.037493	0.009899	0.007917	0.005104	0.148312	0.134078	0.066588
2610020H08Rik	-1.06	-0.956	-1.012	0.406	-1.157	-0.862	-0.864	-0.863	-0.567	-0.951	-0.691	0.000106	0.000126	0.000228	0.35479	3.1e-05	0.000472	0.001576	0.001646	0.047647	0.001757	0.006018
2610027K06Rik	-0.378	-0.37	-0.681	0.031	-0.884	-0.677	-0.233	-0.562	-0.407	-0.031	-0.392	0.277535	0.245755	0.05298	0.98057	0.011759	0.034967	0.54024	0.123584	0.311937	0.945216	0.249658
2610034B18Rik	-0.755	-1.309	-0.923	-0.258	-0.823	-1.161	-0.882	-0.878	-0.891	-0.346	-0.936	0.010321	1e-05	0.002428	0.674889	0.00532	6.7e-05	0.004456	0.004713	0.007348	0.313021	0.001441
2610035D17Rik	-1.825	-1.79	-1.28	0.193	-2.136	-1.857	-1.06	-1.657	-0.998	-1.668	-1.533	0.01816	0.01196	0.097693	0.932722	0.006067	0.00972	0.188442	0.039631	0.258616	0.062089	0.040188
2610044O15Rik8	-0.748	-0.148	-0.092	-0.064	-0.592	-0.701	-0.188	-0.172	0.105	-0.095	-0.214	0.001063	0.464808	0.683063	0.919848	0.007551	0.000904	0.424753	0.468383	0.691664	0.731965	0.321118
2610203C20Rik	-1.991	-2.435	-2.095	0.057	-1.336	-1.767	-2.294	-2.326	-2.418	-2.143	-1.723	0.044488	0.008427	0.037224	0.986372	0.173061	0.052404	0.027267	0.025756	0.031412	0.06373	0.073202
2610301B20Rik	-0.963	-0.754	-0.723	0.259	-1.146	-0.906	-0.365	-0.291	-0.329	-0.498	-0.462	0.000223	0.001226	0.004377	0.597088	2.1e-05	0.000174	0.154236	0.261415	0.241713	0.080754	0.051645
2610305D13Rik	-1.712	-1.635	-2.408	-0.165	-1.733	-2.413	-2.571	-1.122	-1.114	-1.617	-1.126	0.018295	0.014353	0.001532	0.942547	0.01647	0.000565	0.00102	0.137575	0.176038	0.054339	0.106845
2610306M01Rik	-0.377	-0.438	-0.592	0.113	-0.325	-0.649	-0.54	-0.519	-1	-0.725	-0.883	0.176077	0.086657	0.036962	0.879633	0.240138	0.012821	0.064587	0.076628	0.002004	0.026829	0.001754
2610307P16Rik	-1.06	-2.048	-1.812	0.994	-2.067	0.106	-0.263	-1.901	-1.546	-2.303	0.781	0.244576	0.015269	0.049399	0.586328	0.02318	0.903785	0.801574	0.046731	0.136258	0.030864	0.388014
2610507B11Rik	-0.571	-0.733	-0.66	-0.385	-0.856	-0.768	-0.413	-0.578	-0.707	-0.569	-0.608	0.017573	0.0013	0.00749	0.353296	0.00062	0.000874	0.097497	0.021765	0.00954	0.041517	0.009972
2610507I01Rik	-1.233	-0.93	-1.373	0.083	-2.408	-1.751	-0.77	-0.299	-0.721	-0.649	-0.765	0.008802	0.029157	0.004378	0.956546	5e-06	0.00014	0.111692	0.555295	0.173643	0.231983	0.088555
2610524H06Rik	-0.388	-0.221	-0.105	-0.793	-0.815	-0.107	-0.8	-0.622	-0.258	-0.859	-0.282	0.069648	0.259911	0.63323	0.009867	0.000331	0.594136	0.000654	0.006614	0.298259	0.00095	0.177283
2700029M09Rik	-1.088	-0.881	-0.904	-0.309	-0.748	-0.813	-0.726	-0.658	-0.51	-0.558	-0.433	1e-06	4e-06	1.6e-05	0.329548	0.00015	1.7e-05	0.000353	0.001055	0.015084	0.010467	0.016817
2700038G22Rik	-1.03	-0.955	-0.247	-0.324	-0.159	-1.455	-1.329	-1.257	-0.011	-1.034	-1.914	0.081901	0.078882	0.685986	0.822798	0.795786	0.008978	0.03265	0.04371	0.988389	0.135142	0.001446
2700046G09Rik	-1.417	-1.203	-0.462	0.162	-0.731	-0.776	-1.044	-0.077	0.336	-0.715	-0.955	0.002654	0.004982	0.31627	0.901656	0.105665	0.064119	0.029055	0.884614	0.534003	0.179934	0.032114
2700049A03Rik	-1.034	-0.957	-0.931	-0.364	-1.235	-1.08	-0.552	-0.627	-0.409	-0.487	-0.482	4.1e-05	3.3e-05	0.000199	0.365164	3e-06	6e-06	0.022286	0.010328	0.117747	0.06922	0.031706
2700060E02Rik	-0.107	0.039	0.161	-0.064	0.01	0.078	-0.171	0.037	0.123	-0.004	0.005	0.439195	0.761395	0.243613	0.851596	0.942197	0.541368	0.236787	0.811897	0.444275	0.982243	0.974422
2700062C07Rik	-0.359	-0.371	-0.146	0.56	-0.243	-0.265	-0.079	-0.07	0.112	0.058	0.23	0.033665	0.017481	0.394271	0.022171	0.145428	0.086499	0.674665	0.710993	0.57751	0.788148	0.160612
2700069I18Rik	-0.053	-0.521	-1.347	0.344	-0.143	0.249	-1.373	-0.328	-2.227	-1.362	-0.372	0.961991	0.591128	0.197795	0.907643	0.895542	0.803647	0.209691	0.781025	0.058629	0.265126	0.725703
2700081O15Rik	-1.557	-1.866	-1.992	-0.189	-1.626	-1.453	-2.325	-2.379	-3.535	-2.233	-1.63	0.000406	1.1e-05	2.2e-05	0.85884	0.000232	0.000351	2e-06	2e-06	0	2.2e-05	0.000163
2700089E24Rik	-0.725	-0.514	-0.521	0.222	-0.801	-0.566	-0.626	-0.518	-0.263	-0.441	-0.409	2.7e-05	0.000659	0.001606	0.437605	6e-06	0.000238	0.000296	0.002217	0.141266	0.016635	0.008322
2700094K13Rik	-0.998	-0.957	-0.949	-0.541	-1.215	-1.609	-1.077	-1.092	-0.732	-1.249	-1.128	0.010058	0.007328	0.015302	0.438874	0.002006	3.3e-05	0.007854	0.007319	0.091221	0.005918	0.003224
2700097O09Rik	-0.772	-0.562	-0.432	0.723	-0.497	-0.777	-0.921	-0.256	-0.447	-0.718	-0.544	0.016583	0.054941	0.179316	0.146204	0.116171	0.009396	0.006698	0.459556	0.223158	0.054187	0.079577
2700099C18Rik	-0.695	-1.569	-1.527	0.289	-1.498	-1.929	-1.643	-1.902	-1.685	-1.786	-1.602	0.105118	0.000199	0.000862	0.769171	0.000844	1.3e-05	0.000502	8.7e-05	0.000833	0.00065	0.00031
2810001G20Rik	-0.909	-1.166	-0.052	0.58	-0.723	-0.39	-0.774	-0.247	-0.417	-0.113	-0.444	0.014256	0.000931	0.894048	0.365619	0.047448	0.246672	0.043721	0.539285	0.327154	0.811459	0.215552
2810002D19Rik	-0.246	-0.221	0.167	-0.11	-0.087	0.038	0.004	-0.126	0.164	0.121	0.039	0.257543	0.26687	0.449216	0.8391	0.696517	0.855022	0.987462	0.599376	0.522782	0.654578	0.860961
2810004N23Rik	-1.127	-0.993	-0.953	0.293	-1.031	-0.998	-0.822	-0.798	-0.592	-0.543	-0.567	0	0	0	0.235858	0	0	4e-06	6e-06	0.000832	0.002728	0.000286
2810006K23Rik	-1.004	-0.565	-0.629	-0.236	-1.053	-0.841	-0.482	-0.17	-0.373	-0.393	-0.39	2.2e-05	0.004857	0.004668	0.580925	1e-05	8.3e-05	0.031297	0.462994	0.125718	0.115239	0.060039
2810008D09Rik	-0.996	-0.994	-0.485	0.334	-0.821	-1.098	-0.446	-0.651	-0.196	-0.245	-0.289	0.005045	0.002476	0.164835	0.644664	0.018236	0.001034	0.222301	0.073739	0.637532	0.561735	0.402324
2810013P06Rik	-0.81	-0.019	-0.092	0.208	-0.888	-1.092	-0.513	0.009	0.106	-0.521	-0.578	0.014432	0.951877	0.788812	0.785319	0.007464	0.000598	0.134511	0.980933	0.793042	0.173457	0.069013
2810021J22Rik	-0.243	-0.238	-0.143	0.334	-0.129	-0.158	0.106	0.204	0.003	0.193	0.455	0.194531	0.165153	0.453774	0.292052	0.495948	0.363091	0.608579	0.308406	0.988838	0.388267	0.013962
2810025M15Rik	-1.622	-1.216	-1.358	-0.444	-1.918	-1.528	-1.682	-1.534	-1.586	-1.771	-1.599	1e-05	0.000155	0.000145	0.470157	1e-06	7e-06	9e-06	3.8e-05	6.2e-05	1.9e-05	7e-06
2810055G20Rik	0.949	0.519	0.773	0.844	0.476	0.551	0.433	0.148	0.785	0.901	0.246	0.023422	0.172862	0.066242	0.207707	0.249287	0.147913	0.328982	0.753249	0.097042	0.06369	0.558391
2810403A07Rik	0.146	0.054	0.126	0.643	0.084	-0.037	0.183	0.173	0.251	0.287	0.112	0.185549	0.601964	0.256702	6.7e-05	0.448225	0.72815	0.113128	0.137486	0.045525	0.02704	0.303039
2810403D21Rik	-0.168	-0.058	0.093	-0.169	0.347	-0.849	-0.167	-0.526	0.139	0.052	-0.491	0.766958	0.912929	0.872285	0.916459	0.529923	0.089949	0.790159	0.369012	0.838425	0.942339	0.364355
2810408A11Rik	-3.394	-1.782	-2.43	-1.048	-2.032	-2.675	-3.567	-1.949	-2.694	-1.95	-3.413	0.000199	0.0233	0.005904	0.524684	0.017317	0.001117	0.000168	0.029676	0.005823	0.050044	0.000125
2810408I11Rik	-0.528	-1.256	0.208	-0.084	0.423	-0.512	-1.785	-1.37	-0.777	-0.777	-0.883	0.489923	0.069047	0.792164	0.97406	0.579982	0.462706	0.024209	0.082789	0.375811	0.385885	0.231318
2810408M09Rik	-0.746	-0.602	-0.251	0.765	-0.537	-0.282	-0.228	-0.092	0.167	0.028	0.123	2.3e-05	0.000128	0.117998	0.00077	0.001163	0.054528	0.17242	0.600984	0.368078	0.893143	0.437592
2810410L24Rik	-2.122	-1.188	-1.416	0.162	-1.303	-1.911	-1.91	-1.664	-1.47	-1.358	-1.536	6.9e-05	0.009279	0.005335	0.907875	0.008556	9.3e-05	0.000395	0.001721	0.008743	0.018323	0.001884
2810417H13Rik	-1.589	-1.412	-2.069	-1.653	-1.419	-2.128	-2.755	-1.982	-2.229	-2.225	-1.812	0.001942	0.002546	0.000132	0.020795	0.004795	2.4e-05	2e-06	0.000297	0.000163	0.000255	0.000371
2810428I15Rik	-0.835	-0.497	-0.576	0.142	-0.659	-0.403	-0.384	-0.267	-0.144	-0.233	0.025	0.000368	0.015055	0.011108	0.782034	0.003512	0.047545	0.095845	0.254109	0.583928	0.374142	0.914047
2810433D01Rik	-1.123	-1.446	-2.705	0.549	-1.402	-1.283	-1.599	-0.912	-2.421	-0.181	-1.062	0.13382	0.036157	0.000742	0.745034	0.060047	0.062935	0.041867	0.252722	0.005004	0.854392	0.144932
2900005J15Rik	-1.153	-1.062	-1.303	-0.068	-1.908	-1.589	-0.198	-0.208	-0.346	-0.437	-1.117	0.017543	0.017181	0.008702	0.967637	0.000199	0.000667	0.714617	0.699542	0.544846	0.449008	0.018154
2900026A02Rik	-1.978	-2.658	-1.898	-1.193	-1.363	-2.082	-1.904	-2.201	-2.627	-1.28	-1.997	2e-06	0	7e-06	0.024891	0.000412	0	7e-06	1e-06	0	0.003415	1e-06
2900056M20Rik	-0.207	-0.302	-0.5	-0.126	-0.495	-0.552	0.066	-0.025	-0.346	0.013	-0.298	0.492395	0.267549	0.095644	0.871321	0.09279	0.044054	0.848279	0.941357	0.314805	0.97463	0.308369
2900076A07Rik	-0.481	0.014	-0.262	1.072	-0.564	-0.036	0.796	0.825	0.364	0.396	0.772	0.150565	0.966456	0.441066	0.028016	0.089312	0.911536	0.023759	0.019876	0.350486	0.317821	0.019003
2900097C17Rik	-0.616	-0.379	-0.523	0.244	-0.715	-0.497	-0.46	-0.289	-0.484	-0.36	-0.238	7.8e-05	0.004966	0.00066	0.321442	9e-06	0.000396	0.002843	0.055084	0.003495	0.032205	0.087569
3010026O09Rik	-1.543	-0.8	-1.283	0.164	-1.025	-1.098	-1.102	-0.87	-1.021	-0.775	-0.39	0.000214	0.025783	0.001765	0.872668	0.009252	0.00303	0.007662	0.033674	0.021055	0.088108	0.308261
3110001I22Rik	1.19	0.419	0.948	-0.115	1.16	0.597	0.613	0.192	0.623	0.388	0.105	4.4e-05	0.084718	0.000815	0.868569	5.9e-05	0.015712	0.027756	0.505763	0.038447	0.212754	0.698618
3110002H16Rik	-0.903	-0.68	-0.434	0.165	-0.446	-0.588	-0.57	-0.337	-0.199	-0.281	-0.155	0	5e-06	0.003908	0.564905	0.002649	5.3e-05	0.000343	0.026481	0.231112	0.095588	0.274016
3110009E18Rik	-0.733	-0.301	-0.535	0.794	-0.562	-0.592	0.216	0.235	-0.684	0.037	-0.142	0.10751	0.476527	0.244974	0.304472	0.213964	0.156399	0.67255	0.641524	0.190379	0.951102	0.761885
3110021N24Rik	-3.135	-2.785	-2.98	-0.08	-2.32	-1.198	-1.665	-1.336	-2.585	-2.205	-0.606	6.9e-05	0.000101	0.000164	0.974758	0.001886	0.071456	0.028276	0.078424	0.002058	0.009996	0.400018
3110040N11Rik	-0.52	-0.372	-0.371	-0.159	-0.678	-0.476	-0.002	0.044	0.107	0.019	0.188	0.002761	0.01695	0.030251	0.652641	0.000164	0.002954	0.989464	0.820045	0.595077	0.930875	0.252751
3110043O21Rik	0.432	0.282	0.821	0.592	0.838	0.692	0.655	0.654	0.982	0.784	0.694	0.090442	0.228649	0.002278	0.136563	0.001548	0.004311	0.01524	0.015924	0.00103	0.009695	0.00641
3110045C21Rik	-1.844	-2.894	-2.144	-0.636	-2.294	-1.996	-2.376	-2.816	-3.188	-2.909	-1.873	0.010259	4.4e-05	0.003683	0.672367	0.001694	0.003029	0.001872	0.000326	0.000167	0.000718	0.007643
3110052M02Rik	-0.081	0.179	-0.168	-0.237	-0.228	-0.051	0.583	0.271	0.257	0.591	0.282	0.739137	0.410717	0.4834	0.621024	0.331383	0.82363	0.01854	0.278616	0.347564	0.032085	0.219641
3110056K07Rik	-0.125	0.025	0.364	0.351	-0.261	-0.195	0.109	0.186	0.522	0.055	-0.147	0.632933	0.920019	0.154088	0.457678	0.299318	0.406071	0.702913	0.499636	0.069645	0.869909	0.568052
3110057O12Rik	-0.429	-1.002	-0.499	-0.174	0.006	-0.697	-0.585	-0.83	-0.972	-0.116	-0.394	0.211842	0.002155	0.150048	0.839026	0.986947	0.028544	0.1037	0.022282	0.013328	0.791547	0.242301
3110062M04Rik	1.439	1.627	1.763	-0.035	1.774	1.385	1.661	1.782	1.888	1.985	1.594	0	0	0	0.945671	0	0	0	0	0	0	0
3110082I17Rik	-1.112	-0.812	-0.88	-0.236	-1.279	-1.146	-0.615	-0.491	-0.695	-0.829	-0.902	0.002058	0.012057	0.013751	0.766619	0.000477	0.000686	0.090572	0.18049	0.078145	0.041541	0.008822
3300005D01Rik	-0.656	-0.675	-0.164	-0.613	0.403	-0.492	0.334	-0.161	0.391	1.274	-0.295	0.197249	0.146991	0.75663	0.536061	0.430095	0.293453	0.550392	0.780442	0.515748	0.032747	0.567399
3632451O06Rik	-2.481	-2.976	-3.713	-2.506	-2.86	-2.837	-1.823	-1.606	-4.599	-2.782	-1.97	0.015678	0.002052	0.000646	0.106511	0.005664	0.003322	0.085941	0.132513	0.000158	0.01988	0.046657
3830403N18Rik	-0.934	-0.793	1.162	-0.021	0.011	0.052	-0.08	-0.446	1.635	0.295	0.269	0.151515	0.183617	0.077796	0.992697	0.986593	0.934257	0.91755	0.531242	0.027408	0.719444	0.684878
3830406C13Rik	0.603	0.636	0.721	-0.23	0.664	0.637	0.606	0.687	0.93	0.659	0.609	7.2e-05	9e-06	7e-06	0.340463	1.8e-05	1e-05	0.000106	1.9e-05	0	0.000143	4.1e-05
4632415L05Rik	0.365	0.054	0.132	0.364	0.025	0.312	0.436	0.303	0.508	0.452	0.327	0.009089	0.678927	0.344948	0.07825	0.859992	0.014978	0.00316	0.036341	0.001518	0.005746	0.015998
4632428N05Rik	-1.438	-0.669	-1.745	-0.575	-2.34	-1.97	-0.568	-0.414	-1.302	-1.263	-1.384	0.043687	0.306008	0.016802	0.710933	0.001496	0.003566	0.461241	0.59738	0.108039	0.1286	0.046072
4632434I11Rik	-1.144	-1.163	-1.126	-0.568	-1.225	-1.733	-1.165	-1.08	-0.939	-0.999	-1.25	0.005746	0.002465	0.007247	0.446966	0.003157	2.6e-05	0.006832	0.012031	0.04104	0.035186	0.002203
4732416N19Rik	0.215	-1.047	-0.401	1.504	-0.784	-1.451	0.381	-0.73	0.053	-1.964	-0.937	0.828763	0.228971	0.682268	0.365164	0.409713	0.095647	0.722289	0.478753	0.965667	0.076741	0.316973
4732471J01Rik	1.835	1.406	1.664	-0.021	1.257	1.389	1.603	1.28	1.131	0.966	1.114	0	0	0	0.971075	0	0	0	0	0	9e-06	0
4732491K20Rik	-0.87	-1.4	-0.07	0.521	-0.586	-0.961	0.387	-0.092	0.554	0.677	-0.196	0.042129	0.000683	0.877451	0.530751	0.165799	0.015837	0.400035	0.851381	0.261817	0.175079	0.651847
4833403I15Rik	-1.034	-2.607	-3.123	-1.302	-2.235	-1.777	-1.883	-2.309	-4.166	-0.819	-0.268	0.374436	0.015138	0.00891	0.571131	0.051897	0.093679	0.119978	0.057203	0.001912	0.560915	0.82189
4833412C05Rik	-3.738	-2.719	-5.615	0.756	-3.585	-2.899	-3.648	-3.978	-4.584	-3.512	-3.331	0.00013	0.001626	0	0.701322	0.000203	0.000927	0.000274	9.5e-05	3.4e-05	0.001307	0.00036
4833418N02Rik	-0.097	-0.772	0.329	0.354	-1.028	-0.889	-0.352	-0.693	0.262	-0.264	-0.328	0.817372	0.03612	0.418954	0.676937	0.011039	0.017118	0.414195	0.099011	0.583917	0.590544	0.411384
4833419F23Rik	1.277	1.155	1.176	0.926	1.244	1.338	1.364	1.251	1.247	1.256	1.553	0	0	2e-06	0.002137	1e-06	0	0	1e-06	3e-06	4e-06	0
4833420G17Rik	-0.704	-0.533	-0.457	0.135	-1.046	-0.793	-0.412	-0.262	-0.454	-0.454	-0.533	0.005681	0.020574	0.069131	0.824244	9.9e-05	0.000983	0.11405	0.325486	0.109188	0.118308	0.028754
4833427G06Rik	-2.015	-3.371	-3.06	-0.256	-2.289	-2.352	-1.902	-1.974	-2.713	-2.348	-1.981	0.022247	0.0001	0.001008	0.920459	0.009718	0.004529	0.038071	0.032215	0.006894	0.022281	0.021171
4833439L19Rik	-0.385	-0.304	-0.324	0.15	-0.417	-0.325	-0.217	-0.253	-0.142	-0.11	-0.164	1e-06	1.3e-05	2.6e-05	0.164557	0	5e-06	0.003094	0.000751	0.068532	0.169297	0.014969
4921511I17Rik	1.062	1.177	0.927	1.138	1.708	1.098	1.271	1.576	1.236	1.721	1.062	0.002137	0.000294	0.007217	0.018345	6e-06	0.000691	0.000511	3.5e-05	0.001463	4.2e-05	0.001629
4921524J17Rik	-0.324	-0.574	-0.436	0.689	-0.164	-0.408	-0.336	-0.494	-0.367	-0.206	-0.31	0.049367	0.000346	0.010256	0.003338	0.317626	0.00839	0.051405	0.005149	0.049833	0.290636	0.053493
4921531C22Rik	0.387	0.545	0.562	-0.302	0.181	-0.281	-0.538	-0.151	0.197	-0.639	-0.15	0.119085	0.017948	0.026509	0.532678	0.469866	0.217498	0.039036	0.580485	0.501859	0.028456	0.549369
4930402H24Rik	-0.55	-1.022	-0.763	0.267	-0.058	-0.196	-0.588	-0.746	-0.908	-0.66	-0.572	0.025237	3.2e-05	0.002883	0.58661	0.818486	0.386133	0.022266	0.004413	0.001439	0.021482	0.017351
4930404A10Rik	3.648	2.818	2.741	0.046	5.151	3.663	3.559	3.842	4.186	5.503	4.459	0.031581	0.069328	0.108424	0.993012	0.002985	0.019851	0.044439	0.031059	0.029361	0.006227	0.007885
4930404N11Rik	0.105	0.609	0.467	0.172	0	0.246	0.557	0.811	0.788	0.615	1.007	0.753909	0.041019	0.153212	0.829936	0.998998	0.411137	0.100032	0.018012	0.032136	0.104228	0.00207
4930413G21Rik	-0.456	-0.887	-0.13	2.005	-0.307	0.414	0.077	-0.092	-0.698	-1.458	0.279	0.563486	0.210484	0.874133	0.086737	0.699017	0.567513	0.932802	0.918956	0.44238	0.106714	0.724125
4930414L22Rik	-0.347	-0.821	-0.485	0.224	-0.492	-0.455	0.147	-0.383	-0.097	-0.32	-0.235	0.059204	1.2e-05	0.010433	0.531277	0.008306	0.008446	0.460842	0.047426	0.663713	0.13573	0.190563
4930414N06Rik	-0.177	-0.289	-0.093	0.272	-0.414	-0.434	0.31	0.007	-0.056	-0.021	-0.301	0.460535	0.180991	0.702936	0.559447	0.077648	0.046192	0.213849	0.978488	0.84978	0.946263	0.190822
4930426L09Rik	0.529	-1.243	-0.743	-0.375	-0.966	-0.644	-0.615	-0.922	-1.331	-1.686	-1.851	0.382844	0.025184	0.220058	0.790777	0.105305	0.243655	0.337826	0.145126	0.051148	0.017265	0.002258
4930427A07Rik	-1.533	-1.296	-1.563	-0.913	-1.236	-1.396	-1.392	-1.276	-1.364	-1.168	-1.083	0.000107	0.000282	0.000104	0.1011	0.00114	0.000125	0.000523	0.00134	0.001378	0.007134	0.003174
4930429B21Rik	-2.162	-2.692	-2.369	-0.395	-2.036	-2.698	-1.801	-2.015	-2.008	-1.764	-2.4	0.000106	1e-06	3.9e-05	0.729382	0.000208	1e-06	0.001267	0.000402	0.000879	0.004135	1.5e-05
4930452B06Rik	-2.013	-1.852	-2.241	-0.455	-1.605	-1.479	-2.012	-1.062	-2.574	-1.468	-0.762	0.038292	0.037806	0.023544	0.851596	0.094846	0.096161	0.047349	0.304383	0.019632	0.195553	0.430185
4930453N24Rik	0.532	0.249	0.659	0.27	0.569	0.542	0.498	0.215	0.604	0.506	0.487	0.004424	0.135039	0.000721	0.410063	0.002392	0.001885	0.009814	0.26728	0.003985	0.0182	0.007175
4930455C13Rik	-0.416	-1.066	-0.483	0.502	-0.786	-0.874	-0.411	-0.922	-0.548	-0.703	-0.861	0.027383	0	0.012352	0.074596	0.000103	7e-06	0.036834	2e-05	0.010688	0.001863	1.9e-05
4930455H04Rik	-1.404	-1.279	-1.264	-0.534	-1.077	-0.527	-1.307	-0.921	-1.956	-0.481	-0.423	0.092989	0.095442	0.13434	0.785157	0.194569	0.497809	0.136483	0.302359	0.039539	0.643317	0.618082
4930473A02Rik	-0.835	-0.599	-0.72	-0.2	-0.598	-0.532	-0.781	-0.585	-0.668	-0.688	-0.473	0.000596	0.005591	0.002844	0.687	0.010202	0.013377	0.001724	0.016558	0.011159	0.011531	0.035591
4930481A15Rik	-0.296	-0.079	-0.125	-0.22	-0.754	-0.166	-0.265	0.007	0.129	-0.143	-0.095	0.396735	0.810335	0.727599	0.786428	0.02919	0.609182	0.480856	0.98668	0.761988	0.744185	0.789128
4930483K19Rik	-0.542	-1.117	-0.613	-0.08	-1.539	-1.558	-1.564	-2.063	-1.722	-1.926	-1.548	0.313207	0.023845	0.25612	0.964588	0.004841	0.002336	0.006124	0.000483	0.005161	0.002715	0.003878
4930486L24Rik	-0.125	-0.468	0.234	-0.98	0.882	0.173	-0.513	-0.698	0.113	0.181	-0.196	0.801173	0.284385	0.633167	0.199802	0.062121	0.702366	0.310616	0.163535	0.84967	0.764861	0.685929
4930503E24Rik	-1.758	-1.324	-0.643	-0.167	-1.09	-1.12	-1.262	-1.145	0.095	-0.874	-0.448	3.8e-05	0.000441	0.100927	0.869369	0.005807	0.002516	0.002525	0.005856	0.846049	0.054146	0.238811
4930503L19Rik	-0.131	-0.348	-0.376	0.646	0.354	-0.269	0.033	-0.067	-0.115	0.216	-0.034	0.388655	0.012849	0.014879	0.002647	0.018986	0.052267	0.848129	0.690818	0.516913	0.219737	0.826082
4930507D05Rik	-0.789	-0.813	-0.505	0.551	-0.155	-0.374	-0.083	-0.431	-0.302	-0.026	-0.223	0.121237	0.082219	0.328095	0.590761	0.768138	0.428712	0.88954	0.435302	0.622818	0.970026	0.667208
4930512B01Rik	-1.519	-1.898	-2.393	0.089	-2.016	-1.468	-1.689	-1.512	-1.681	-1.599	-1.432	0.00071	1.2e-05	2e-06	0.950224	1.9e-05	0.000422	0.000332	0.001142	0.000775	0.001815	0.000967
4930513N10Rik	0.024	-0.881	-0.354	0.324	-0.4	-0.742	0.019	-0.424	-0.621	-0.547	-0.409	0.938961	0.001772	0.234971	0.585504	0.172576	0.007727	0.956529	0.174653	0.064481	0.113473	0.155748
4930523C07Rik	0.473	0.086	-0.362	0.254	0.806	0.308	-0.789	-1.008	-1.847	-0.797	-0.695	0.178082	0.797027	0.30782	0.748837	0.022129	0.341873	0.032349	0.007247	2e-05	0.052443	0.042722
4930526I15Rik	-0.357	-0.198	-0.063	0.8	-0.304	0.01	-0.3	-0.001	-0.026	-0.306	0.355	0.262825	0.503424	0.851426	0.09863	0.336983	0.973057	0.378793	0.998061	0.94852	0.420915	0.255357
4930528A17Rik	-0.601	-0.597	-0.874	0.264	-1.109	-0.637	0.053	-0.567	-0.867	-0.463	-0.564	0.079646	0.058212	0.013201	0.72809	0.001756	0.044168	0.895366	0.115439	0.026256	0.250219	0.090833
4930539E08Rik	4.238	3.954	2.831	-0.435	3.223	2.951	3.642	3.863	2.654	2.906	2.924	0	0	1e-06	0.664636	0	0	0	0	7e-06	2e-06	0
4930539J05Rik	1.142	-0.369	-0.373	0.57	0.349	0.697	-0.13	0.375	0.341	-0.628	0.229	0.137756	0.608812	0.638382	0.741368	0.65747	0.326675	0.886047	0.662026	0.715576	0.499991	0.772265
4930549G23Rik	-0.047	-0.376	0.045	0.216	0.088	-0.203	-0.007	-0.253	-0.193	-0.072	-0.275	0.814717	0.03366	0.824746	0.571025	0.654908	0.250592	0.976032	0.213026	0.388547	0.766782	0.139444
4930556M19Rik	-1.512	-1.861	-1.207	-0.007	-1.675	-0.834	-2.216	-1.073	-0.722	-0.974	-0.68	0.014935	0.001508	0.052577	0.996886	0.0072	0.138326	0.00093	0.095823	0.310102	0.174933	0.258536
4930562F07Rik	0.093	0.142	-0.015	0.068	0.68	0.25	-0.67	-0.751	-1.539	-1.223	-0.765	0.817029	0.692857	0.971003	0.956926	0.073162	0.480118	0.093975	0.06136	0.000627	0.007092	0.040527
4930563E22Rik	-1.624	-1.777	-0.961	0.55	-1.477	-1.505	-1.75	-2.068	-1.6	-0.721	-0.806	0.015413	0.004398	0.15058	0.704081	0.025836	0.014949	0.012506	0.003707	0.033472	0.360425	0.213864
4930577N17Rik	-0.592	-1.112	-0.995	0.265	-0.655	-0.633	-0.272	-0.619	-0.996	-0.61	-0.543	0.094033	0.001052	0.006652	0.737259	0.062433	0.052245	0.479568	0.095438	0.013749	0.13977	0.113819
4930579G18Rik	-0.123	-0.372	-0.002	0.107	-0.23	-0.422	0.095	-0.085	0.101	-0.037	-0.183	0.494653	0.023531	0.991439	0.799465	0.191643	0.011319	0.632309	0.666141	0.636024	0.875766	0.297075
4930579G24Rik	-1.818	-1.686	-1.819	-0.908	-1.67	-1.725	-1.83	-1.731	-1.511	-1.381	-1.28	0	0	1e-06	0.042725	2e-06	0	1e-06	2e-06	4.7e-05	0.000243	6.9e-05
4930592A05Rik	-0.196	-0.087	-0.66	-0.53	-0.489	-0.14	0.378	0.518	0.302	0.295	0.453	0.45654	0.723258	0.013602	0.206148	0.058542	0.566312	0.167169	0.058003	0.316326	0.339032	0.073285
4930599N23Rik	1.286	0.843	1.154	0.289	1.397	0.974	1.397	1.026	1.191	1.276	1.128	1e-06	0.000104	5e-06	0.488051	0	1.6e-05	0	4e-05	1.2e-05	6e-06	3e-06
4931402G19Rik	0.178	0.046	-0.38	-0.872	-0.474	-0.102	0.278	0.042	-0.248	0.13	-0.14	0.725314	0.922052	0.444655	0.29026	0.33097	0.828252	0.607218	0.941357	0.675096	0.839113	0.781536
4931403E22Rik	-1.091	-1.09	-1.524	-0.725	-1.461	-0.834	-0.969	-1.274	-1.197	-0.652	-0.552	0.000856	0.000324	1.6e-05	0.133543	2.2e-05	0.004662	0.003682	0.000239	0.001015	0.073112	0.068133
4931403G20Rik	-1.652	-2.737	-2.325	0.502	-1.221	-1.67	-0.908	-1.534	-1.338	-1.006	-1.234	0.001082	0	2.1e-05	0.606929	0.012158	0.000405	0.07203	0.003183	0.015051	0.074584	0.009782
4931406C07Rik	-0.888	-0.55	-0.688	-0.303	-1.149	-0.7	-0.575	-0.393	-0.619	-0.765	-0.578	0.001505	0.026322	0.012636	0.569852	7.8e-05	0.005752	0.04078	0.164152	0.042165	0.015552	0.027943
4931406P16Rik	0.261	-0.256	-0.204	-0.205	-0.16	-0.208	0.062	-0.23	-0.383	-0.226	-0.29	0.121752	0.098168	0.230437	0.533681	0.342729	0.179006	0.746469	0.198591	0.045783	0.255319	0.077845
4931414P19Rik	0.587	0.701	0.623	-0.245	0.165	0.26	0.321	0.462	0.544	0.01	0.219	0.005105	0.000415	0.003531	0.539752	0.420611	0.165703	0.134772	0.032021	0.019394	0.971969	0.27442
4931428F04Rik	-1.076	-1.223	-1.283	0.666	-0.616	-0.629	-1.221	-1.025	-0.954	-0.717	-0.739	0.010975	0.002021	0.003235	0.359734	0.135942	0.099825	0.005995	0.020097	0.043585	0.14051	0.068179
4931431C16Rik	-0.538	-0.402	-0.534	0.023	-1.334	-0.937	0.507	0.104	-0.062	-0.137	-0.321	0.248563	0.347749	0.255046	0.988003	0.004921	0.029464	0.306287	0.846538	0.916851	0.820315	0.491079
4931440J10Rik	0.071	-0.845	-0.378	0.515	-0.517	-0.113	0.755	-0.653	-0.386	-0.526	0.08	0.83507	0.005599	0.248354	0.365153	0.108878	0.714283	0.02691	0.055815	0.304951	0.16631	0.810817
4932416H05Rik	-0.425	-0.582	-0.395	0.66	-0.507	-0.231	-1.053	-0.388	-0.713	-0.706	-0.439	0.235234	0.076034	0.273924	0.269195	0.152777	0.486634	0.005803	0.30929	0.07939	0.091528	0.209617
4932438A13Rik	1.003	0.294	0.658	0.311	0.686	0.491	0.798	0.37	0.365	0.422	0.215	0.000455	0.234341	0.017399	0.559062	0.011801	0.048514	0.005572	0.193337	0.240068	0.180493	0.424473
4933402J15Rik	0.868	0.965	2.219	0.059	2.654	1.807	0.425	0.513	0.873	0.707	1.105	0.492645	0.401735	0.078272	0.988925	0.032782	0.113844	0.765728	0.714591	0.555967	0.647983	0.372718
4933404O12Rik	-1.761	-2.093	-1.649	-0.615	-1.932	-1.715	-1.718	-1.853	-1.39	-1.26	-1.794	0	0	2e-06	0.187508	0	0	1e-06	0	8.3e-05	0.000433	0
4933407K13Rik	-0.261	-0.837	-0.233	1.024	-1.101	-1.303	-0.437	-0.585	-0.052	-0.111	-0.049	0.467908	0.011405	0.52073	0.050851	0.002555	0.000204	0.244412	0.116859	0.908539	0.807923	0.894836
4933408J17Rik	-0.649	-1.432	-1.446	-0.097	-0.933	-0.442	-0.851	-0.346	-1.693	-1.333	-0.468	0.170895	0.001563	0.003546	0.950439	0.048149	0.311789	0.086212	0.502736	0.002088	0.016986	0.316973
4933411K20Rik	-0.514	-0.649	-0.647	-0.291	-0.851	-0.83	-0.087	-0.192	-0.481	-0.298	-0.481	0.006272	0.000303	0.000968	0.366354	2.7e-05	1.2e-05	0.674109	0.330582	0.021634	0.16643	0.008461
4933412E12Rik	3.206	2.377	2.617	0.07	3.089	2.485	2.44	2.092	2.212	2.446	2.185	1e-06	1.6e-05	2.1e-05	0.969928	1e-06	1e-05	6.6e-05	0.000478	0.000545	0.000256	0.00012
4933416M07Rik	1.068	0.219	0.953	0.146	1.026	1.493	0.459	0.75	0.436	0.584	0.684	0.019408	0.605737	0.03836	0.911407	0.02366	0.000686	0.342131	0.114853	0.41152	0.273606	0.119665
4933421O10Rik	-0.791	-1.156	-1.316	0.734	-1.028	-0.941	-0.447	-0.593	-0.138	-0.597	-0.492	0.005117	3.1e-05	2.4e-05	0.076261	0.000414	0.000476	0.121701	0.040763	0.678555	0.06373	0.066688
4933426M11Rik	0.461	0.271	0.277	0.154	0.125	0.319	0.686	0.604	0.674	0.492	0.561	0.001089	0.02936	0.042658	0.565046	0.352137	0.011336	1.1e-05	7.4e-05	4.2e-05	0.002391	7.8e-05
4933427D14Rik	-0.309	-0.338	-0.222	0.159	-0.513	-0.435	-0.093	-0.153	-0.249	-0.121	-0.007	0.081386	0.038444	0.215449	0.674429	0.004664	0.00903	0.638232	0.426245	0.223034	0.57516	0.971996
4933430I17Rik	3.214	2.667	2.823	1.024	3.233	2.568	3.631	3.338	3.771	3.701	3.131	0.000273	0.00081	0.001287	0.522495	0.00024	0.001266	9.2e-05	0.000282	0.000145	0.000282	0.00026
4933431E20Rik	-1.842	-1.762	-1.924	-0.475	-2.22	-1.901	-1.839	-1.77	-1.789	-1.869	-2.083	0	0	0	0.278442	0	0	0	0	0	0	0
4933433G19Rik	-0.659	-0.318	-0.426	-0.148	-0.549	-0.51	-0.464	-0.18	-0.291	-0.255	-0.377	0.000685	0.060023	0.023382	0.712289	0.003567	0.003529	0.016761	0.362488	0.168005	0.238399	0.035984
4933434E20Rik	-0.247	-0.093	-0.003	0.278	0.023	-0.1	0.254	0.391	0.485	0.542	0.291	0.009462	0.279877	0.978727	0.043181	0.81245	0.24612	0.010212	0.000181	2.5e-05	7e-06	0.00207
4933439C10Rik	-0.572	-0.46	-0.705	-0.056	-0.616	-0.613	-0.794	-0.473	-0.772	-0.743	-0.624	0.006761	0.01663	0.00131	0.927067	0.003627	0.001998	0.000479	0.029879	0.001383	0.002738	0.002702
5031414D18Rik	1.837	2.125	1.233	-0.367	1.274	1.128	1.233	1.432	0.728	0.696	0.627	4e-06	0	0.000934	0.60299	0.000534	0.000867	0.001182	0.000239	0.066867	0.088722	0.065441
5031425E22Rik	-0.813	-0.799	-0.461	-0.023	-1.14	-0.954	-0.51	-1.014	-0.609	-1.044	-0.977	0.001879	0.000945	0.069786	0.980511	3.6e-05	0.000136	0.052656	0.000284	0.033065	0.000655	0.00019
5031439G07Rik	-0.931	-0.672	-0.742	-0.338	-1.21	-1.062	-0.15	-0.23	-0.481	-0.366	-0.395	0.009089	0.03725	0.037464	0.644151	0.000936	0.001607	0.70412	0.550886	0.233756	0.380704	0.250612
5330426P16Rik	-0.726	-1.211	-0.655	0.057	-0.889	-1.011	-0.536	-1.112	-0.505	-0.833	-0.931	0.004102	2e-06	0.009885	0.942055	0.000582	4.8e-05	0.037627	6.6e-05	0.070961	0.004573	0.000261
5430416N02Rik	-0.828	-0.603	0.054	2.728	0.086	-0.054	0.146	-0.132	0.602	0.91	0.089	0.042018	0.105089	0.901891	6e-06	0.837788	0.889172	0.752848	0.774476	0.196175	0.055281	0.83171
5430417L22Rik	-1.07	-0.905	-0.692	0.28	-0.951	-0.739	-0.71	-0.536	-0.381	-0.361	-0.441	0	0	3.4e-05	0.255574	0	3e-06	2.8e-05	0.000992	0.024345	0.038507	0.003192
5430427O19Rik	2.002	2.127	1.827	0.122	1.978	2.045	1.986	2.076	1.885	1.873	1.845	0	0	0	0.878642	0	0	0	0	1e-06	2e-06	0
5530601H04Rik	0.038	0.125	0.276	0.022	-0.43	-0.149	0.45	0.556	0.441	0.079	-0.189	0.905005	0.656116	0.36335	0.983953	0.147742	0.595307	0.15201	0.076807	0.19854	0.839648	0.531248
5730409E04Rik	-1.112	-0.813	-1.013	-0.163	-1.324	-1.064	-0.682	-0.444	-0.641	-0.503	-0.654	0	1.8e-05	3e-06	0.684527	0	0	0.000844	0.024605	0.003059	0.022199	0.000644
5730455P16Rik	-0.61	-0.691	-0.599	0.065	-0.843	-0.68	-0.382	-0.432	-0.368	-0.261	-0.417	0.000509	3.4e-05	0.000732	0.883976	7e-06	4.8e-05	0.028068	0.013995	0.050217	0.178506	0.010963
5730508B09Rik	1.924	1.798	2.049	0.739	2.066	2.069	1.257	1.385	1.815	1.065	1.354	0	0	0	0.069532	0	0	4.7e-05	1.2e-05	0	0.00122	5e-06
5730559C18Rik	-1.062	-3.105	-0.83	-0.02	-0.086	-1.101	-1.062	-1.567	0.038	-0.622	-0.683	0.364218	0.004554	0.483733	0.995017	0.943864	0.303873	0.395848	0.201995	0.979593	0.668299	0.561504
5830415F09Rik	-0.561	-0.817	-0.57	0.45	-0.623	-0.678	-0.05	-0.243	0.178	0.234	0.115	0.017208	0.000323	0.01704	0.239678	0.008351	0.00235	0.852549	0.330614	0.519354	0.398155	0.627583
5830417I10Rik	-0.387	-0.534	-0.357	-0.054	-0.348	-0.439	-0.251	-0.171	-0.157	0.068	-0.06	0.001895	1.2e-05	0.004277	0.860861	0.00443	0.00021	0.045819	0.175173	0.255377	0.646481	0.618932
5830418K08Rik	-0.425	-0.869	-0.661	0.243	-0.728	-0.773	-0.086	-0.403	-0.289	-0.274	-0.382	0.01853	3e-06	0.000579	0.470157	0.000147	2.3e-05	0.669665	0.032458	0.156872	0.19073	0.029314
5830432E09Rik	-0.732	-1.056	-0.643	0.054	-0.76	-0.47	-0.46	-0.564	-1.085	-1.109	-0.635	0.047061	0.002483	0.083405	0.96507	0.038232	0.163588	0.236534	0.144897	0.009989	0.010849	0.076069
5930403L14Rik	-3.088	-2.434	-2.681	-0.902	-1.447	-1.656	-3.211	-2.558	-4.323	-2.262	-1.328	0.011958	0.029298	0.029755	0.739338	0.22862	0.135778	0.012142	0.04458	0.002087	0.109815	0.263706
5930430L01Rik	-1.205	-1.838	-1.616	0.257	-1.903	-2.118	-1.089	-0.858	-0.234	-0.519	-1.407	0.007239	3.2e-05	0.000611	0.807209	6.7e-05	4e-06	0.018665	0.063067	0.65948	0.318995	0.001571
6030419C18Rik	-2.396	-2.474	-3.853	0.967	-1.972	-1.987	-4.612	-2.601	-4.925	-2.077	-1.573	0.017332	0.007938	0.000352	0.641289	0.046913	0.031222	4.5e-05	0.014033	4.9e-05	0.074772	0.104284
6030443J06Rik	0.259	-1.722	-1.279	0.153	-0.63	-1.037	0.344	0.12	-1.317	-0.073	-1.179	0.700378	0.004855	0.052137	0.940455	0.330483	0.082066	0.634898	0.873758	0.074294	0.932699	0.062242
6030458C11Rik	-0.015	-0.182	-0.036	0.02	-0.174	-0.243	0.041	-0.064	0.122	0.034	-0.219	0.911687	0.12241	0.787277	0.963441	0.171992	0.040808	0.78187	0.654163	0.419843	0.841652	0.080565
6230400D17Rik	-0.277	-0.298	-0.41	0.307	-0.657	-0.104	0.13	0.063	-0.063	0.077	0.477	0.296252	0.217232	0.123694	0.554594	0.013499	0.678547	0.659157	0.835863	0.850023	0.820585	0.063344
6330403K07Rik	-0.166	0.366	-1.266	1.709	-1.011	-1.647	-0.207	-0.224	-1.435	-1.711	-2.014	0.869676	0.685403	0.189498	0.289884	0.288018	0.061526	0.852101	0.838786	0.190907	0.125982	0.031591
6330408A02Rik	0.106	-0.113	-0.333	0.153	0.138	-0.048	0.119	0.187	-0.023	0.145	0.098	0.60275	0.541322	0.097383	0.728113	0.491698	0.802426	0.588567	0.383594	0.929654	0.549253	0.626735
6330416G13Rik	-0.425	-0.457	-0.192	0.699	-0.67	-0.832	-0.04	0.035	0.304	0.058	-0.312	0.080366	0.041229	0.438794	0.051977	0.006791	0.00047	0.887725	0.902314	0.280077	0.855496	0.188013
6330418K02Rik	-0.201	0.151	-0.106	-0.447	-0.104	-0.066	0.077	0.134	0.261	0.253	0.11	0.52857	0.60728	0.744703	0.434457	0.745584	0.828252	0.830385	0.703091	0.479028	0.50494	0.729762
6330549D23Rik	-0.312	-0.478	-0.17	0.187	-0.214	-0.536	-0.147	0.12	-0.165	0.256	-0.122	0.090933	0.005814	0.364593	0.620302	0.243456	0.002413	0.461494	0.553134	0.448468	0.238933	0.512111
6430531B16Rik	-2.727	-1.031	-1.637	-0.214	-1.276	-0.507	-2.353	-1.515	-2.071	-1.783	-1.352	3.9e-05	0.062574	0.008598	0.901656	0.033862	0.362406	0.000397	0.017696	0.002967	0.012325	0.022386
6430548M08Rik	-1.996	-1.714	-1.388	-0.279	-1.738	-1.812	-0.7	-0.738	-0.703	-0.732	-0.899	0.000906	0.001698	0.018101	0.847382	0.003098	0.00106	0.248302	0.224059	0.289127	0.278441	0.106396
6430562O15Rik	-1.06	-0.82	-0.434	-0.084	-0.639	-0.841	-0.627	-0.43	-0.31	-0.28	-0.38	2e-06	2.9e-05	0.02871	0.86864	0.001519	2.3e-05	0.002762	0.035897	0.164364	0.220513	0.045325
6530402F18Rik	-0.478	-0.907	-0.628	-0.133	-0.884	-0.788	-1.215	-1.085	-1.723	-1.585	-1.192	0.155664	0.004232	0.06528	0.884654	0.009486	0.012361	0.000939	0.002829	3e-05	0.000148	0.000561
6720489N17Rik	-2.067	-2.176	-2.199	-1.681	-2.109	-2.238	-0.849	-1.002	-1.319	-1.583	-1.295	0.000188	2.8e-05	0.000107	0.024932	0.000137	2.1e-05	0.115487	0.064094	0.024349	0.009537	0.010963
6820431F20Rik	0.263	0.015	0.02	1.484	0.186	0.387	0.681	0.442	0.697	0.968	0.748	0.328892	0.953259	0.945946	0.000134	0.491617	0.114498	0.015933	0.115906	0.022027	0.002604	0.005131
8030462N17Rik	-0.379	-0.854	-0.43	0.559	-0.312	-0.393	0.037	-0.044	-0.21	0.166	-0.018	0.089682	0.000113	0.057513	0.101071	0.158807	0.056689	0.889095	0.866323	0.42274	0.541904	0.940778
8430419L09Rik	-1.791	-1.829	-1.483	-0.442	-2.152	-1.7	-0.774	-1.077	-0.828	-0.744	-0.864	0	0	0	0.181813	0	0	0.000685	9e-06	0.000721	0.00288	8.1e-05
8430427H17Rik	-0.223	-0.272	0.144	0.502	-0.195	-0.145	-0.469	-0.349	-0.054	-0.628	-0.329	0.441584	0.301475	0.624285	0.300656	0.500328	0.588719	0.117978	0.250567	0.880709	0.060482	0.240619
9030617O03Rik	-0.608	-0.38	-0.473	-0.16	-1.152	-0.872	-0.085	0.095	0.138	-0.168	-0.226	0.00952	0.072161	0.043492	0.761094	9e-06	0.000142	0.74635	0.714464	0.616959	0.549465	0.321316
9030624J02Rik	-0.203	-0.095	-0.044	0.006	-0.252	-0.094	0.134	0.107	0.206	0.153	0.093	0.061994	0.342195	0.695001	0.986372	0.020622	0.349944	0.24485	0.360264	0.094973	0.23089	0.388715
9130008F23Rik	-0.793	-0.981	-0.64	1.522	0.516	-0.467	-0.309	-0.559	-0.69	0.528	-0.207	0.164125	0.061149	0.265875	0.075617	0.364697	0.375448	0.625773	0.36065	0.296245	0.440303	0.722026
9130011E15Rik	-0.148	-0.223	-0.07	0.324	-0.055	-0.035	0.196	0.062	0.296	0.282	0.134	0.266133	0.066851	0.608297	0.111327	0.682984	0.786209	0.158973	0.673429	0.049125	0.068423	0.30308
9130019O22Rik	-0.936	-0.405	-0.474	-0.147	-0.649	-1.06	-0.221	-0.035	-0.321	0.299	-0.13	0.002207	0.133635	0.11111	0.841356	0.027472	0.000262	0.489615	0.919845	0.349271	0.392706	0.665054
9130019P16Rik	-1.689	-1.078	-1.912	-0.886	-1.928	-1.958	-2.111	-1.862	-2.643	-2.723	-2.689	0.064875	0.197969	0.039821	0.641443	0.034638	0.021326	0.027981	0.052755	0.01155	0.011792	0.003401
9130023H24Rik	0.299	0.185	0.202	0.143	0.224	0.287	0.233	0.369	0.136	0.254	0.119	0.108448	0.279157	0.283921	0.72983	0.225605	0.094064	0.237044	0.06001	0.538868	0.245864	0.526684
9130024F11Rik	-2.173	-1.272	0.009	0.316	-0.915	-0.937	-2.158	-2.312	-2.73	-1.351	-0.976	0.026686	0.15383	0.992852	0.910966	0.346721	0.29723	0.034893	0.024747	0.014224	0.238386	0.310047
9130221H12Rik	-0.437	-0.475	-0.26	0.194	-0.37	-0.23	-0.074	-0.082	0.036	0.135	0.034	8.2e-05	6e-06	0.013219	0.248089	0.000567	0.015867	0.50814	0.462031	0.776123	0.261114	0.742899
9130401M01Rik	-0.088	-0.18	-0.044	0.447	-0.123	0.15	0.241	0.488	0.431	0.45	0.521	0.521997	0.144034	0.751848	0.022248	0.359728	0.223603	0.08678	0.000923	0.005321	0.005014	0.000198
9230110C19Rik	-2.235	-3.045	-1.445	0.145	-1.714	-1.957	-2.512	-2.034	-1.925	-1.271	-1.993	0.002056	1.7e-05	0.041596	0.950278	0.01475	0.003238	0.000962	0.006431	0.015622	0.119393	0.004318
9230114K14Rik	-1.25	-2.478	-2.015	-0.364	-1.925	-2.268	-0.826	-1.404	-2.019	-1.14	-1.267	0.005217	0	3.8e-05	0.702972	5.3e-05	1e-06	0.070535	0.00287	0.000121	0.026184	0.003776
9230116N13Rik	0.675	0.764	0.853	0.107	0.075	0.535	1.071	1.279	1.299	0.72	1.158	0.040934	0.012741	0.011929	0.910402	0.824878	0.077084	0.002541	0.000444	0.000794	0.061659	0.000607
9330020H09Rik	-0.075	-0.735	0.244	0.283	0.073	-0.254	0.347	0.001	-0.053	0.227	-0.115	0.774704	0.002166	0.339322	0.572991	0.779472	0.273913	0.191504	0.997383	0.867116	0.454452	0.65352
9330133O14Rik	-1.165	-0.831	-0.876	-0.069	-1.279	-1.047	-0.782	-0.574	-0.759	-0.927	-0.823	0.00092	0.007957	0.011123	0.950439	0.000317	0.001191	0.026272	0.102587	0.045783	0.018717	0.012898
9330151L19Rik	-0.968	-0.614	-1.021	0.138	-1.621	-1.061	-0.548	-0.41	-0.623	-0.791	-0.709	0.016585	0.093704	0.013023	0.904465	0.000154	0.005027	0.193232	0.338206	0.173745	0.090436	0.068145
9330159M07Rik	-0.101	-0.33	-0.192	1.171	0.292	0.006	-0.112	0.001	-0.17	0.349	-0.071	0.805787	0.358406	0.633167	0.04118	0.458011	0.987308	0.802986	0.997792	0.719703	0.457241	0.861188
9430008C03Rik	-0.974	-1.649	-0.613	1.991	-0.212	-1.176	-1.039	-1.161	-0.633	-0.197	-0.739	0.000279	0	0.017296	0	0.398336	7e-06	0.000202	4.8e-05	0.026788	0.517728	0.003377
9430015G10Rik	-1.191	-0.852	-1.087	0.04	-1.143	-1.149	-0.899	-0.663	-0.629	-0.565	-0.633	1e-06	6.3e-05	9e-06	0.954036	3e-06	1e-06	0.000159	0.003834	0.009989	0.024233	0.003158
9430020K01Rik	-1.84	-2.538	-2.473	0.075	-1.655	-1.858	-2.026	-2.096	-3.363	-1.872	-1.845	0.005391	7.7e-05	0.000388	0.972844	0.011157	0.002565	0.003434	0.002652	2.3e-05	0.013986	0.004268
9430038I01Rik	-0.565	-0.362	-0.461	0.341	-0.959	-0.784	-0.074	-0.086	-0.333	-0.526	-0.174	0.093073	0.24094	0.174693	0.620361	0.005241	0.012846	0.850191	0.824685	0.397614	0.182239	0.6102
9430060I03Rik	-0.451	-0.71	-0.367	0.321	-0.526	0.035	-0.081	0.313	0.581	-0.523	0.422	0.222597	0.036767	0.326155	0.686187	0.150955	0.921418	0.850909	0.43364	0.170025	0.227584	0.244558
9430091E24Rik	-0.654	-1.083	-0.753	-0.249	-1.295	-0.773	-0.191	-0.606	-0.881	-0.434	-0.441	0.034016	0.000304	0.016818	0.709394	9.6e-05	0.007558	0.572406	0.060461	0.012112	0.228617	0.139476
9530027J09Rik	-0.593	-0.142	-0.339	0.308	-0.927	-0.509	0.516	0.56	0.497	0.308	0.144	0.037914	0.594617	0.237169	0.589575	0.00164	0.052389	0.082869	0.061064	0.125983	0.362974	0.617282
9530068E07Rik	0.445	0.351	0.272	-0.366	0.344	0.382	-0.07	-0.084	-0.062	-0.158	-0.033	0.004411	0.013048	0.077272	0.117958	0.024075	0.007732	0.682012	0.617075	0.740545	0.383632	0.83595
9530082P21Rik	0.625	0.536	0.349	-0.007	1.06	0.69	0.483	0.64	0.563	1.021	0.701	0.063358	0.082065	0.304781	0.994031	0.002216	0.026906	0.171978	0.070245	0.142773	0.01038	0.033239
9630033F20Rik	-0.301	-0.561	-0.194	-0.09	-0.333	-0.38	-0.017	-0.168	-0.048	-0.158	-0.028	0.090533	0.001036	0.27981	0.838981	0.060109	0.021732	0.935031	0.379984	0.8287	0.461106	0.878651
9830147E19Rik	-0.716	-0.597	-0.747	-0.325	-1.014	-0.977	0.211	0.261	-0.062	-0.041	-0.19	0.003425	0.007211	0.002683	0.463979	8e-05	4.7e-05	0.407626	0.302764	0.834061	0.895836	0.421471
9930012K11Rik	-2.013	-2.131	-1.9	-0.986	-1.748	-2.019	-1.764	-1.446	-1.777	-1.078	-1.253	2e-06	0	8e-06	0.075821	2e-05	0	2.9e-05	0.000413	7.3e-05	0.013544	0.000898
9930021J03Rik	-0.058	-0.562	-0.301	0.385	-0.424	-0.305	0.308	-0.017	-0.096	0.152	-0.008	0.752861	0.00097	0.093014	0.169125	0.017299	0.061266	0.096359	0.934621	0.655188	0.477777	0.967626
9930104L06Rik	-0.433	-0.497	-0.479	0.672	-0.415	-0.488	0.187	0.159	0.311	0.437	0.279	0.002781	0.000279	0.001254	0.000775	0.003722	0.000373	0.204283	0.284765	0.050024	0.008393	0.0408
9930111J21Rik1	3.133	2.355	2.229	-0.837	2.151	2.377	3.319	2.918	2.172	2.344	2.368	0	0	0	0.141368	1e-06	0	0	0	3e-06	1e-06	0
9930111J21Rik2	2.115	1.562	1.574	-1.114	1.947	2.014	2.442	1.93	1.929	2.054	1.887	1e-06	2e-05	8.3e-05	0.035248	3e-06	0	0	5e-06	1.6e-05	9e-06	2e-06
A130077B15Rik	-1.053	-1.36	-1.381	-0.827	-2.067	-1.83	-0.982	-1.077	-1.498	-0.887	-1.552	0.089094	0.017905	0.028805	0.481991	0.001313	0.002055	0.130821	0.097858	0.03329	0.222843	0.011286
A230020J21Rik	-0.391	-0.75	-0.805	0.784	-0.848	-0.423	0.33	0.491	-0.088	0.047	0.315	0.444153	0.10549	0.114733	0.378735	0.090877	0.364623	0.552284	0.366085	0.890956	0.943934	0.536943
A230028O05Rik	0.993	0.198	0.843	0.453	1.895	1.105	1.246	0.529	1.446	1.84	1.661	0.061643	0.692329	0.115557	0.693431	0.000663	0.024812	0.025637	0.352893	0.016898	0.003768	0.001962
A230046K03Rik	0.617	0.37	0.366	-0.095	0.395	0.324	0.333	0.195	0.167	0.151	0.063	1.1e-05	0.001897	0.004903	0.731131	0.002162	0.006037	0.011865	0.137199	0.245584	0.307062	0.621235
A230050P20Rik	1.769	1.672	1.627	0.059	1.449	1.632	1.114	1.318	1.432	1.192	1.177	0	0	2e-06	0.950439	8e-06	0	0.000435	5.5e-05	4.4e-05	0.000674	9.7e-05
A230056P14Rik	-0.71	-0.977	-1.082	-0.419	-1.022	-0.798	-0.578	-0.529	-0.68	-0.366	-0.719	0.000252	0	1e-06	0.138098	1e-06	1.8e-05	0.003021	0.006347	0.001314	0.084422	0.000147
A230072C01Rik	-0.68	-0.813	-0.594	0.188	-0.898	-0.777	-0.546	-0.487	-0.11	-0.306	-0.499	0.015702	0.002125	0.035949	0.767334	0.001811	0.003375	0.060921	0.096007	0.748268	0.354773	0.065632
A230073K19Rik	-0.178	-0.603	-0.55	0.043	-0.436	-0.487	0.123	-0.072	-0.263	-0.02	-0.102	0.297556	0.000277	0.002089	0.932468	0.011094	0.002641	0.504821	0.704641	0.176361	0.929988	0.553892
A230103J11Rik	-0.694	-0.812	-0.541	0.405	-0.68	-0.696	-0.475	-0.663	-0.597	-0.432	-0.471	1.2e-05	0	0.000411	0.05402	1.6e-05	3e-06	0.001941	4.1e-05	0.000382	0.010151	0.001109
A330021E22Rik	-1.518	-2.722	-2.342	0.519	-1.495	-2.575	-1.546	-2.192	-3.015	-1.111	-1.273	0.101506	0.002048	0.01409	0.818632	0.104395	0.00353	0.111728	0.025232	0.004787	0.312154	0.158713
A330023F24Rik	0.1	-0.63	0.282	0.726	0.878	-0.21	0.155	0.114	1.231	0.942	-0.057	0.855338	0.184801	0.596512	0.449864	0.088189	0.669773	0.795776	0.85011	0.036882	0.120746	0.917779
A330035P11Rik	-0.598	-0.886	-2.062	0.947	-1.173	-1.433	-2.497	-0.62	-1.56	-1.572	-1.698	0.313199	0.101004	0.001017	0.356808	0.045736	0.009657	0.00015	0.326061	0.020205	0.023308	0.004035
A330041J22Rik	-1.16	-2.172	-1.585	-0.247	-0.258	-2.05	-1.802	-1.145	-1.499	-1.556	-1.226	0.230833	0.015532	0.10465	0.931816	0.796658	0.022492	0.074828	0.265963	0.176096	0.169054	0.193621
A330074K22Rik	1.402	0.73	0.145	-0.746	0.413	1.161	2.422	1.977	1.918	0.518	1.58	0.163234	0.433037	0.893525	0.740567	0.688931	0.208683	0.02215	0.061312	0.093692	0.681566	0.106105
A430005L14Rik	-0.678	-0.634	-0.558	0.144	-0.776	-0.605	-0.07	-0.055	0.044	0.061	0.13	2.3e-05	1.6e-05	0.00036	0.629138	3e-06	3.7e-05	0.666138	0.737308	0.806818	0.737611	0.363697
A430033K04Rik	-1.778	-1.153	-1.467	-0.433	-1.568	-1.06	-0.441	-0.442	-0.736	-0.313	-0.346	2.4e-05	0.001491	0.000354	0.564905	0.000124	0.00337	0.273958	0.273994	0.088258	0.494622	0.35857
A430088P11Rik	-0.017	0.299	0.058	0.717	0.022	0.219	0.706	0.939	0.095	0.852	1.484	0.979583	0.607553	0.930816	0.558403	0.973561	0.711252	0.284537	0.150556	0.905192	0.242489	0.015355
A430105I19Rik	-2.764	-3.391	-3.357	0.519	-2.14	-2.667	-2.524	-2.115	-3.538	-1.879	-1.935	0.001871	6.8e-05	0.000291	0.79796	0.013015	0.001207	0.00563	0.019383	0.000461	0.059908	0.021206
A4galt	-1.941	-1.912	-1.793	-0.938	-0.333	-0.71	-1.83	-1.723	-2.002	-0.513	-0.494	0.015784	0.009936	0.026981	0.547391	0.682619	0.333211	0.028389	0.039524	0.02684	0.598234	0.538116
A530032D15Rik	6.245	5.196	5.261	-0.521	6.114	5.042	6.131	5.433	5.444	5.85	4.632	0	0	0	0.718246	0	0	0	0	0	0	0
A530054K11Rik	-0.267	-0.292	-0.256	-0.014	-0.299	-0.3	0.343	0.278	0.259	0.441	0.245	0.124007	0.067234	0.144357	0.983061	0.083207	0.060948	0.059572	0.128424	0.194614	0.030544	0.146872
A530064D06Rik	3.172	3.184	1.851	0.425	3.254	2.846	2.548	3.025	1.933	2.828	2.927	0.000879	0.00032	0.044541	0.852458	0.000631	0.001152	0.008218	0.002092	0.060633	0.008607	0.001464
A530072M11Rik	0.699	0.33	0.251	1.115	0.347	0.306	0.663	0.719	0.62	0.775	0.372	0.107176	0.411958	0.572961	0.09057	0.425748	0.448386	0.146317	0.115218	0.214808	0.126895	0.389738
A530088E08Rik	-0.062	-1.063	-0.197	-0.7	-0.551	-0.101	-0.242	-0.687	-0.37	-0.799	-0.254	0.891336	0.007829	0.655329	0.344677	0.194085	0.806558	0.609462	0.126519	0.461953	0.109707	0.556561
A630001G21Rik	1.317	1.029	1.482	0.762	1.501	1.194	1.104	1.177	1.338	0.991	1.022	5e-06	5e-05	1e-06	0.040844	1e-06	6e-06	0.000104	4.6e-05	1.9e-05	0.001238	0.000119
A630007B06Rik	0.079	-0.599	-0.573	0.618	-0.43	-0.433	0.268	-0.059	-0.722	-0.083	-0.261	0.725654	0.003372	0.010244	0.053785	0.045719	0.030533	0.241501	0.813431	0.003821	0.763203	0.217649
A630012P03Rik	7.287	7.048	5.472	-0.397	6.312	6.324	7.683	7.909	6.334	6.444	6.613	0	0	0	0.829694	0	0	0	0	0	0	0
A630033H20Rik	0.067	-0.198	0.593	-0.246	0.963	0.652	0.602	0.387	0.678	0.786	0.807	0.860487	0.557985	0.105106	0.766066	0.008732	0.050874	0.112595	0.317287	0.100181	0.063476	0.023415
A630066F11Rik	-1.047	-0.383	-0.587	0.248	-1.449	-0.815	-0.505	-0.829	-0.41	-0.677	-0.538	0.005496	0.256579	0.114399	0.768237	0.000222	0.017539	0.193232	0.032519	0.337989	0.115496	0.131896
A630072M18Rik	1.259	0.76	1.58	0.213	1.574	1.391	-0.041	-0.005	0.545	-0.084	0.24	0.004188	0.053191	0.000577	0.842153	0.000477	0.000793	0.93553	0.99262	0.270218	0.881238	0.579571
A630089N07Rik	-1.288	-1.591	-1.267	-0.227	-1.152	-1.596	-0.693	-1.191	-1.08	-1.14	-1.217	0.011046	0.000913	0.013541	0.858632	0.021284	0.000949	0.187416	0.023862	0.056633	0.050929	0.013583
A730017L22Rik	-0.922	-0.929	-0.812	-0.223	-0.633	-0.509	-0.342	-0.201	-0.094	-0.094	-0.3	0.000398	0.000123	0.001691	0.66909	0.010585	0.02498	0.184732	0.450363	0.754887	0.764251	0.210659
A730098P11Rik	-0.333	-0.247	-0.295	0.051	-0.423	-0.276	-0.132	-0.097	-0.056	-0.118	-0.105	0.007283	0.02781	0.017831	0.874453	0.000863	0.015094	0.306587	0.462061	0.706477	0.415493	0.386516
A830010M20Rik	-1.21	-1.028	-1.006	0.317	-0.831	-1.124	-0.83	-0.822	-0.599	-0.316	-0.812	3.2e-05	8.8e-05	0.000413	0.53795	0.002235	2.9e-05	0.003407	0.003791	0.045606	0.312744	0.00227
A830080D01Rik	-0.601	-0.814	-0.439	0.105	-0.162	-0.347	-0.389	-0.405	-0.267	-0.289	-0.312	0.00268	3e-05	0.02634	0.825578	0.402653	0.051986	0.054497	0.046448	0.230291	0.202787	0.097032
A830082K12Rik	-2.199	-2.565	-1.554	-1.748	-1.152	-1.854	-1.09	-1.478	-2.094	-1.196	-1.802	0.02859	0.00621	0.123652	0.302385	0.245799	0.044493	0.30566	0.160486	0.065134	0.312744	0.063972
A930001C03Rik	-1.955	-2.219	-1.662	0.168	-1.563	-1.971	-1.813	-2.163	-1.57	-1.311	-1.493	0.003932	0.000513	0.014091	0.93206	0.018162	0.001818	0.009452	0.002399	0.035852	0.088785	0.021132
A930004D18Rik	-2.322	-2.359	-2.934	-0.655	-1.935	-2.184	-2.113	-2.4	-3.737	-1.656	-1.482	0.002922	0.001119	0.00033	0.686758	0.011157	0.002456	0.008379	0.003184	4.8e-05	0.060565	0.044281
A930005H10Rik	-0.703	-0.136	-0.157	0.427	-1.052	-1.048	-0.099	0.473	-0.128	-0.115	-0.249	0.073734	0.713913	0.699574	0.588557	0.00836	0.004907	0.826739	0.258483	0.793905	0.822133	0.530243
A930024E05Rik	-1.51	-1.279	-0.975	-0.262	-1.888	-1.065	-0.806	-0.722	-0.98	-0.933	-0.74	0.005451	0.009792	0.069168	0.844224	0.000684	0.030153	0.147779	0.197721	0.104811	0.132454	0.151495
AA388235	-1.3	-0.442	-0.171	0.346	-1.523	-1.263	-2.162	-2.814	-1.893	-2.049	-2.129	0.089926	0.536436	0.832818	0.859963	0.046124	0.07307	0.008009	0.000822	0.029905	0.023029	0.005422
AA414768	-1.039	-0.993	-1.288	-0.143	-0.153	-0.376	-0.775	-0.719	-0.549	-0.267	-0.101	0.000271	0.00016	2.1e-05	0.82782	0.573844	0.124774	0.006458	0.011419	0.070364	0.400973	0.711108
AA415398	-0.716	-0.656	-0.566	0.531	-0.972	-1.013	-0.173	-0.246	-0.188	-0.203	-0.226	0.036673	0.036867	0.100981	0.377629	0.005234	0.001964	0.650611	0.507909	0.64847	0.632354	0.510057
AA467197	3.472	3.282	4.344	0.853	5.156	3.697	2.745	3.412	4.256	4.076	3.279	0.000801	0.000571	7e-05	0.687	4e-06	0.000154	0.008623	0.00145	0.000279	0.00068	0.001063
AA474331	-0.626	-0.474	-0.53	0.038	-0.863	-0.667	0.397	0.101	0.012	-0.119	-0.159	0.038961	0.08757	0.083017	0.970497	0.00511	0.017901	0.212981	0.769157	0.975034	0.756152	0.604349
AA986860	-0.143	-0.506	-0.686	0.349	-0.65	-0.845	-0.709	-0.592	-1.441	-0.381	-1.242	0.789678	0.283817	0.185999	0.766253	0.20323	0.073714	0.190925	0.279812	0.014216	0.542225	0.014458
AA987161	-0.02	-0.166	-0.06	-0.045	-0.297	-0.332	0.55	0.508	0.447	0.424	0.153	0.892358	0.20048	0.682651	0.912496	0.035618	0.012469	0.000431	0.001058	0.006125	0.011568	0.271439
AB124611	1.489	1.603	1.268	0.057	1.319	1.513	1.292	1.53	1.471	1.229	1.493	0.000133	1.3e-05	0.000969	0.961621	0.000514	3.6e-05	0.001011	0.000154	0.000549	0.004357	8.4e-05
AF251705	0.04	0.438	-0.286	0.179	-0.369	-0.117	0.373	0.471	0.197	0.269	0.246	0.905661	0.130735	0.372486	0.815711	0.240599	0.698314	0.266452	0.156962	0.603779	0.48144	0.435196
AF357359	-0.286	-0.655	-1.889	0.07	-1.33	-0.618	-1.004	-1.097	-1.697	-1.382	-0.71	0.691368	0.306094	0.008702	0.977157	0.054915	0.336215	0.170697	0.134293	0.03201	0.089622	0.301051
AI115009	-0.982	-1.086	-2.842	-0.068	-0.84	-1.041	-1.139	-1.278	-2.608	-0.11	-1.279	0.316209	0.224783	0.005091	0.984747	0.389309	0.245498	0.27084	0.215655	0.018943	0.932421	0.178456
AI314180	-0.271	-0.454	-0.305	0.205	-0.237	-0.358	-0.04	-0.124	-0.092	0.034	-0.126	0.017648	5.7e-05	0.009	0.278363	0.035487	0.001046	0.756891	0.302046	0.489616	0.817721	0.255084
AI414108	-2.699	-1.442	-2.954	-1.121	-2.974	-2.235	-2.571	-2.53	-3.086	-2.101	-1.302	0.000941	0.043743	0.000427	0.427134	0.000312	0.002604	0.002188	0.002608	0.000737	0.021509	0.085071
AI427809	-0.022	0.678	-0.949	0.018	-0.326	0.485	0.936	1.587	0.095	1.487	2.252	0.972983	0.229871	0.126868	0.992779	0.602943	0.393987	0.147875	0.015173	0.90357	0.039372	0.00039
AI429214	-0.578	-0.592	0.163	-0.895	-0.48	-0.563	-0.507	-0.334	-0.255	-0.204	-0.258	0.119558	0.082446	0.670265	0.118017	0.193633	0.098748	0.195529	0.405243	0.56398	0.660139	0.488925
AI462493	-0.576	-0.039	-0.316	0.137	-0.914	-0.408	0.074	0.396	0.126	-0.152	0.161	0.018209	0.866298	0.195267	0.815759	0.000354	0.066403	0.789554	0.119162	0.666442	0.609298	0.506633
AI464131	-3.152	-3.046	-3.583	-1.177	-4.421	-3.182	-3.838	-3.005	-3.423	-2.74	-2.49	2.8e-05	1.2e-05	5e-06	0.30914	0	7e-06	2e-06	9e-05	3.8e-05	0.000909	0.000386
AI467606	-0.326	0.219	-0.421	-0.363	-0.729	-0.587	0.608	0.853	0.51	0.761	0.424	0.472354	0.599794	0.352845	0.708955	0.099509	0.15103	0.195883	0.069115	0.324949	0.144602	0.336935
AI504432	0.874	-0.391	-0.172	-0.084	0.712	0.68	0.191	-0.771	-0.697	-0.293	0.259	0.109468	0.439728	0.762696	0.963783	0.189163	0.174955	0.759904	0.181413	0.270364	0.667343	0.640728
AI506816	-1.039	-1.598	-1.72	-1.291	-1.259	-1.443	-2.101	-2.604	-2.691	-2.161	-1.956	0.012663	9.1e-05	0.000138	0.031591	0.002857	0.000349	1e-05	0	1e-06	3.3e-05	1.1e-05
AI597479	-0.714	-0.59	-0.595	0.134	-0.776	-0.72	-0.268	-0.308	-0.245	-0.189	-0.48	0.000149	0.000498	0.001325	0.72861	4.8e-05	4.6e-05	0.143807	0.092827	0.222137	0.362461	0.00584
AI607873	2.311	2.08	2.28	-0.296	2.528	2.365	2.427	2.352	2.254	2.515	2.347	0	0	0	0.481066	0	0	0	0	0	0	0
AI661453	-0.667	-0.959	-0.205	0.056	-2.472	-1.124	-0.403	0.626	0.518	-1.321	-0.75	0.37225	0.157368	0.79211	0.983953	0.001315	0.098353	0.62456	0.43559	0.556889	0.127278	0.30468
AI662270	0.739	0.909	0.557	0.124	0.172	0.487	0.523	0.554	0.715	0.189	0.475	0.020654	0.002488	0.081818	0.884978	0.593667	0.093817	0.114599	0.09543	0.04658	0.629351	0.122581
AI837181	0.827	0.938	0.95	0.137	0.759	0.8	0.591	0.541	0.714	0.592	0.553	0	0	0	0.488291	0	0	2e-06	8e-06	0	9e-06	2e-06
AI839979	-1.53	-0.985	-1.461	-0.294	-2.212	-1.297	0.477	0.811	0.462	0.142	0.48	0.034002	0.134575	0.045391	0.8782	0.002749	0.050224	0.545157	0.28962	0.590845	0.880982	0.506633
AI846148	-0.836	-0.711	-0.7	0.61	-0.54	-0.369	-0.959	-0.823	-0.639	-0.638	-0.595	0	0	2e-06	0.000649	7e-05	0.002072	0	0	3e-05	5e-05	1.1e-05
AI987944	-0.057	-0.231	-0.065	-0.232	-0.061	-0.135	0.357	0.215	0.211	0.377	0.23	0.642787	0.035143	0.596512	0.232286	0.615838	0.217577	0.005019	0.084488	0.12046	0.007626	0.047502
AK010878	-0.544	-0.368	-0.211	0.025	-0.594	-0.681	-0.337	-0.172	0.17	-0.014	-0.322	0.013658	0.065857	0.339363	0.972956	0.007237	0.001174	0.140626	0.466539	0.507789	0.962944	0.12729
AK129341	-1.992	-2.458	-1.659	0.523	-1.445	-1.753	-2.166	-2.844	-0.748	-1.798	-1.875	0.030699	0.004466	0.073824	0.813213	0.112358	0.038754	0.024818	0.003949	0.488648	0.093766	0.036687
AU019823	-0.302	-0.279	-0.083	0.349	-0.203	-0.256	-0.096	-0.114	-0.05	0.094	-0.016	0.010938	0.010285	0.482792	0.042012	0.079753	0.018356	0.447323	0.361213	0.72276	0.503942	0.899334
AU022252	-0.701	-0.773	-0.698	0.206	-1.025	-0.655	-0.489	-0.613	-0.733	-0.671	-0.533	0.000609	6.3e-05	0.000752	0.597147	4e-06	0.000528	0.016629	0.00333	0.001209	0.003775	0.005834
AU022793	-0.547	-0.167	-0.094	-0.072	-0.391	-0.386	0.472	0.701	1.009	0.726	0.474	0.160711	0.64888	0.818926	0.955428	0.313871	0.281888	0.252591	0.086799	0.02292	0.111066	0.214062
AU040320	-0.251	-0.252	-0.213	0.004	-0.248	-0.153	-0.041	-0.02	-0.009	0.156	0.048	0.01353	0.00726	0.036495	0.990066	0.01405	0.096253	0.713891	0.860561	0.946759	0.182705	0.636238
AU041133	-0.373	-0.503	-0.402	0.497	-0.373	-0.012	0.159	0.282	0.148	0.088	0.357	0.117229	0.022288	0.09435	0.191595	0.114702	0.958219	0.543749	0.266618	0.604035	0.771416	0.122424
AV039307	-0.552	-1.021	-0.713	0.149	-0.873	-0.584	-0.708	-0.319	-0.551	-0.284	-0.84	0.042232	0.000136	0.010829	0.822249	0.001844	0.020711	0.013575	0.268495	0.073944	0.378572	0.002153
AV051173	-0.811	-0.444	-0.294	-0.155	0.074	0.047	-0.376	-0.221	0.358	-0.489	0.02	0.003147	0.068935	0.272962	0.807579	0.788243	0.854539	0.179739	0.443373	0.243481	0.115534	0.943836
AW011738	4.644	4.486	4.025	0.911	4.224	4.476	4.485	4.486	3.835	3.769	4.101	0	0	0	0.42477	0	0	0	0	2e-06	4e-06	0
AW112010	7.259	6.828	5.471	1.052	7.099	6.439	7.013	7.14	6.015	7.121	6.651	0	0	1e-06	0.557978	0	0	0	0	0	0	0
AW146154	-0.819	-0.347	-0.59	-0.314	-1.094	-0.578	-0.179	-0.21	0.043	-0.014	-0.24	0.004654	0.179135	0.039443	0.577576	0.000264	0.026904	0.564728	0.492703	0.905579	0.970589	0.392295
AW209491	-0.934	-0.86	-0.571	0.28	-0.892	-0.621	-0.272	-0.424	-0.182	-0.045	-0.284	1e-06	1e-06	0.000884	0.307307	2e-06	0.000111	0.106257	0.013344	0.330963	0.830796	0.07019
AW549877	0.081	-0.085	-0.11	0.302	-0.246	-0.297	0.354	0.193	0.102	0.278	0.019	0.62955	0.575897	0.511055	0.267558	0.129092	0.048717	0.039162	0.26629	0.601809	0.146715	0.91371
AW551984	-0.606	-0.097	-2.119	0.063	-2.187	-0.561	-0.607	-2.138	-2.371	-1.172	1.684	0.637527	0.936166	0.092914	0.987716	0.077683	0.633145	0.664607	0.102957	0.095018	0.433126	0.165962
AW554918	-0.712	-0.797	-0.861	0.212	-0.807	-0.877	-0.15	-0.349	-0.245	-0.206	-0.494	4.1e-05	2e-06	3e-06	0.478568	6e-06	0	0.376823	0.036024	0.175006	0.267322	0.001953
Aaas	-1.084	-0.951	-1.092	-0.163	-1.041	-1.115	-0.662	-0.512	-0.482	-0.423	-0.641	0	0	0	0.621013	0	0	0.000225	0.003235	0.009155	0.025673	0.000145
Aacs	-1.023	-1.106	-0.714	-0.051	-1.251	-1.178	-1.297	-1.448	-1.416	-1.458	-1.446	0.004982	0.001157	0.047478	0.965928	0.000759	0.000646	0.000825	0.000249	0.000704	0.00074	0.000104
Aaed1	-1.244	-1.097	-0.959	0.292	-1.562	-1.294	-0.414	-0.551	-0.811	-0.408	-0.489	0.018346	0.023192	0.069678	0.819383	0.003523	0.008449	0.464311	0.324271	0.175593	0.519397	0.345015
Aagab	-0.204	0.117	-0.098	-0.078	-0.508	-0.347	0.318	0.444	0.214	0.229	0.188	0.367239	0.577966	0.671993	0.903739	0.023831	0.091705	0.178717	0.059481	0.416358	0.391561	0.401111
Aak1	-0.521	-0.904	-0.766	-0.079	-0.73	-0.55	-0.262	-0.491	-0.581	-0.431	-0.416	0.003399	1e-06	6.4e-05	0.856612	9.1e-05	0.000974	0.147307	0.007692	0.00353	0.03284	0.014413
Aamdc	-1.389	-0.841	-1.204	0.005	-1.504	-1.349	-0.809	-0.551	-0.743	-0.432	-0.546	0.000436	0.014947	0.00212	0.996425	0.000161	0.000237	0.038065	0.159524	0.078849	0.327921	0.130607
Aamp	-0.632	-0.455	-0.4	0.189	-0.662	-0.529	-0.652	-0.53	-0.496	-0.594	-0.509	4.1e-05	0.000775	0.006003	0.476503	2e-05	0.000149	4.3e-05	0.000604	0.002291	0.000531	0.000429
Aar2	-0.215	-0.203	0.261	0.103	0.061	0.055	-0.149	0.026	0.136	0.135	0.113	0.09583	0.087905	0.047437	0.718474	0.644424	0.655871	0.277611	0.86328	0.368609	0.379284	0.382103
Aars2	-1.093	-1.169	-0.975	0.054	-1.027	-0.904	-0.798	-0.504	-0.601	-0.576	-0.226	2e-06	0	1.6e-05	0.926997	5e-06	1.1e-05	0.000285	0.016699	0.008265	0.013968	0.244688
Aarsd1	-1.25	-0.898	-0.836	-0.159	-0.933	-0.967	-0.444	-0.519	-0.245	-0.283	-0.256	0	7e-06	9.9e-05	0.707679	1.6e-05	3e-06	0.029599	0.012088	0.276387	0.214133	0.177619
Aasdh	-0.485	-0.409	-0.319	0.164	-0.542	-0.667	-0.238	-0.099	-0.114	0.051	-0.067	0.0625	0.087201	0.224359	0.788596	0.036891	0.00661	0.395848	0.737034	0.719019	0.882249	0.80349
Aasdhppt	-1.139	-1.208	-0.991	0.212	-1.033	-1.036	-0.628	-0.681	-0.454	-0.371	-0.634	0	0	1e-06	0.516034	0	0	0.00069	0.000287	0.01843	0.060509	0.00029
Aass	0.149	0.143	-0.238	0.069	-0.123	-0.093	-0.055	0.552	-0.019	0.509	0.306	0.738199	0.725726	0.590751	0.961621	0.782392	0.824297	0.914363	0.227185	0.972936	0.319294	0.478577
Aatf	-0.798	-0.88	-0.525	0.412	-0.836	-0.762	-0.103	-0.156	0.086	0.091	-0.12	1e-06	0	0.000506	0.045799	0	1e-06	0.497878	0.296121	0.607169	0.595448	0.391069
Aatk	-2.364	-1.743	-1.37	-0.147	-1.582	-1.958	-1.439	-1.254	-0.931	-1.197	-1.27	3.7e-05	0.000546	0.010709	0.924199	0.003057	0.000152	0.009181	0.022681	0.116921	0.049452	0.013503
Abat	-2.894	-3.13	-4.384	-0.68	-3.986	-4.026	-2.783	-3.768	-3.85	-3.214	-3.191	0.001819	0.00032	1.6e-05	0.731539	4.4e-05	1.2e-05	0.00363	0.000162	0.000286	0.002684	0.000498
Abca1	-0.08	-0.416	-0.747	1.069	-0.677	-0.182	0.399	0.327	-0.312	0.152	0.107	0.743435	0.056109	0.002651	0.001588	0.005058	0.405748	0.107579	0.190389	0.253886	0.599652	0.656845
Abca2	-1.038	-1.288	-1.065	-0.184	-1.281	-1.142	-1.054	-1.079	-1.28	-0.914	-1.085	0.000111	1e-06	0.000101	0.740949	5e-06	9e-06	0.000143	0.000111	2.7e-05	0.002206	3.9e-05
Abca3	-0.329	-0.388	-0.208	-0.153	-0.663	-0.457	-0.31	-0.363	-0.253	-0.331	-0.519	0.182607	0.086657	0.406862	0.793662	0.008096	0.044798	0.235204	0.16353	0.378962	0.254227	0.031759
Abca5	-1.686	-2.371	-1.783	0.621	-1.383	-1.767	-1.43	-1.821	-1.673	-1.555	-1.661	7e-06	0	4e-06	0.261505	0.000116	1e-06	0.000125	4e-06	3.9e-05	0.000166	5e-06
Abca6	-0.775	-2.524	-1.892	-0.742	-1.692	-1.571	-1.498	-2.912	-4.256	-2.069	-2.361	0.256252	0.000166	0.007332	0.586778	0.013698	0.01356	0.036056	0.000138	1e-06	0.010331	0.000701
Abca7	0.093	-0.117	-0.167	0.206	-0.313	-0.366	-0.294	-0.451	-0.447	-0.436	-0.508	0.67858	0.563209	0.448894	0.648093	0.144374	0.06541	0.196503	0.047279	0.068782	0.084819	0.017065
Abca8b	-0.182	-0.037	0.023	0.906	0.163	-0.332	0.242	0.89	0.865	0.815	0.309	0.692075	0.932563	0.961345	0.205625	0.722002	0.420095	0.623771	0.056635	0.086806	0.116671	0.488619
Abca9	-2.054	-2.223	-2.675	-0.7	-3.287	-2.45	-2.529	-2.301	-3.218	-3.273	-2.564	0.009054	0.002454	0.001138	0.670832	8.6e-05	0.001046	0.002414	0.005487	0.000437	0.000534	0.001117
Abcb10	-0.553	-0.621	-0.537	-0.184	-0.821	-0.953	-0.9	-1.007	-0.937	-1.057	-1.236	0.007368	0.001325	0.010043	0.668379	0.000153	6e-06	7.8e-05	1.7e-05	0.000119	3.6e-05	0
Abcb1a	2.947	2.885	3.364	0.864	3.513	2.481	2.68	2.79	3.274	2.766	1.774	0	0	0	0.303155	0	2e-06	4e-06	2e-06	0	1.2e-05	0.000488
Abcb1b	0.141	-0.11	0.432	0.365	-0.12	-0.333	-0.206	-0.457	-0.333	-0.66	-0.929	0.805978	0.833142	0.439081	0.774619	0.832666	0.514319	0.741627	0.443134	0.613565	0.310842	0.082125
Abcb4	-1.986	-1.57	-1.9	-0.046	-2.294	-1.61	-2.491	-2.396	-2.785	-2.633	-2.465	0.021954	0.047116	0.030183	0.987672	0.0085	0.042555	0.006556	0.008982	0.004897	0.009772	0.004186
Abcb6	-1.706	-1.819	-1.192	0.21	-1.767	-1.711	-1.433	-1.548	-1.159	-0.93	-0.997	3e-06	0	0.000516	0.776977	2e-06	1e-06	6.8e-05	2.4e-05	0.001785	0.013584	0.001981
Abcb7	-0.751	-0.625	-0.609	-0.148	-0.933	-0.787	-0.244	-0.278	-0.22	-0.197	-0.315	0.017058	0.029747	0.053713	0.851075	0.003479	0.007329	0.469563	0.409029	0.553776	0.607141	0.304725
Abcb8	-0.99	-0.644	-0.464	0.072	-1.024	-0.928	-0.687	-0.597	-0.543	-0.534	-0.78	0.006238	0.04786	0.193846	0.950439	0.004598	0.005518	0.063516	0.108295	0.18044	0.197271	0.024676
Abcb9	-1.277	-1.138	-1.159	0.165	-1.613	-1.216	-0.874	-0.678	-1.224	-0.732	-1.284	0.000274	0.000373	0.000929	0.840154	1.1e-05	0.000185	0.011936	0.049788	0.001406	0.056755	0.000176
Abcc1	-1.217	-1.587	-1.202	0.815	-0.578	-0.876	-0.915	-0.975	-0.718	-0.564	-0.647	1.1e-05	0	1.8e-05	0.023435	0.019955	0.000316	0.000725	0.000374	0.011162	0.051505	0.008438
Abcc10	-0.368	-0.584	-0.209	0.134	-0.689	-0.446	0.067	0.182	0.174	0.135	-0.033	0.121331	0.008631	0.387632	0.817326	0.004585	0.042551	0.80583	0.482481	0.538803	0.648935	0.894578
Abcc3	-1.995	-1.412	-2.023	0.038	-2.308	-2.155	-0.56	-0.409	-0.527	-0.521	-0.854	0.000198	0.002834	0.000205	0.983674	2.8e-05	2.4e-05	0.291856	0.450086	0.365293	0.380634	0.078681
Abcc4	-0.791	-1.008	-0.568	0.056	-0.811	-1.134	-0.895	-1.106	-0.972	-0.994	-1.225	0.012568	0.000814	0.072543	0.957251	0.010323	0.000237	0.007138	0.001191	0.006761	0.007393	0.000171
Abcc5	0.871	0.492	0.79	0.816	1.094	0.822	0.419	0.386	0.537	0.507	0.404	0.000754	0.029646	0.002215	0.021902	4.6e-05	0.00058	0.102712	0.134696	0.05381	0.077143	0.090743
Abcc9	-1.371	-2.156	-2.436	-0.699	-3.891	-2.596	-2.537	-2.775	-3.307	-3.556	-1.349	0.140276	0.012792	0.011106	0.736287	0.000106	0.003375	0.010083	0.005402	0.002186	0.001544	0.135393
Abcd1	0.647	0.666	0.634	-0.313	0.377	0.566	0.519	0.577	0.482	0.386	0.458	7e-06	1e-06	1.2e-05	0.106511	0.003733	1.4e-05	0.000234	6.1e-05	0.001153	0.01026	0.000452
Abcd2	-1.751	-0.818	-1.488	-1.018	-2.826	-2.164	-1.057	-1.114	-1.91	-1.748	-1.321	0.050859	0.320802	0.100118	0.566745	0.002207	0.010032	0.266065	0.241775	0.060481	0.095079	0.128821
Abcd3	-0.254	-0.237	-0.168	-0.023	-0.359	-0.301	-0.042	-0.103	-0.157	-0.088	-0.028	0.037973	0.03459	0.17061	0.95427	0.003993	0.008589	0.76571	0.436182	0.26418	0.554489	0.820999
Abcd4	-0.559	-0.288	-0.391	0.031	-0.596	-0.614	-0.034	0.109	0.05	0.097	0.009	0.016845	0.174669	0.094335	0.968831	0.01092	0.005108	0.901354	0.671573	0.863887	0.741714	0.972164
Abce1	-1.13	-1.407	-1.151	0.188	-1.059	-1.272	-0.754	-0.856	-0.81	-0.749	-0.811	0	0	0	0.605472	1e-06	0	0.000168	3.2e-05	0.00017	0.000637	2.5e-05
Abcf2	-0.622	-0.729	-0.486	-0.029	-0.534	-0.616	-0.352	-0.367	-0.174	-0.257	-0.382	3e-06	0	0.000152	0.935974	3.3e-05	1e-06	0.004911	0.003601	0.195677	0.060646	0.001311
Abcf3	-0.731	-0.64	-0.471	0.284	-0.776	-0.62	-0.189	-0.13	-0.135	-0.15	-0.181	5e-06	1e-05	0.001632	0.213709	2e-06	1.9e-05	0.205194	0.393929	0.416604	0.371983	0.190731
Abcg1	1.645	1.996	1.203	-0.001	1.649	1.703	1.849	1.941	1.374	1.802	2.031	0.000633	1.6e-05	0.010555	0.999051	0.000577	0.000165	0.000259	0.000147	0.008578	0.001107	3e-05
Abcg2	-0.863	-0.998	-1.143	-0.314	-1.286	-1.165	-1.119	-1.01	-1.433	-1.096	-1.125	0.002678	0.000242	0.000168	0.568374	2.6e-05	3.6e-05	0.000277	0.000901	2.6e-05	0.001121	0.000111
Abcg3	-2.931	-2.229	-3.003	-1.631	-4.981	-3.716	-1.672	-1.451	-2.515	-2.167	-2.341	0.001636	0.007658	0.001488	0.275629	1e-06	4e-05	0.073463	0.122161	0.0137	0.038451	0.008259
Abhd1	-0.737	-1.107	-0.854	0.6	-0.837	-0.709	-0.575	-0.754	-0.655	-0.611	-0.576	0.000527	0	0.000112	0.042012	0.000109	0.000324	0.007124	0.000635	0.00462	0.010111	0.004134
Abhd10	-0.734	-0.475	-0.035	0.458	0.063	-0.256	-0.267	-0.249	0.288	0.572	0.218	0.000123	0.00439	0.85146	0.08738	0.729181	0.114877	0.150157	0.182796	0.153606	0.006506	0.206952
Abhd11	-0.67	-0.307	-0.385	-0.078	-0.797	-0.632	-0.357	-0.136	-0.122	-0.029	-0.134	0.003252	0.128637	0.084129	0.901777	0.000576	0.002665	0.122973	0.575232	0.647555	0.921896	0.546739
Abhd11os	-1.256	-1.183	-0.682	-0.754	-1.204	-0.325	-1.388	-0.542	-0.637	-0.335	-0.022	0.017614	0.015089	0.196735	0.429215	0.021873	0.503895	0.01224	0.334113	0.293978	0.602511	0.969101
Abhd12	-0.541	-0.116	-0.571	-0.565	-0.432	-0.318	-0.471	-0.295	-0.595	-0.589	-0.365	0.004754	0.50216	0.00341	0.039688	0.020805	0.063734	0.016721	0.131991	0.00552	0.007855	0.045004
Abhd13	-0.092	-0.2	0.046	0.231	-0.086	-0.235	0.13	0.085	0.343	0.323	0.095	0.346118	0.025652	0.642108	0.123399	0.375405	0.009908	0.203765	0.420746	0.002276	0.005287	0.323235
Abhd14a	-1.595	-1.612	-1.128	-0.401	-1.675	-1.814	-2.129	-2.041	-1.806	-1.608	-1.966	3e-06	0	0.000454	0.47746	1e-06	0	0	0	2e-06	2.2e-05	0
Abhd14b	-1.41	-1.272	-0.884	-0.366	-1.676	-1.771	-1.058	-0.812	-0.592	-0.535	-1.049	0.000878	0.001021	0.031437	0.670321	0.000114	1.9e-05	0.013112	0.055393	0.200777	0.259279	0.008728
Abhd15	-1.137	-0.958	-1.187	-0.741	-1.608	-1.851	-0.484	-0.689	-1.281	-0.848	-1.316	0.057163	0.080587	0.050226	0.52168	0.007978	0.001302	0.454518	0.278616	0.05914	0.22655	0.024778
Abhd16a	0.451	0.423	0.564	0.316	0.325	0.613	0.263	0.336	0.469	0.281	0.388	0.001493	0.001179	0.000158	0.134821	0.017498	1.3e-05	0.06542	0.019747	0.002899	0.077213	0.004438
Abhd17a	-0.824	-0.426	-0.495	-0.236	-0.75	-0.634	-0.648	-0.307	-0.311	-0.54	-0.439	0.000889	0.049288	0.039188	0.626176	0.002054	0.004591	0.009623	0.21926	0.252972	0.05063	0.056381
Abhd17b	-0.456	-0.563	-0.401	0.422	-0.373	-0.316	-0.325	-0.336	-0.318	-0.32	-0.166	0.000796	1.8e-05	0.003056	0.025071	0.004754	0.009333	0.017229	0.014484	0.030285	0.034493	0.186904
Abhd17c	-1.111	-1.382	-0.678	0.599	-0.635	-0.648	-0.994	-1.033	-0.265	-0.358	-0.414	1e-06	0	0.001026	0.035248	0.001574	0.000608	1e-05	6e-06	0.236208	0.115174	0.02967
Abhd2	0.383	-0.302	-0.232	0.161	0.096	-0.028	0.446	0.105	-0.137	0.27	0.003	0.065123	0.111424	0.268021	0.725454	0.651729	0.88895	0.040138	0.647574	0.580431	0.269962	0.990836
Abhd3	-1.617	-1.187	-1.545	-0.101	-1.569	-0.714	-1.252	-0.527	-0.884	-1.3	-0.793	0.002059	0.011585	0.003439	0.95081	0.00252	0.123163	0.018601	0.329517	0.125042	0.028311	0.106105
Abhd4	-1.22	-1.027	-0.705	0.018	-1.498	-1.036	-0.858	-0.848	-0.738	-0.805	-0.894	0.001985	0.004084	0.066242	0.98894	0.000215	0.004021	0.031295	0.033876	0.087146	0.069739	0.016849
Abhd5	-0.548	-0.406	-0.24	-0.058	-0.484	-0.317	-0.097	-0.105	-0.066	0.05	0.086	0.009195	0.032923	0.250412	0.924916	0.019643	0.094365	0.675507	0.647081	0.7958	0.854146	0.681496
Abhd6	-0.524	-1.075	-0.514	-0.654	-0.8	-0.983	-0.905	-1.511	-1.317	-1.191	-0.78	0.329155	0.02911	0.342862	0.528969	0.131186	0.046055	0.105385	0.008081	0.030123	0.056565	0.132695
Abhd8	-1.724	-1.312	-1.504	0.24	-1.651	-1.372	-1.133	-0.886	-0.931	-0.839	-0.758	0	9e-06	6e-06	0.702121	1e-06	5e-06	0.000359	0.004134	0.004893	0.013473	0.007906
Abi2	-1.324	-1.349	-1.008	-0.268	-1.243	-1.191	-1.55	-1.622	-1.41	-1.471	-1.424	1e-05	1e-06	0.000441	0.622287	2.4e-05	1.4e-05	1e-06	1e-06	1.8e-05	1.4e-05	1e-06
Abi3	-0.001	-0.076	-0.26	0.103	-0.74	-0.01	0.687	0.779	0.439	0.1	0.536	0.996874	0.786404	0.386557	0.90255	0.013015	0.973206	0.026975	0.013032	0.194609	0.791547	0.061968
Abi3bp	-1.768	-2.054	-2.117	-1.01	-1.511	-0.527	-2.158	-1.099	-2.348	-1.472	-0.687	0.223239	0.122105	0.148252	0.760892	0.295124	0.702648	0.156947	0.485718	0.156934	0.393612	0.641356
Abl1	-0.76	-0.892	-0.877	-0.159	-1.07	-0.893	-0.396	-0.571	-0.631	-0.56	-0.645	1.7e-05	0	2e-06	0.626176	0	0	0.017873	0.001013	0.000727	0.003226	0.000107
Ablim1	-2.579	-2.334	-1.806	-0.302	-1.365	-1.786	-2.05	-1.493	-2.511	-0.685	-1.363	0.009968	0.010945	0.069678	0.91728	0.161741	0.049065	0.046796	0.14975	0.024901	0.567716	0.154786
Abr	0.311	-0.128	0.576	0.297	0.766	0.513	0.358	0.187	0.488	0.572	0.331	0.121306	0.493502	0.005842	0.411954	0.000332	0.006888	0.089044	0.389293	0.032828	0.015972	0.09025
Abracl	-0.201	-0.473	-0.199	0.143	-0.266	-0.165	-0.568	-0.589	-0.285	-0.7	-0.606	0.361005	0.019723	0.370482	0.77912	0.220385	0.415406	0.013988	0.011421	0.260659	0.00714	0.005487
Abt1	-0.363	-0.272	-0.187	0.108	-0.392	-0.355	-0.107	0.035	0.105	-0.057	-0.023	0.002782	0.01272	0.115076	0.663369	0.001271	0.00163	0.397482	0.79396	0.446204	0.69667	0.846421
Abtb1	-0.748	-0.195	-0.404	-0.077	-1.265	-0.883	-0.699	-0.412	-0.687	-0.749	-0.857	0.104086	0.652842	0.387193	0.959007	0.006891	0.037954	0.148237	0.407996	0.192944	0.164585	0.05619
Abtb2	3.135	2.4	2.639	1.925	3.31	2.409	2.167	1.777	2.26	2.036	1.715	9.3e-05	0.000756	0.000821	0.084562	4.3e-05	0.000778	0.005955	0.022844	0.007683	0.019274	0.018362
Acaa1a	0.836	0.893	0.987	0.497	0.883	0.91	0.089	0.288	0.313	0.176	0.418	0	0	0	0.00409	0	0	0.502092	0.025194	0.023721	0.217276	0.000783
Acaa2	-0.979	-0.697	-0.695	-0.333	-0.357	-0.96	-0.441	-0.452	-0.503	-0.708	-0.402	0.003041	0.018694	0.032867	0.607193	0.261403	0.001761	0.191163	0.180284	0.169897	0.058433	0.197689
Acaca	-0.495	-0.678	-0.847	-0.294	-1.176	-0.915	-0.811	-1.078	-1.47	-1.072	-1.071	0.06162	0.006339	0.002365	0.577962	4.8e-05	0.000414	0.004269	0.000256	9e-06	0.000871	0.000114
Acacb	0.676	0.824	0.313	-0.423	0.542	0.545	0.454	0.764	-0.663	1.159	0.422	0.343022	0.203617	0.668169	0.802377	0.447185	0.405879	0.559214	0.312722	0.424683	0.162009	0.555371
Acad10	-0.876	-0.324	-0.476	0.077	-1.075	-0.985	-1.126	-0.911	-0.703	-0.406	-1.23	0.063091	0.457543	0.31836	0.960925	0.022901	0.024351	0.0232	0.065908	0.193004	0.475276	0.008514
Acad11	-1.097	-1.015	-0.862	-0.019	-1.439	-1.068	-0.571	-0.548	-0.399	-0.423	-0.581	9.4e-05	8.1e-05	0.001619	0.983953	2e-06	4.5e-05	0.035304	0.044115	0.178021	0.16209	0.022427
Acad12	-1.042	-0.773	-0.949	0.153	-1.32	-0.765	-0.377	-0.254	-0.269	-0.404	-0.616	0.041527	0.098305	0.065769	0.918941	0.010469	0.101963	0.496349	0.653438	0.663345	0.512435	0.217333
Acad8	-0.686	-0.328	-0.418	0.151	-0.895	-0.547	-0.126	-0.065	-0.201	-0.112	-0.123	0.00193	0.092448	0.052324	0.755919	9.8e-05	0.006397	0.589587	0.790244	0.420606	0.675021	0.567399
Acad9	-0.72	-0.663	-0.629	-0.13	-0.879	-0.909	-0.434	-0.612	-0.414	-0.356	-0.608	3e-06	2e-06	3.1e-05	0.641289	0	0	0.002683	5.9e-05	0.00735	0.024042	2.4e-05
Acadl	0.121	0.238	0.018	-0.175	-0.029	-0.012	-0.436	-0.272	-0.408	-0.601	-0.473	0.403039	0.071215	0.909603	0.531396	0.848032	0.929486	0.004597	0.072253	0.012986	0.000619	0.001212
Acadm	-1.749	-1.469	-1.386	-0.352	-2.265	-1.363	-1.382	-1.253	-1.409	-1.412	-1.135	7e-06	2.3e-05	0.000212	0.614189	0	7.6e-05	0.000282	0.000861	0.000508	0.00072	0.001142
Acads	-1.158	-0.859	-0.614	-0.233	-1.156	-0.981	-1.077	-0.931	-0.879	-1.154	-1.071	0.001126	0.006937	0.073889	0.764513	0.001078	0.002484	0.00316	0.010062	0.022971	0.004456	0.001813
Acadsb	-0.63	-0.6	-0.619	-0.034	-0.738	-0.719	-0.723	-0.756	-0.758	-0.697	-0.682	0.002937	0.002065	0.003841	0.959663	0.000602	0.000351	0.001182	0.000779	0.001501	0.004412	0.001075
Acadvl	-0.972	-0.816	-0.924	-0.125	-1.086	-0.883	-0.455	-0.341	-0.383	-0.386	-0.389	0	0	0	0.664677	0	0	0.001972	0.017934	0.013719	0.016039	0.004324
Acan	-0.495	-0.479	-1.121	-0.13	-0.659	-0.086	-0.559	-0.238	-1.436	-1.158	-0.102	0.552551	0.528217	0.173781	0.961621	0.421229	0.912696	0.531646	0.799251	0.123231	0.227049	0.905723
Acap3	-1.363	-1.395	-1.258	-0.042	-1.403	-1.244	-1.379	-1.31	-1.325	-1.132	-1.144	1e-06	0	5e-06	0.95744	1e-06	1e-06	1e-06	3e-06	8e-06	0.000123	8e-06
Acat1	-1.047	-0.936	-0.826	-0.65	-1.273	-1.37	-0.889	-0.898	-0.902	-1.134	-1.238	0.002331	0.002891	0.015333	0.2308	0.0003	4.5e-05	0.011375	0.010979	0.017109	0.004225	0.000307
Acat2	-1.5	-1.539	-1.486	-0.528	-2.146	-1.706	-2.029	-2.298	-2.091	-2.366	-2.02	0.003371	0.001202	0.004084	0.59706	6.8e-05	0.000437	0.000233	4.7e-05	0.000377	0.000126	0.000104
Acat3	-0.981	-0.881	-0.796	-0.117	-0.861	-0.903	-0.808	-0.766	-0.576	-0.515	-0.621	0	0	5e-06	0.725454	1e-06	0	5e-06	1.2e-05	0.001083	0.004225	8.9e-05
Acbd4	-0.658	-0.428	-0.235	0.462	-0.329	-0.172	-0.266	-0.343	-0.057	-0.307	0.127	0.000278	0.007051	0.168962	0.068011	0.051151	0.268986	0.134288	0.054042	0.787024	0.12093	0.454214
Acbd5	-0.948	-0.784	-0.724	-0.059	-0.99	-0.727	-0.589	-0.62	-0.63	-0.661	-0.534	0.001768	0.004262	0.015436	0.950439	0.001088	0.007989	0.053514	0.042898	0.056575	0.052349	0.059804
Acbd6	-0.739	-0.445	-0.552	0.255	-0.969	-0.806	-0.802	-0.496	-0.556	-0.822	-0.558	0.002021	0.035832	0.019237	0.580835	9.8e-05	0.000359	0.001335	0.040949	0.033469	0.002913	0.01415
Accs	-0.857	-0.859	-0.901	-0.07	-1.065	-1.039	-0.482	-0.648	-0.444	-0.202	-0.586	0.018157	0.010318	0.01459	0.952629	0.003766	0.002462	0.203001	0.08541	0.286015	0.651086	0.093067
Acd	-0.727	-0.522	-0.337	0.151	-0.689	-0.574	-0.498	-0.165	-0.206	-0.251	-0.232	0.000435	0.004389	0.086243	0.725454	0.000728	0.002085	0.015354	0.435282	0.364492	0.273475	0.224242
Ace	2.669	2.625	0.588	-0.444	2.025	2.502	1.448	0.498	-1.739	0.032	1.207	0.000293	0.000121	0.401957	0.78275	0.004132	0.00024	0.045379	0.508089	0.026834	0.972728	0.072416
Acer2	-0.951	-1.663	-1.343	0.794	-2.132	-1.178	-1.337	-1.361	-1.634	-2.981	-1.079	0.227042	0.022107	0.090817	0.621013	0.007535	0.10209	0.103937	0.099149	0.067248	0.001663	0.158409
Acer3	0.589	0.567	0.753	-0.545	0.654	0.572	0.778	0.751	0.78	0.642	0.693	0.002072	0.00129	0.000181	0.04416	0.0007	0.001261	0.000154	0.000248	0.000356	0.003581	0.00028
Acin1	-0.234	-0.289	-0.079	0.226	-0.26	-0.268	-0.066	-0.157	0.007	-0.083	-0.048	0.026547	0.003474	0.459182	0.17297	0.013639	0.006653	0.567344	0.15533	0.95885	0.514822	0.655425
Ackr3	-1.899	-1.378	-2.856	-0.789	-1.354	-1.263	-2.194	-0.998	-2.372	0.186	-1.694	0.080632	0.166338	0.010881	0.747776	0.209894	0.205976	0.054063	0.395298	0.054833	0.895905	0.108906
Ackr4	-2.359	-2.167	-2.345	-0.426	-2.218	-1.415	-1.369	-1.393	-1.901	-1.503	-0.992	0.000436	0.000419	0.000555	0.768237	0.000787	0.016359	0.038858	0.036396	0.008709	0.042321	0.106267
Acn9	-1.005	-1.029	-0.956	-0.028	-1.186	-1.018	-0.534	-0.361	-0.832	-0.355	-0.313	0.000561	0.00015	0.0011	0.977157	7.2e-05	0.000188	0.063787	0.215367	0.008431	0.274154	0.24642
Aco1	-1.009	-0.95	-0.791	-0.049	-1.1	-0.909	-0.84	-0.74	-0.754	-0.695	-0.724	5.8e-05	3.8e-05	0.001196	0.948535	1.7e-05	8e-05	0.000819	0.00283	0.004407	0.010633	0.001842
Aco2	-0.544	-0.445	-0.386	-0.105	-0.528	-0.43	-0.352	-0.295	-0.221	-0.285	-0.318	1.6e-05	7.8e-05	0.001309	0.662856	2.4e-05	0.000135	0.003739	0.014261	0.086428	0.032154	0.004914
Acot1	-3.119	-3.051	-1.984	-0.15	-2.839	-2.426	-3.499	-1.86	-2.39	-2.895	-1.146	0.00018	7.6e-05	0.012768	0.953162	0.000499	0.001166	6.3e-05	0.023039	0.007184	0.001914	0.127357
Acot10	-0.111	-0.137	-0.18	0.583	0.224	-0.098	-0.098	-0.026	0.001	-0.23	0.115	0.541019	0.406875	0.317497	0.02433	0.205247	0.557012	0.618175	0.900399	0.997031	0.272963	0.520919
Acot11	-0.841	-0.671	-0.531	-0.07	-0.426	-0.723	-0.424	-0.428	-0.838	-0.816	-0.48	0.041794	0.075849	0.201927	0.958455	0.298921	0.056918	0.33501	0.331996	0.073623	0.090321	0.234445
Acot13	-0.992	-0.678	-0.641	0.242	-1.169	-1.183	-0.017	-0.114	-0.041	-0.202	-0.147	0.002273	0.019547	0.044023	0.727556	0.000413	0.000144	0.962905	0.748007	0.917814	0.599652	0.644957
Acot2	-2.169	-1.477	-1.266	0.972	-1.67	-1.192	-0.946	-0.859	-0.605	-0.266	-0.301	0	2.6e-05	0.000678	0.060089	1.6e-05	0.000453	0.010234	0.019685	0.127537	0.528855	0.384373
Acot6	-2.487	-2.894	-3.189	0.077	-1.701	-2.431	-1.917	-1.694	-2.422	-0.827	-1.439	0.000632	3.1e-05	3.7e-05	0.974289	0.014323	0.000328	0.008797	0.020187	0.002423	0.311168	0.032864
Acot7	-0.788	-0.903	-0.417	0.001	-0.094	-0.576	-0.869	-0.751	-0.467	-0.745	-0.647	0.009671	0.001598	0.167768	0.999047	0.761804	0.037404	0.006509	0.017917	0.173357	0.033787	0.027639
Acot8	-0.118	0.281	0.085	0.038	0.149	0.109	0.391	0.493	0.304	0.676	0.512	0.465831	0.054902	0.604777	0.937644	0.347742	0.462113	0.019939	0.004009	0.0939	0.000528	0.001548
Acot9	-0.133	-0.048	-0.002	0.377	0.231	0.114	-0.079	-0.017	0.013	0.046	0.077	0.306566	0.692684	0.986808	0.047373	0.072424	0.339997	0.578544	0.910493	0.936849	0.780186	0.556862
Acox1	-1.309	-1.259	-1.012	-0.197	-1.271	-1.114	-1.033	-0.989	-0.885	-0.807	-0.921	0	0	2.1e-05	0.655429	0	1e-06	1.8e-05	3.8e-05	0.000377	0.001457	3.8e-05
Acox3	-0.587	-0.314	-0.537	-0.086	-1.266	-1.075	0.21	0.194	-0.127	-0.157	-0.287	0.204525	0.463303	0.249909	0.955264	0.007033	0.012896	0.685167	0.709085	0.826616	0.791421	0.538241
Acp1	-0.464	-0.246	-0.558	0.062	-0.705	-0.599	-0.363	-0.251	-0.216	-0.297	-0.258	0.009236	0.125386	0.002462	0.901656	0.000174	0.000469	0.048104	0.174131	0.287123	0.14691	0.129632
Acp2	1.204	1.059	0.953	0.472	1.208	1.315	1.307	1.465	1.36	1.262	1.403	0.003393	0.004735	0.01948	0.544953	0.003113	0.000685	0.002345	0.0008	0.003135	0.007631	0.000595
Acp5	1.116	1.465	0.937	-0.074	0.685	0.815	0.552	1.307	1.078	0.559	0.612	0.023595	0.001702	0.058896	0.964377	0.158434	0.070191	0.288735	0.012105	0.052541	0.336211	0.200805
Acp6	-1.292	-0.799	-0.905	0.148	-1.421	-0.86	-0.207	-0.022	0.018	-0.059	-0.053	2.1e-05	0.002144	0.001754	0.826531	5e-06	0.001147	0.486727	0.946229	0.958046	0.870147	0.850364
Acpp	-1.336	-1.472	-0.852	0.377	-1.784	-1.064	-1.694	-1.569	-1.671	-1.841	-1.931	0.057279	0.023313	0.228862	0.827458	0.011925	0.098717	0.021918	0.034023	0.036262	0.025665	0.005826
Acrbp	-0.846	-0.684	-0.857	0.63	-1.072	-0.76	-0.513	-0.186	-0.56	-0.597	-0.247	0.021745	0.042078	0.021926	0.31151	0.004139	0.025142	0.182955	0.646228	0.181477	0.162899	0.502298
Acsf2	-0.9	-0.581	-0.926	-0.046	-1.329	-0.968	-0.414	-0.147	-0.769	-0.591	-0.662	0.012893	0.076032	0.011729	0.970227	0.000421	0.004228	0.274437	0.715179	0.05768	0.15676	0.05684
Acsf3	-0.852	-0.586	-0.698	-0.018	-0.864	-0.697	-0.791	-0.528	-0.654	-0.63	-0.507	2.6e-05	0.000873	0.000411	0.977157	2e-05	0.000131	0.000114	0.006992	0.002088	0.003997	0.005472
Acsl1	1.979	1.164	1.708	0.495	2.052	2.089	1.601	1.536	2.233	1.426	1.954	0.008279	0.08456	0.023101	0.768729	0.006109	0.002887	0.037957	0.047073	0.008157	0.097294	0.007533
Acsl3	-1.866	-1.823	-1.544	-0.188	-1.995	-1.644	-1.481	-1.853	-1.834	-1.815	-1.569	9.6e-05	3.8e-05	0.001002	0.870101	3.7e-05	0.000168	0.00189	0.000172	0.000438	0.000719	0.000527
Acsl4	-0.024	-0.285	0.039	0.35	0.052	0.033	0.148	0.023	0.337	0.168	0.175	0.90599	0.101084	0.846295	0.26841	0.792402	0.855022	0.472012	0.918045	0.118978	0.461523	0.351295
Acsl5	-0.124	-0.094	-0.05	0.056	-0.273	-0.131	0.102	0.199	0.149	0.162	0.147	0.263699	0.356733	0.662756	0.8391	0.014472	0.196893	0.391092	0.087121	0.244492	0.214398	0.173661
Acsm3	-0.89	-0.941	-1.067	-0.376	-1.06	-1.075	-0.466	-0.837	-1.097	-0.681	-0.342	0.000519	9.2e-05	7.2e-05	0.377692	5.9e-05	1.6e-05	0.066007	0.001494	0.00016	0.016993	0.146568
Acss1	-0.174	0.166	-0.004	-0.901	-0.359	-0.159	-0.377	-0.244	-1.254	-1.124	-0.619	0.640167	0.626317	0.992524	0.103033	0.320102	0.642592	0.329633	0.538965	0.002784	0.008894	0.079128
Acss2	1.542	1.874	1.524	0.495	0.692	0.966	0.897	1.049	0.844	0.316	0.376	0.003324	0.00018	0.004105	0.639731	0.170353	0.039947	0.09217	0.049874	0.146777	0.614137	0.459943
Acss3	-1.436	-2.113	-2.321	0.313	-2.965	-1.729	-1.999	-2.459	-2.48	-2.996	-1.753	0.004115	1.9e-05	2.4e-05	0.78206	0	0.000302	0.00022	1.3e-05	3.2e-05	2e-06	0.000463
Acta1	-2.235	-3.157	-4.018	0.957	-1.972	-2.808	-3.246	-2.949	-3.286	-2.748	-4.498	0.023801	0.000839	0.000181	0.639292	0.04375	0.00272	0.002193	0.005096	0.003746	0.017471	2e-05
Actb	0.197	0.162	0.331	-0.554	0.594	0.481	-0.508	-0.473	-0.336	-0.643	-0.334	0.375247	0.424742	0.13548	0.098374	0.007783	0.018735	0.027992	0.041039	0.182336	0.013344	0.117671
Actg1	-0.682	-0.628	-0.445	-0.508	-0.374	-0.398	-1.166	-1.134	-1.079	-1.362	-1.059	6.5e-05	5.9e-05	0.006139	0.025469	0.017269	0.006998	0	0	0	0	0
Actg2	-3.266	-3.414	-4.328	-0.649	-3.271	-3.592	-4.603	-4.832	-6.248	-5.431	-4.646	0.002044	0.000545	0.000115	0.785421	0.00189	0.000332	6.3e-05	3.4e-05	2e-06	2.7e-05	2.1e-05
Actn3	-2.599	-2.59	-3.601	-1.309	-2.625	-2.593	-3.628	-2.853	-3.189	-1.889	-1.783	0.00497	0.002476	0.000241	0.422841	0.004384	0.002592	0.000284	0.003315	0.002284	0.073239	0.042867
Actn4	-0.982	-1.103	-1.02	-0.13	-0.7	-0.852	-0.697	-0.717	-0.751	-0.418	-0.535	6e-06	0	4e-06	0.765955	0.000513	1.5e-05	0.000854	0.000655	0.000826	0.061436	0.005088
Actr10	-0.579	-0.48	-0.463	0.196	-0.388	-0.362	-0.418	-0.448	-0.233	-0.314	-0.318	0	0	5e-06	0.151356	4.8e-05	4.2e-05	2.8e-05	1.1e-05	0.019081	0.00275	0.000417
Actr1a	-0.35	-0.343	-0.351	-0.001	-0.372	-0.319	-0.237	-0.233	-0.258	-0.163	-0.151	1.3e-05	4e-06	1.6e-05	0.995023	5e-06	1.5e-05	0.002214	0.002682	0.001967	0.052349	0.031182
Actr1b	-0.983	-1.051	-0.789	0.228	-0.876	-0.899	-0.902	-0.917	-0.837	-0.782	-0.814	0	0	0	0.277555	0	0	0	0	0	2e-06	0
Actr3b	-0.766	-0.864	-2.015	-1.108	-1.036	-0.517	-0.358	-1.113	-2.487	-1.334	-0.763	0.257678	0.162008	0.004221	0.343421	0.121993	0.408431	0.633792	0.116993	0.001566	0.091018	0.248983
Actr5	-0.366	-0.266	-0.233	0.092	-0.449	-0.151	0.036	0.119	-0.036	-0.141	-0.036	0.052026	0.122839	0.219163	0.847211	0.017656	0.38581	0.872094	0.563168	0.880905	0.539423	0.854273
Actr6	-0.578	-0.167	-0.421	0.046	-0.676	-0.632	-0.075	-0.004	-0.171	-0.089	-0.098	0.018951	0.459218	0.087796	0.954931	0.006439	0.006038	0.788466	0.988636	0.555757	0.774489	0.691927
Actr8	-0.726	-0.512	-0.337	0.079	-0.795	-0.578	-0.226	-0.161	-0.121	-0.178	-0.061	3.4e-05	0.000827	0.037253	0.84381	9e-06	0.000231	0.177298	0.344405	0.518731	0.346186	0.707452
Acvr1	-0.614	-0.769	-0.654	-0.084	-0.466	-0.526	-0.989	-0.958	-0.931	-0.91	-0.823	0.004191	0.000178	0.002789	0.880098	0.025457	0.007464	3.2e-05	5.3e-05	0.000191	0.000379	0.000156
Acvr1b	-0.289	-0.733	-0.572	0.032	-0.604	-0.269	0.13	-0.119	-0.133	-0.103	0.053	0.057251	4e-06	0.000478	0.950278	0.000199	0.054683	0.427659	0.470039	0.456674	0.580027	0.730553
Acvr2a	-0.258	-0.559	-0.842	0.468	-0.501	-0.277	-0.269	-0.475	-0.772	-0.224	-0.399	0.232781	0.005724	0.000315	0.169899	0.020486	0.161164	0.237699	0.036617	0.002044	0.381564	0.057228
Acvrl1	-0.056	0.181	-0.488	-0.403	0.15	0.471	0.393	0.279	-0.065	0.079	0.327	0.866277	0.54245	0.128351	0.511303	0.64497	0.106255	0.242861	0.416741	0.872089	0.849697	0.29637
Acy1	-1.436	-1.443	-1.124	-0.318	-1.857	-1.655	-1.912	-1.752	-1.502	-1.904	-2.046	0.002292	0.000942	0.015874	0.758878	0.000139	0.000223	0.00016	0.000476	0.004113	0.000594	2.5e-05
Acy3	-2.624	-2.076	-2.204	-0.779	-1.764	-1.325	-2.361	-1.611	-2.953	-0.79	-0.725	0.000499	0.00214	0.003091	0.585386	0.013919	0.043581	0.002118	0.031702	0.00045	0.35013	0.301522
Acyp1	-1.591	-0.976	-0.706	-0.177	-1.078	-1.36	-1.062	-0.911	-0.429	-0.293	-0.483	0.000457	0.014164	0.1027	0.875871	0.012575	0.001021	0.018551	0.043183	0.390989	0.57516	0.249658
Acyp2	-0.583	-1.229	-0.08	-0.148	0.304	0.158	-0.172	-0.356	0.225	0.223	0.567	0.32828	0.024698	0.900591	0.934001	0.6152	0.78123	0.800327	0.584275	0.756988	0.767165	0.332556
Ada	-1.129	-0.804	-1.258	-0.265	-1.265	-1.235	-0.61	-0.333	-0.987	-0.86	-0.806	9e-06	0.000278	2e-06	0.552066	1e-06	0	0.010922	0.161673	0.000251	0.001631	0.000521
Adal	-0.827	-1.069	-0.795	0.092	-1.325	-1.053	-0.399	-0.508	-0.479	-0.512	-0.55	0.002246	4.4e-05	0.003549	0.901777	7e-06	6.1e-05	0.145012	0.063685	0.107014	0.093259	0.031317
Adam10	-0.28	-0.285	-0.547	-0.069	-0.728	-0.604	-0.363	-0.463	-0.548	-0.471	-0.637	0.338566	0.286208	0.063216	0.938689	0.013022	0.025161	0.238096	0.130129	0.097501	0.165898	0.025575
Adam11	-2.012	-2.061	-3.2	-0.494	-2.179	-2.375	-1.288	-2.034	-2.041	-1.52	-1.183	0.016066	0.007688	0.000345	0.802577	0.009233	0.002612	0.137511	0.020056	0.02982	0.115516	0.140777
Adam12	-2.16	-3.018	-3.699	-1.202	-3.003	-2.786	-3.651	-3.77	-4.569	-3.682	-3.897	0.011292	0.000242	7.2e-05	0.432714	0.000648	0.000646	0.000105	7.2e-05	1.2e-05	0.000358	1.6e-05
Adam15	-0.765	-0.558	-0.605	-0.692	-0.836	-0.574	-1.234	-0.986	-1.081	-1.04	-0.656	2.9e-05	0.000506	0.00065	0.00334	7e-06	0.000403	0	1e-06	1e-06	2e-06	0.000151
Adam17	0.811	0.653	0.793	0.768	0.6	0.763	0.29	0.341	0.454	0.058	0.255	4.4e-05	0.000232	7.7e-05	0.00294	0.001385	3.3e-05	0.126096	0.072632	0.027499	0.804475	0.146951
Adam19	-0.455	-1.318	-1.263	-0.16	-0.804	-0.929	-1.852	-2.079	-2.621	-2.354	-2.222	0.347026	0.003698	0.010851	0.906881	0.092036	0.036595	0.000465	0.00012	1.2e-05	8.9e-05	1.7e-05
Adam22	-2	-1.797	-2.035	-0.118	-2.646	-2.146	-1.852	-1.863	-2.162	-2.584	-1.861	0.032811	0.036487	0.032273	0.970497	0.005392	0.013829	0.057874	0.057511	0.041385	0.018717	0.041193
Adam23	-4.261	-3.183	-4.145	-1.809	-3.603	-2.991	-4.07	-3.301	-4.8	-3.699	-2.667	0.000107	0.001084	0.000185	0.290628	0.000704	0.002093	0.000295	0.002629	9.1e-05	0.002436	0.008128
Adam33	1.148	1.199	0.938	-0.072	1.02	0.813	-0.524	-0.252	-0.246	-0.476	0.128	0.021307	0.009468	0.061218	0.965793	0.038549	0.073591	0.320055	0.646228	0.680762	0.420131	0.801824
Adam8	-1.286	-0.822	-1.406	-0.443	-0.488	-0.298	-0.544	-0.476	-0.471	-0.641	0.004	0.000371	0.0095	0.000156	0.494707	0.147039	0.341423	0.126576	0.184242	0.227891	0.106093	0.990833
Adam9	0.009	-0.236	-0.233	-0.507	-0.051	-0.148	-0.094	-0.192	-0.147	-0.287	-0.254	0.947369	0.056583	0.086017	0.008723	0.71252	0.231177	0.523044	0.176272	0.348642	0.068001	0.052852
Adamts10	-1.05	-1.234	-0.981	-0.095	-1.259	-1.244	-1.04	-1.063	-1.327	-0.987	-1.073	0.000698	3.1e-05	0.001581	0.910885	7.7e-05	3.1e-05	0.001136	0.00095	0.000165	0.004856	0.000394
Adamts12	-2.967	-3.876	-4.4	-1.215	-3.068	-3.297	-3.431	-3.881	-5.487	-3.281	-3.603	0.005557	0.000164	0.000126	0.555298	0.004083	0.001088	0.002324	0.00072	2e-05	0.008134	0.000741
Adamts14	-0.966	-1.783	-1.157	0.462	0.144	-0.193	-1.69	-1.892	-2.27	-1.056	-1.039	0.335117	0.051514	0.249818	0.855147	0.889493	0.840218	0.104899	0.070706	0.044825	0.37326	0.289042
Adamts15	-3.119	-2.39	-2.278	-1.209	-4.518	-2.877	-3.974	-1.952	-2.595	-5.44	-1.266	0.005312	0.018204	0.040082	0.580654	0.00012	0.005322	0.000856	0.088317	0.036395	7e-05	0.236548
Adamts2	-2.451	-2.796	-3.111	-0.982	-1.955	-2.11	-3.271	-3.177	-4.677	-2.73	-2.307	0.014943	0.002993	0.002861	0.633924	0.048323	0.022453	0.002304	0.003065	9.8e-05	0.019744	0.018462
Adamts3	-1.099	-0.874	-1.919	-0.095	-1.539	-2.29	-2.827	-1.942	-2.634	-3.741	-2.941	0.229502	0.2979	0.038878	0.976205	0.08969	0.00776	0.003892	0.043404	0.011709	0.000763	0.001493
Adamts4	-2.422	-2.516	-2.877	-0.836	-1.353	-1.546	-1.857	-2.121	-3.2	-2.051	-1.555	0.059032	0.03325	0.027809	0.77912	0.288963	0.18872	0.168479	0.115535	0.028156	0.171734	0.215312
Adamts5	-3.661	-4.176	-4.734	-1.092	-3.41	-3.609	-4.125	-3.102	-5.401	-2.793	-3.388	0.000877	6.4e-05	5.1e-05	0.606189	0.001642	0.000425	0.000359	0.00565	2.7e-05	0.023154	0.001416
Adamts6	0.699	-0.706	-0.001	1.576	1.083	-0.215	0.23	-0.335	-0.455	0.665	-0.611	0.291076	0.243311	0.99886	0.121322	0.097842	0.732807	0.759903	0.64658	0.561898	0.396857	0.349375
Adamts7	-1.901	-2.245	-2.539	-1.109	-1.105	-1.046	-1.762	-2.037	-2.406	-1.14	-0.83	0.070219	0.020895	0.018367	0.60007	0.290325	0.278522	0.109077	0.064879	0.043637	0.361408	0.428254
Adamts9	-2.426	-2.486	-1.955	-1.008	-1.15	-1.534	-2.753	-1.848	-2.648	-2.617	-1.601	0.094885	0.062769	0.182578	0.762266	0.431239	0.251166	0.070439	0.231134	0.109933	0.12374	0.261973
Adamtsl1	-2.56	-1.667	-3.121	-0.244	-1.323	-1.938	-2.271	-2.223	-4.951	-1.435	-2.274	0.010133	0.063847	0.00243	0.934499	0.173125	0.032475	0.027311	0.031285	3.6e-05	0.21177	0.01832
Adamtsl2	-0.27	-0.863	-0.175	0.077	-1.643	0.476	-0.445	-0.89	0.79	-1.695	-0.198	0.635949	0.088753	0.760914	0.968249	0.003693	0.351217	0.457106	0.125883	0.213784	0.009695	0.726183
Adamtsl3	-3.158	-3.288	-3.557	-0.01	-3.318	-3.42	-3.152	-3.834	-3.287	-2.739	-3.271	0.003396	0.001045	0.001331	0.997176	0.002078	0.000746	0.004799	0.000821	0.006177	0.025707	0.001951
Adamtsl4	-1.202	-1.809	-1.665	-0.357	-1.277	-1.349	-1.744	-1.585	-2.496	-1.463	-1.759	0.025154	0.000477	0.002921	0.771523	0.017268	0.007286	0.002422	0.005547	0.000105	0.019853	0.001184
Adamtsl5	-1.085	-1.377	-0.566	0.075	-0.278	-0.613	-1.278	-1.404	-0.813	-0.496	-0.519	0.014432	0.001059	0.199988	0.958455	0.530771	0.127425	0.006231	0.002975	0.103128	0.340642	0.226541
Adap1	1.035	0.924	1.127	0.62	1.131	1.09	0.835	0.792	1.209	0.821	0.751	9e-06	1.2e-05	3e-06	0.041864	2e-06	1e-06	0.000277	0.000527	4e-06	0.001077	0.000432
Adap2	1.303	0.911	0.687	0.122	1.308	1.156	1.165	1.082	0.826	0.873	0.953	0.000283	0.004025	0.043957	0.898264	0.000253	0.000434	0.001392	0.002862	0.030468	0.026895	0.004553
Adarb1	-2.962	-3.337	-3.538	-0.671	-3.129	-2.081	-2.721	-2.901	-4.113	-2.604	-2.711	4.7e-05	2e-06	4e-06	0.620751	2e-05	0.001153	0.000225	0.000103	1e-06	0.001179	9.9e-05
Adat1	-1.512	-1.456	-0.708	0.089	-1.109	-1.193	-0.609	-1.197	-0.663	-0.464	-1.152	6e-06	2e-06	0.019385	0.919119	0.000389	6.1e-05	0.049285	0.000273	0.048237	0.180163	0.000183
Adat2	-0.788	-0.67	-0.746	0.413	-1.006	-0.667	-0.456	-0.179	-0.316	-0.07	-0.259	0.002081	0.003949	0.003768	0.329879	0.000142	0.004317	0.076991	0.504683	0.267359	0.826742	0.2847
Adat3	-0.543	-0.903	0.13	0.162	-0.276	-0.42	-0.028	-0.003	0.346	-0.211	-0.011	0.094765	0.003347	0.699574	0.841356	0.396328	0.159734	0.942642	0.993816	0.363024	0.597046	0.974817
Adc	-1.433	-1.493	-1.415	0.166	-1.334	-0.896	-1.857	-1.751	-2.385	-1.754	-1.188	0.011092	0.004343	0.013274	0.919426	0.016897	0.078897	0.001985	0.003439	0.000305	0.007855	0.029055
Adck1	0.095	0.128	0.287	0.026	0.05	0.232	0.218	0.231	0.327	0.269	0.228	0.314642	0.136374	0.003546	0.924916	0.602086	0.008729	0.027265	0.020518	0.002667	0.015196	0.0143
Adck2	-0.012	0.217	-0.184	0.088	-0.333	-0.239	0.146	0.085	0.005	0.047	-0.028	0.944348	0.152511	0.272962	0.829498	0.043745	0.116371	0.413142	0.645349	0.981303	0.826302	0.872642
Adck4	-0.311	-0.142	-0.151	0.138	-0.269	-0.466	-0.256	-0.197	-0.13	0.014	-0.262	0.034893	0.294877	0.310925	0.655894	0.065498	0.001038	0.09611	0.206327	0.454332	0.943606	0.066612
Adck5	-0.882	-1.077	-0.843	0.15	-0.998	-0.643	-0.904	-0.939	-0.95	-0.812	-0.83	2.6e-05	0	6.4e-05	0.718097	4e-06	0.000508	2.9e-05	1.8e-05	4e-05	0.00047	3.9e-05
Adcy1	-0.95	-1.414	-1.067	0.529	-1.035	-0.211	-1.45	-1.985	-1.494	-1.267	-0.241	0.364617	0.137713	0.31091	0.838981	0.317788	0.833502	0.185882	0.069479	0.211515	0.303479	0.8225
Adcy2	-2.734	-1.994	-2.698	-0.441	-2.353	-3.376	-3.274	-2.333	-2.908	-1.614	-2.475	0.00293	0.015697	0.003684	0.842968	0.00897	0.000135	0.000757	0.013519	0.004507	0.120527	0.005283
Adcy3	-2.031	-1.684	-2.21	-0.352	-2.182	-1.797	-2.094	-1.807	-2.993	-1.922	-1.544	3e-06	1.2e-05	1e-06	0.658292	1e-06	5e-06	3e-06	3e-05	0	5.1e-05	9.9e-05
Adcy4	-0.796	-0.955	-1.487	0.744	-0.53	-0.373	-2.159	-1.158	-2.393	-1.206	-0.463	0.405505	0.272654	0.120119	0.722773	0.582334	0.678184	0.030076	0.250343	0.026504	0.281049	0.63111
Adcy6	-2.65	-2.622	-2.905	-0.622	-1.75	-1.877	-2.547	-2.159	-3.083	-1.971	-1.775	0.001596	0.000736	0.000743	0.726145	0.02957	0.012674	0.003229	0.011687	0.001066	0.03683	0.024697
Adcy7	-0.588	-0.67	-0.994	-0.319	-0.988	-0.879	-0.197	-0.419	-0.863	-0.697	-0.703	0.070968	0.025821	0.003521	0.637084	0.003102	0.004436	0.582627	0.224878	0.019957	0.067188	0.027659
Adcy9	-1.76	-1.782	-1.596	-0.452	-2.027	-1.711	-1.172	-1.275	-1.501	-1.294	-1.161	0.002297	0.000876	0.005775	0.708955	0.000535	0.001403	0.044429	0.029821	0.017991	0.047031	0.032999
Adcyap1r1	0.24	0.357	-0.373	0.095	-0.199	-0.12	-0.047	-0.089	-0.094	-0.272	-0.296	0.542155	0.314219	0.340493	0.935675	0.612987	0.744067	0.918866	0.841959	0.846305	0.562946	0.441197
Add1	-0.792	-0.766	-0.854	-0.218	-0.89	-0.705	-0.62	-0.629	-0.772	-0.577	-0.551	0	0	0	0.297001	0	0	1.4e-05	1.2e-05	1e-06	0.000168	3e-05
Add3	-2.138	-1.764	-1.674	-0.306	-2.038	-1.695	-1.951	-1.759	-2.035	-1.872	-1.604	7e-06	3.2e-05	0.000258	0.747423	1.4e-05	6.5e-05	4.5e-05	0.000189	6.9e-05	0.000311	0.000247
Adgb	2.363	0.785	1.682	1.584	1.98	1.747	1.454	0.371	2.76	1.554	0.944	0.023029	0.410717	0.106685	0.385543	0.053869	0.06578	0.181006	0.751224	0.018943	0.19881	0.356153
Adh1	-1.977	-2.95	-3.535	-2.231	-4.021	-2.719	-2.278	-2.013	-3.338	-3.547	-2.461	0.044345	0.001625	0.000751	0.144735	0.000135	0.003552	0.0271	0.050945	0.003235	0.002607	0.011151
Adh5	-0.947	-0.647	-0.474	-0.094	-0.868	-0.814	-0.659	-0.588	-0.314	-0.487	-0.514	1e-06	9.2e-05	0.006156	0.816629	5e-06	3e-06	0.000347	0.001233	0.097952	0.013332	0.002227
Adh7	-3.01	-3.004	-2.634	1.757	-1.605	-2.05	-3.711	-2.273	-2.108	-1.386	-1.901	0.000153	4.8e-05	0.000825	0.12328	0.029411	0.003483	1.3e-05	0.004134	0.012443	0.10802	0.009324
Adhfe1	1.245	0.975	0.736	0.856	1.024	1.536	0.008	0.024	0.273	-0.33	0.425	0.062879	0.111565	0.275743	0.505149	0.122624	0.013955	0.992035	0.975792	0.738891	0.694129	0.528325
Adi1	-1.007	-0.408	-0.265	0.038	-1.013	-1.096	-0.262	0.013	0.124	-0.1	-0.33	0.005447	0.208238	0.461309	0.975245	0.004992	0.001301	0.496133	0.974354	0.776364	0.826863	0.345774
Adipor1	-0.928	-0.642	-0.612	0.072	-1.046	-0.699	-0.476	-0.339	-0.327	-0.445	-0.409	0.000195	0.003416	0.010511	0.915567	3.8e-05	0.001689	0.050134	0.165518	0.22009	0.100486	0.069901
Adipor2	-0.475	-0.433	-0.437	-0.03	-0.687	-0.56	-0.146	-0.239	-0.263	-0.208	-0.204	0.020801	0.021487	0.0352	0.965721	0.001178	0.003765	0.5111	0.270258	0.264315	0.391474	0.308702
Adk	-1.626	-1.288	-1.183	-0.253	-1.516	-1.776	-0.725	-0.922	-0.625	-0.936	-0.991	0	4e-06	7.1e-05	0.654654	1e-06	0	0.010664	0.001577	0.040077	0.003535	0.000348
Adm	-1.876	-2.271	-1.985	-1.282	-1.17	-1.912	-1.782	-1.546	-1.922	-1.605	-1.508	0.068537	0.017383	0.057061	0.520098	0.252497	0.044219	0.098288	0.153695	0.101158	0.182789	0.131224
Adm2	-0.651	-1.729	-2.103	2.956	1.899	-0.492	-1.77	-1.705	-1.324	1.551	0.115	0.550083	0.077238	0.051945	0.062768	0.073235	0.624121	0.113043	0.128519	0.28412	0.215195	0.918507
Adnp	-0.164	-0.361	-0.37	0.106	-0.312	-0.362	-0.057	-0.154	-0.208	-0.109	-0.238	0.193052	0.002526	0.004815	0.699201	0.013954	0.002641	0.686134	0.250762	0.148513	0.47516	0.052885
Adnp2	-0.085	-0.458	-0.192	0.24	0.016	-0.075	0.091	-0.138	-0.081	0.108	0.044	0.562021	0.000959	0.187033	0.335811	0.914938	0.579592	0.567846	0.373525	0.643583	0.538734	0.764653
Ado	-1.181	-1.059	-0.77	-0.033	-0.926	-0.731	-0.652	-0.648	-0.456	-0.408	-0.217	0	0	4.5e-05	0.951733	2e-06	2.3e-05	0.00045	0.000502	0.017741	0.039189	0.188378
Adora2a	0.669	-0.354	0.493	1.956	2.695	1.969	-1.204	-1.131	-0.059	0.42	0.615	0.588587	0.75646	0.692558	0.351122	0.025694	0.075738	0.350883	0.384057	0.969659	0.785602	0.615541
Adora2b	-0.481	-1.012	0.523	0.569	1.347	1.383	-1.222	-1.344	0.406	0.052	0.394	0.600597	0.217945	0.569186	0.786428	0.12937	0.092646	0.195264	0.154161	0.708459	0.965483	0.665458
Adora3	0.89	1.536	-0.358	-0.311	-0.503	-0.084	0.307	0.458	-1.529	-0.522	-0.29	0.106492	0.003262	0.524958	0.816822	0.360947	0.873494	0.616219	0.443833	0.01521	0.429119	0.604697
Adpgk	-0.95	-0.924	-1.082	-0.385	-0.963	-0.994	-0.42	-0.347	-0.376	-0.298	-0.432	0	0	0	0.081922	0	0	0.007146	0.025014	0.024303	0.082665	0.003366
Adprh	-0.182	-0.272	-0.05	0.072	-0.029	-0.009	0.002	0.073	0.275	0.208	0.272	0.359912	0.133301	0.81079	0.898937	0.887689	0.964841	0.992384	0.744824	0.226142	0.375783	0.157951
Adprhl2	-0.994	-0.839	-0.667	0.364	-0.986	-0.686	-0.632	-0.462	-0.389	-0.416	-0.301	2e-06	8e-06	0.000673	0.219919	3e-06	0.000158	0.001462	0.017297	0.061459	0.05222	0.091234
Adprm	0.467	0.607	0.653	-0.013	0.453	0.432	0.62	0.736	0.727	0.459	0.397	0.002563	5e-05	8.1e-05	0.981653	0.003102	0.002472	0.000194	1.9e-05	6.1e-05	0.009653	0.007538
Adra1a	-0.024	-0.073	0.29	0.941	0.859	0.802	1.155	1.062	1.191	1.615	1.687	0.95835	0.856659	0.50539	0.16026	0.042944	0.041564	0.010486	0.018628	0.014355	0.001674	0.000151
Adra1b	-1.6	-2.135	-0.968	1.362	-0.014	-0.651	-0.68	-1.577	-2.108	0.651	-0.591	0.200076	0.062576	0.445832	0.586709	0.991117	0.57758	0.62346	0.233595	0.139292	0.677145	0.641872
Adra1d	-4.004	-4.074	-4.416	-1.414	-4.578	-3.913	-3.51	-2.693	-2.944	-3.356	-3.828	0.000214	5.4e-05	7.9e-05	0.448774	3.6e-05	0.000103	0.00135	0.012085	0.0108	0.005274	0.000255
Adra2a	-2.292	-2.514	-4.501	0.338	-1.506	-1.887	-2.569	-3.161	-4.648	-1.533	-2.167	0.00837	0.001967	5e-06	0.883436	0.075613	0.017617	0.004889	0.000745	1.2e-05	0.124478	0.010321
Adrb1	-1.863	-1.097	-1.17	-1.454	-1.748	-0.577	-2.136	-1.229	-1.526	-2.102	-1.143	0.092183	0.280703	0.296062	0.491839	0.111644	0.577758	0.065318	0.298158	0.231526	0.10448	0.294339
Adrb2	-2.388	-2.587	-1.991	-0.185	-1.997	-1.403	-2.176	-2.004	-1.697	-1.084	-1.321	9.7e-05	8e-06	0.000935	0.909068	0.000729	0.008271	0.00046	0.001149	0.008743	0.100416	0.017579
Adrbk1	-0.042	0.035	-0.081	0.203	-0.339	-0.143	0.214	0.238	0.395	0.109	0.136	0.811902	0.828607	0.64284	0.541181	0.045139	0.360568	0.234037	0.184685	0.040604	0.602347	0.424022
Adrbk2	1.862	1.495	1.341	1.726	1.414	1.107	1.608	1.454	1.01	0.873	0.611	0.00018	0.00079	0.005288	0.009414	0.002895	0.010614	0.001351	0.003506	0.054395	0.106243	0.174896
Adrm1	-0.463	-0.537	-0.391	0.46	-0.177	-0.25	-0.351	-0.179	-0.174	-0.001	-0.057	0.004544	0.000492	0.016516	0.049779	0.262648	0.087005	0.035391	0.290886	0.347427	0.996646	0.726483
Adsl	-0.758	-0.682	-0.431	0.075	-0.571	-0.635	-0.196	-0.152	-0.172	-0.036	-0.123	8e-06	9e-06	0.005713	0.840854	0.000335	3.2e-05	0.21611	0.344675	0.323409	0.854146	0.412381
Adss	-1.055	-1.018	-0.798	0.156	-1.038	-1.106	-0.878	-0.866	-0.752	-0.757	-0.807	0.000281	0.000147	0.004853	0.811091	0.000319	5.5e-05	0.002697	0.003143	0.01535	0.01811	0.003143
Adssl1	-2.118	-1.363	-1.383	0.309	-2.162	-1.391	-1.531	-1.403	-1.253	-1.438	-0.737	0.002822	0.031019	0.046822	0.860304	0.002209	0.028416	0.033326	0.051673	0.108669	0.072866	0.27416
Adtrp	0.186	0.989	0.888	1.839	1.537	0.673	0.651	1.746	-1.46	1.514	1.169	0.857757	0.275821	0.375966	0.263459	0.117047	0.462495	0.548575	0.092343	0.197836	0.19099	0.227343
Aebp2	0.061	-0.319	0.233	0.49	0.061	0.209	-0.218	-0.272	-0.048	-0.249	-0.137	0.797236	0.12583	0.311426	0.174094	0.79508	0.318084	0.370863	0.260274	0.867775	0.357019	0.55219
Aen	-0.574	-0.866	-0.457	0.712	-0.46	-0.731	-0.227	-0.347	-0.136	0.012	-0.282	0.016951	0.000209	0.057886	0.041816	0.05217	0.001426	0.373642	0.167075	0.635642	0.970782	0.22631
Aes	-0.741	-0.502	-0.549	-0.188	-0.819	-0.486	-0.451	-0.285	-0.283	-0.359	-0.068	2e-05	0.000834	0.000964	0.536061	4e-06	0.001242	0.006712	0.082413	0.111826	0.0492	0.667704
Afap1	-2.65	-2.823	-3.181	0.14	-2.261	-2.225	-2.592	-2.731	-3.333	-2.364	-2.155	0.00062	0.000102	8.8e-05	0.953739	0.002699	0.001589	0.001151	0.0007	0.000151	0.006688	0.003404
Afap1l1	-1.809	-1.971	-1.369	0.492	-1.072	-1.313	-1.959	-2.336	-2.305	-0.351	-1.37	0.01327	0.00375	0.06062	0.765155	0.133569	0.048179	0.010274	0.002694	0.005386	0.697464	0.051249
Afap1l2	-3.723	-3.449	-2.915	-0.41	-2.841	-2.692	-3.537	-2.138	-2.322	-2.429	-1.868	0.000112	9.5e-05	0.001907	0.856214	0.001994	0.001644	0.000328	0.023053	0.021982	0.020443	0.032116
Aff2	-1.987	-3.086	-3.887	0.853	-2.252	-2.067	-2.775	-2.513	-2.418	-1.952	-1.655	0.019116	0.000186	3.7e-05	0.619516	0.008232	0.008856	0.002214	0.005284	0.011869	0.047269	0.043723
Aff3	-2.984	-2.652	-3.502	-1.094	-2.543	-3.81	-2.061	-2.837	-4.238	-2.136	-2.1	0.004557	0.0058	0.001277	0.595294	0.013795	0.000174	0.054621	0.009382	0.000467	0.074645	0.036053
Aff4	-0.448	-0.927	-0.747	0.393	-0.778	-0.781	-0.237	-0.525	-0.687	-0.371	-0.694	0.006938	0	4e-05	0.115585	1.6e-05	4e-06	0.164919	0.002748	0.000358	0.050956	5.4e-05
Afg3l1	-0.701	-0.61	-0.497	0.08	-0.659	-0.553	-0.451	-0.36	-0.162	-0.291	-0.287	0	1e-06	8.1e-05	0.757856	1e-06	4e-06	0.000339	0.003342	0.216923	0.029479	0.010673
Afg3l2	-1.002	-0.869	-0.696	0.001	-0.755	-0.847	-0.684	-0.676	-0.505	-0.506	-0.502	8e-06	1.8e-05	0.001056	0.998926	0.000354	3e-05	0.001562	0.001804	0.026038	0.030652	0.011003
Afmid	-0.496	-0.536	-0.379	0.811	-0.255	-0.469	-0.382	-0.317	-0.092	-0.229	-0.193	0.015155	0.004792	0.06348	0.004905	0.202722	0.012872	0.070655	0.135525	0.707374	0.338537	0.332543
Aftph	1.441	1.447	1.255	0.05	1.486	1.365	1.56	1.562	1.356	1.456	1.423	0	0	0	0.881004	0	0	0	0	0	0	0
Aga	-0.66	-0.648	-0.625	-0.216	-0.681	-0.516	-0.006	0.095	0.217	0.182	0.183	0.00044	0.000193	0.000928	0.531681	0.000291	0.002307	0.975537	0.625753	0.289699	0.387172	0.293849
Agap1	-1.979	-2.336	-1.792	0.36	-1.678	-1.537	-1.597	-1.925	-1.767	-1.463	-1.182	0	0	1e-06	0.557806	3e-06	3e-06	9e-06	0	6e-06	0.000149	0.000248
Agap2	0.92	-0.488	0.481	-0.901	-0.82	-0.556	0.486	-1.164	-0.684	-0.563	-1.027	0.083559	0.318706	0.372525	0.323586	0.120482	0.256086	0.395855	0.037754	0.266403	0.373895	0.047753
Agap3	-1.483	-1.166	-0.982	0.235	-1.276	-0.975	-0.89	-0.753	-0.64	-0.624	-0.595	0	1e-06	7.7e-05	0.603256	1e-06	2.1e-05	0.000328	0.001956	0.012537	0.018041	0.007533
Agbl2	-2.312	-3.123	-2.791	-0.263	-2.694	-2.853	-2.168	-3.975	-3.648	-2.033	-1.909	0.007887	0.000195	0.001926	0.916583	0.002193	0.000595	0.016072	4.4e-05	0.000321	0.041951	0.02279
Agbl3	-0.885	-1.467	-0.882	0.107	-1.254	-0.881	-0.087	-0.884	-0.576	-0.141	-0.799	0.017979	7.1e-05	0.020107	0.921855	0.001138	0.011189	0.839571	0.023835	0.174671	0.764784	0.027793
Agbl5	-1.095	-0.747	-0.657	-0.093	-1.132	-0.856	-0.804	-0.732	-0.561	-0.611	-0.74	1e-06	8e-05	0.001159	0.847211	0	1.3e-05	0.000156	0.000496	0.010096	0.006957	0.000189
Agfg1	-0.179	-0.4	0.002	0.302	0.246	0.021	-0.049	-0.183	0.04	0.093	0.081	0.400978	0.039491	0.99306	0.433505	0.239706	0.917228	0.839591	0.423859	0.879326	0.72554	0.707123
Agfg2	-1.025	-1.053	-0.732	-0.385	-1.004	-0.778	-0.619	-0.679	-0.414	-0.442	-0.391	0.00012	2.4e-05	0.004371	0.374906	0.000146	0.001085	0.017301	0.009722	0.141715	0.125133	0.102911
Aggf1	-0.469	-0.395	-0.369	-0.204	-0.588	-0.44	-0.327	-0.342	-0.305	-0.464	-0.292	0.007276	0.013283	0.034343	0.543551	0.001002	0.006545	0.068551	0.057658	0.118978	0.021445	0.079871
Agk	-0.777	-0.615	-0.684	0.089	-0.668	-0.608	-0.329	-0.228	-0.511	-0.289	-0.363	0.00025	0.001215	0.001175	0.860761	0.001196	0.001456	0.11368	0.280279	0.023689	0.214654	0.060431
Agl	-1.34	-1.599	-1.377	0.121	-1.508	-1.344	-0.96	-1.036	-0.956	-0.728	-1.04	0	0	0	0.826531	0	0	0.000128	4.8e-05	0.000327	0.006325	1.6e-05
Agmo	-0.719	0.783	-0.662	-0.201	-1.876	-1.654	-0.577	-0.219	-1.041	-0.68	-1.379	0.470628	0.388145	0.50919	0.950439	0.05494	0.067179	0.594305	0.846666	0.363964	0.570226	0.14879
Ago1	-0.678	-0.945	-0.82	0.052	-1.077	-0.682	-0.371	-0.479	-0.563	-0.48	-0.455	0.001201	5e-06	0.00018	0.931723	3e-06	0.000483	0.076663	0.023602	0.013816	0.040768	0.020812
Ago2	-0.011	-0.819	-0.368	0.583	-0.276	-0.506	0.26	-0.221	-0.461	-0.061	-0.37	0.96951	0.001135	0.164513	0.157731	0.290719	0.036949	0.354801	0.436182	0.123447	0.859793	0.146945
Ago3	-0.59	-1.216	-0.615	0.751	-0.873	-0.766	0.052	-0.659	-0.835	-0.474	-0.703	0.036207	1.9e-05	0.031475	0.074783	0.002513	0.004055	0.873886	0.026177	0.009432	0.148556	0.011329
Ago4	-0.999	-0.911	-0.773	0.187	-1.499	-1.181	-0.326	-0.478	-0.706	-0.683	-0.805	0.040003	0.041233	0.114382	0.888558	0.002645	0.009479	0.539286	0.358124	0.204771	0.230027	0.087799
Agpat1	-0.276	-0.29	-0.175	0.168	-0.236	-0.073	-0.323	-0.306	-0.102	-0.17	-0.04	0.011072	0.004095	0.105502	0.373349	0.027701	0.462113	0.004796	0.007477	0.417486	0.176353	0.717505
Agpat2	-0.231	-0.191	-0.035	0.217	-0.387	-0.126	-0.226	-0.054	-0.201	-0.486	-0.36	0.083175	0.118635	0.804589	0.350001	0.00449	0.303873	0.105619	0.717167	0.189436	0.002433	0.006702
Agpat3	-0.865	-0.87	-0.914	-0.107	-0.977	-0.598	-0.729	-0.623	-0.745	-0.585	-0.423	0	0	0	0.607719	0	0	0	1e-06	0	1e-05	9.3e-05
Agpat4	-0.241	-0.534	-0.143	0.687	0.542	0.459	-0.185	-0.368	0.029	0.304	0.273	0.576603	0.166946	0.744946	0.349109	0.195904	0.237662	0.697599	0.420705	0.957268	0.55436	0.52138
Agpat5	-1.01	-0.795	-0.508	0.133	-0.956	-0.785	-0.516	-0.356	-0.375	-0.44	-0.379	4.4e-05	0.000299	0.027044	0.80605	8.8e-05	0.000374	0.029228	0.13232	0.144869	0.094532	0.083812
Agpat6	-0.516	-0.462	-0.494	0.16	-0.489	-0.501	-0.348	-0.4	-0.361	-0.247	-0.308	2e-06	2e-06	5e-06	0.313046	4e-06	1e-06	0.000656	0.00013	0.000948	0.024016	0.001127
Agpat9	-0.835	-0.733	-0.425	1.884	-0.162	-0.195	-0.317	-0.427	-0.547	1.171	0.215	0.029894	0.037546	0.271526	0.000606	0.679554	0.586918	0.443789	0.295699	0.213327	0.009832	0.579175
Agps	-0.523	-0.747	-0.647	-0.193	-0.625	-0.61	-0.48	-0.541	-0.477	-0.428	-0.433	0.000247	0	1.9e-05	0.424256	2.2e-05	1e-05	0.000953	0.000267	0.002035	0.006872	0.001379
Agrn	1.908	1.305	1.374	0.122	1.379	1.738	1.392	1.218	0.937	1.273	1.422	2.7e-05	0.000946	0.001553	0.919702	0.00123	3.2e-05	0.001744	0.005633	0.044693	0.008959	0.000713
Agt	-2.305	-2.781	-2.716	-1.571	-3.674	-1.733	-2.985	-3.195	-5.848	-3.427	-1.024	0.048259	0.01048	0.022614	0.475078	0.002217	0.104858	0.015271	0.010069	4e-05	0.012769	0.3773
Agtpbp1	-0.655	-0.877	-0.921	0.238	-0.741	-0.656	-0.383	-0.636	-0.35	-0.453	-0.308	1e-06	0	0	0.202859	0	0	0.00225	4e-06	0.008743	0.001281	0.007669
Agtr1a	-2.063	-1.552	-2.085	0.746	-2.545	-1.547	-1.533	-2.233	-2.677	-1.695	-1.636	0.039561	0.090366	0.040176	0.738407	0.011724	0.091663	0.143912	0.033949	0.018746	0.146852	0.092269
Agtr2	-0.736	-0.759	-1.597	0.072	-0.756	-0.094	-1.132	-1.551	-1.347	-0.564	0.444	0.402627	0.343628	0.069733	0.982932	0.385298	0.910506	0.218158	0.0896	0.176732	0.597572	0.615375
Agtrap	0.293	0.386	0.237	0.575	0.152	0.49	0.041	0.252	0.034	0.25	0.253	0.02427	0.001719	0.068891	0.001824	0.235305	0.000135	0.780083	0.062774	0.833469	0.097201	0.044664
Ahctf1	-0.707	-1.068	-0.826	0.32	-0.827	-0.954	-0.498	-0.639	-0.68	-0.408	-0.679	0.000135	0	2.1e-05	0.261688	1.5e-05	0	0.006411	0.000697	0.000753	0.042469	0.00015
Ahcy	-1.452	-1.809	-1.43	-0.323	-1.431	-1.564	-1.255	-1.529	-1.189	-1.764	-1.476	4e-06	0	6e-06	0.550003	5e-06	0	5.3e-05	3e-06	0.000274	1e-06	1e-06
Ahcyl1	-0.885	-0.94	-0.76	-0.165	-0.791	-0.964	-0.707	-0.726	-0.576	-0.466	-0.581	0.000597	0.000102	0.002935	0.768143	0.001719	8e-05	0.006542	0.005492	0.037762	0.101977	0.01578
Ahcyl2	0.245	0.281	0.313	-0.001	0.019	0.082	0.292	0.275	0.359	0.071	0.114	0.220254	0.124774	0.120107	0.998537	0.929009	0.664265	0.164209	0.192805	0.114348	0.7825	0.572535
Ahdc1	-1.759	-1.974	-2.142	-0.242	-1.606	-1.556	-1.531	-1.527	-2.258	-1.212	-1.093	0.000358	2.5e-05	3.7e-05	0.832158	0.000894	0.000564	0.002187	0.002319	5.9e-05	0.025878	0.016591
Ahi1	-1.262	-1.02	-1.106	0.276	-0.555	-0.919	-1.028	-0.723	-0.973	-0.453	-0.612	0.000617	0.002108	0.002549	0.719405	0.108914	0.005357	0.00577	0.048828	0.01461	0.270421	0.071105
Ahnak	-0.122	-0.593	-0.074	0.533	-0.142	-0.658	-0.088	-0.499	-0.69	-0.08	-0.429	0.586237	0.003985	0.743785	0.111724	0.521299	0.001702	0.722093	0.030163	0.005912	0.772465	0.04419
Ahr	-1.523	-2.061	-1.426	0.691	-0.534	-0.801	-1.604	-1.602	-1.887	-1.183	-0.895	0.00783	0.000188	0.01351	0.526368	0.340655	0.120047	0.007285	0.007592	0.003622	0.07167	0.101053
Ahrr	1.007	1.184	0.673	1.413	0.612	0.398	1.014	1.408	1.003	0.924	0.861	0.017979	0.003011	0.1139	0.020795	0.14328	0.305572	0.022286	0.002061	0.036262	0.060806	0.036673
Ahsa2	-1.063	-0.981	-0.851	0.177	-0.994	-0.915	-0.826	-0.779	-0.778	-0.737	-0.657	0	0	0	0.378377	0	0	0	0	0	1e-06	0
Aida	1.669	1.526	1.52	0.006	1.73	1.497	1.009	0.944	1.013	0.945	0.973	0	0	0	0.991028	0	0	1e-06	3e-06	3e-06	1.6e-05	0
Aif1	2.338	2.728	1.895	0.076	2.278	2.692	2.768	3.116	3.028	2.606	2.988	0.000152	4e-06	0.001729	0.969215	0.000197	6e-06	2.4e-05	4e-06	1.9e-05	0.00023	2e-06
Aif1l	-3.776	-3.741	-3.237	-0.105	-2.585	-3.197	-3.673	-2.977	-3.784	-2.496	-2.898	0.000103	3.4e-05	0.000738	0.972693	0.004741	0.00029	0.000228	0.002174	0.000371	0.018076	0.00143
Aifm1	-1.205	-0.891	-0.706	-0.161	-1.163	-1.131	-0.742	-0.726	-0.522	-0.626	-0.83	2e-06	5.3e-05	0.002324	0.745034	4e-06	1e-06	0.001871	0.002342	0.037207	0.016093	0.000278
Aig1	0.014	-0.138	0.266	0.087	0.315	0.141	0.323	0.302	0.245	0.297	0.327	0.950588	0.472294	0.202751	0.873086	0.12515	0.46336	0.136947	0.166374	0.307808	0.220644	0.103456
Aim1	2.462	2.259	2.677	0.436	2.797	2.78	2.12	1.968	2.227	2.109	2.257	0	0	0	0.402005	0	0	0	0	0	0	0
Aim2	1.937	1.977	1.726	0.146	1.978	1.752	1.578	1.677	1.457	1.643	1.393	0	0	0	0.747776	0	0	0	0	0	0	0
Aimp1	-0.645	-0.46	-0.551	0.033	-0.659	-0.815	-0.309	-0.233	-0.338	-0.18	-0.398	0.000829	0.007307	0.003987	0.956857	0.000616	1.5e-05	0.107784	0.230508	0.105673	0.410453	0.026723
Aimp2	-1.286	-1.082	-0.963	0.061	-0.969	-1.161	-0.805	-0.695	-0.599	-0.438	-0.661	0	0	2e-06	0.90195	1e-06	0	4.2e-05	0.0003	0.002808	0.031027	0.000238
Aip	-0.005	0.271	0.11	0.132	-0.089	0.1	-0.017	0.135	0.094	0.058	0.184	0.968907	0.011259	0.345133	0.558403	0.437178	0.343375	0.899176	0.267295	0.48726	0.686135	0.098008
Airn	-0.658	-0.537	-0.209	0.673	-0.077	0.309	0.419	0.185	0.234	0.494	0.252	0.053921	0.086211	0.549335	0.225491	0.827308	0.325863	0.245761	0.624888	0.564046	0.21711	0.460697
Ajuba	-1.897	-2.42	-1.954	1.238	-1.177	-1.724	-1.945	-1.874	-2.307	-1.443	-1.56	0.010318	0.000588	0.009342	0.320291	0.102952	0.011404	0.011573	0.01528	0.005811	0.089869	0.028671
Ak1	-2.804	-2.857	-2.781	-0.984	-2.295	-2.434	-2.894	-2.412	-2.888	-2.213	-2.001	3.8e-05	7e-06	5.5e-05	0.363391	0.000439	8.5e-05	3.9e-05	0.000422	0.000107	0.002847	0.001416
Ak2	0.078	-0.03	0.273	0.465	0.042	-0.196	0.229	0.129	0.438	0.259	0.096	0.650789	0.851189	0.104009	0.060532	0.80932	0.199745	0.191426	0.475218	0.020824	0.183569	0.570007
Ak3	-0.86	-0.77	-0.662	-0.226	-1.151	-0.802	-0.992	-0.9	-1.118	-0.945	-0.881	0.009846	0.011623	0.046715	0.76329	0.000782	0.009166	0.004682	0.009945	0.003163	0.014602	0.006876
Ak4	-1.676	-2.022	-2.331	-1.411	-0.989	-1.496	-2.074	-1.908	-2.349	-1.418	-1.632	0.02635	0.004256	0.003032	0.256451	0.183992	0.031278	0.009193	0.016561	0.006442	0.105999	0.026589
Ak5	-2.739	-3.015	-2.904	-0.007	-2.578	-3.127	-3.368	-1.972	-2.864	-3.405	-2.906	0.000967	0.000116	0.000619	0.997176	0.001626	8e-05	0.000139	0.018537	0.001842	0.000442	0.00037
Ak6	-0.557	-0.547	-0.146	0.357	-0.093	-0.325	-0.214	-0.372	0.103	0.093	-0.189	0.005184	0.002968	0.460472	0.272263	0.639815	0.069363	0.301514	0.068858	0.663404	0.70466	0.326033
Ak8	-2.825	-1.005	-2.159	-0.368	-2.297	-2.01	-1.348	-0.868	-1.749	-1.176	-1.427	0.000439	0.146807	0.006046	0.847521	0.003104	0.005031	0.088738	0.281827	0.041964	0.184273	0.05314
Akap1	-1.524	-1.848	-1.397	-0.114	-1.474	-1.47	-1.339	-1.467	-1.526	-1.199	-1.271	0	0	1e-06	0.847211	0	0	2e-06	0	1e-06	4.7e-05	1e-06
Akap10	-0.308	-0.505	-0.483	-0.08	-0.659	-0.29	0.282	0.147	0.027	0.056	0.197	0.126216	0.007484	0.019469	0.882405	0.001602	0.116534	0.184807	0.502812	0.916851	0.829839	0.322285
Akap11	-1.086	-1.366	-1.104	-0.032	-1.28	-1.226	-0.699	-0.99	-0.95	-0.673	-0.942	0	0	0	0.954834	0	0	0.000268	2e-06	1e-05	0.001284	1e-06
Akap13	0.367	0.074	0.17	0.077	0.019	0.194	0.66	0.459	0.173	0.385	0.256	0.11137	0.734286	0.467887	0.906194	0.938209	0.362725	0.007116	0.057967	0.525879	0.153628	0.257573
Akap17b	-2.142	-1.841	-1.736	-0.489	-1.843	-1.674	-0.969	-0.872	-1.366	-0.882	-0.902	0	0	0	0.217599	0	0	0.000339	0.001108	8e-06	0.00268	0.00036
Akap6	-2.056	-3.44	-2.558	0.185	-0.53	-0.26	-2.549	-2.52	-2.505	-1.372	-0.971	0.033837	0.000268	0.010214	0.953627	0.589278	0.778978	0.012494	0.014	0.0226	0.226189	0.307413
Akap7	-0.353	-0.138	0.196	0.158	0.508	0.222	-0.119	0.051	0.137	0.484	0.146	0.284255	0.656116	0.561202	0.849854	0.119347	0.466444	0.750854	0.895964	0.733018	0.209438	0.663231
Akap8l	-0.894	-0.597	-0.728	0.597	-1.173	-0.748	-0.218	-0.069	-0.367	-0.135	0.013	0.001204	0.014828	0.007735	0.147929	4.8e-05	0.002941	0.445093	0.821231	0.227347	0.683952	0.964746
Akap9	-0.341	-0.904	-0.454	0.483	-0.953	-0.94	0.006	-0.284	-0.37	-0.073	-0.325	0.100293	1.8e-05	0.032058	0.134663	3.1e-05	1.2e-05	0.981426	0.196527	0.11855	0.783729	0.107316
Akip1	-1.046	-0.86	-0.654	0.431	-0.718	-0.486	-0.356	-0.339	0.121	-0.019	0.195	8e-06	3.9e-05	0.002739	0.197042	0.000946	0.012476	0.102614	0.121112	0.627658	0.944818	0.343096
Akirin1	-0.677	-0.536	-0.6	0.214	-0.666	-0.615	-0.42	-0.408	-0.427	-0.522	-0.513	0	3e-06	3e-06	0.231836	0	0	0.000494	0.000698	0.000893	0.000127	1.4e-05
Akirin2	-0.495	-0.596	-0.591	0.429	-0.492	-0.437	-0.214	-0.212	-0.167	-0.038	-0.084	0.000201	4e-06	2.4e-05	0.016621	0.000201	0.000336	0.099581	0.104481	0.243481	0.812135	0.498201
Akna	0.712	0.418	0.719	0.573	0.768	0.586	0.858	0.741	0.674	0.768	0.528	0.000458	0.018652	0.000486	0.041864	0.000179	0.001472	7e-05	0.000457	0.002402	0.000948	0.005711
Akr1a1	0.2	0.532	0.532	-0.202	0.451	0.425	0.374	0.478	0.649	0.494	0.567	0.111706	2.9e-05	0.000125	0.357664	0.000648	0.00055	0.005461	0.00058	2.8e-05	0.001212	2.6e-05
Akr1b10	-0.038	0.196	-0.045	-0.523	-0.536	-0.061	0.114	0.211	0.161	-0.145	0.077	0.862991	0.302466	0.835689	0.096454	0.010432	0.756141	0.618468	0.340521	0.508808	0.564516	0.714042
Akr1b3	-0.158	-0.261	-0.649	-0.028	-0.339	0.107	-0.282	-0.478	-0.276	-0.666	-0.831	0.714669	0.499598	0.122028	0.985288	0.415502	0.789635	0.535827	0.280118	0.57737	0.170988	0.040623
Akr1b8	-1.71	-1.909	-1.506	-0.511	-1.339	-1.444	-1.908	-1.591	-1.46	-1.319	-0.975	0	0	1e-06	0.210587	4e-06	0	0	0	5e-06	3.7e-05	0.000214
Akr1c12	0.018	-0.115	-0.107	-0.245	-1.18	-0.505	0.243	0.57	0.914	-0.143	0.128	0.968799	0.776532	0.810042	0.810841	0.006311	0.195497	0.60428	0.204155	0.058027	0.792503	0.769268
Akr1c13	-0.136	0.117	0.192	-0.278	-0.216	-0.135	0.414	0.596	1.022	0.655	0.607	0.647737	0.666564	0.516658	0.645428	0.45815	0.619782	0.174096	0.050182	0.002332	0.053076	0.032286
Akr1c14	-0.67	-1.299	-1.907	-2.054	-0.687	-1.786	-1.181	-1.019	-2.186	-1.38	-1.422	0.48902	0.136347	0.048598	0.174094	0.47438	0.042379	0.241409	0.31723	0.043311	0.216986	0.124234
Akr1c18	-2.42	-1.668	0.019	-0.481	0.811	-0.668	-1.805	-1.21	0.566	-0.704	-0.779	0.022455	0.084017	0.986541	0.857797	0.443721	0.494173	0.101094	0.280381	0.656278	0.584553	0.459232
Akr1e1	-0.4	-0.204	-0.289	-0.098	-0.409	-0.267	0.209	0.387	0.365	0.428	0.449	0.020747	0.194588	0.095847	0.811734	0.017602	0.090596	0.251169	0.03234	0.061126	0.033327	0.008461
Akr7a5	-2.055	-1.602	-1.314	-0.328	-1.966	-1.682	-1.643	-1.369	-1.032	-1.105	-1.143	1.4e-05	0.000129	0.003074	0.725828	2.6e-05	7.6e-05	0.00043	0.00277	0.032075	0.02641	0.006741
Akt1	-0.82	-0.857	-0.707	-0.102	-0.929	-0.857	-0.761	-0.826	-0.737	-0.726	-0.762	1e-06	0	2e-05	0.759977	0	0	7e-06	2e-06	3.7e-05	7.2e-05	2e-06
Akt1s1	-0.868	-0.968	-0.574	0.62	-0.754	-0.665	-0.736	-0.625	-0.592	-0.532	-0.393	2.6e-05	1e-06	0.003274	0.022034	0.000159	0.000288	0.000348	0.001989	0.005718	0.01555	0.031213
Akt2	-0.504	-0.493	-0.485	-0.136	-0.643	-0.466	-0.377	-0.422	-0.51	-0.549	-0.588	0.009379	0.005858	0.013419	0.754819	0.00118	0.009318	0.05915	0.035729	0.018946	0.014692	0.002238
Akt3	1.624	1.126	1.262	0.128	1.669	1.342	0.752	0.578	0.54	0.87	0.561	1e-06	6.3e-05	5.8e-05	0.859253	1e-06	5e-06	0.011739	0.051446	0.092455	0.009281	0.041809
Aktip	-1.024	-0.922	-0.766	0.169	-1.068	-0.817	-0.794	-0.574	-0.683	-0.64	-0.631	9e-06	1.2e-05	0.000534	0.706349	5e-06	7.5e-05	0.000454	0.008874	0.003969	0.008661	0.002343
Alad	-1.434	-1.323	-0.867	-0.232	-1.316	-1.206	-0.962	-1.013	-0.339	-0.484	-0.756	1e-06	0	0.00081	0.647049	2e-06	2e-06	0.000331	0.000185	0.223627	0.087719	0.001995
Alas1	-0.682	-0.633	-0.308	0.278	-0.339	-0.162	-0.768	-0.583	-0.456	-0.685	-0.336	0.002407	0.002132	0.158734	0.503058	0.114653	0.420096	0.001137	0.011541	0.064083	0.007839	0.110582
Alcam	-0.91	-1.05	-0.199	-0.254	-0.012	-0.143	-0.565	-0.68	-0.268	-0.148	-0.345	0.003876	0.000414	0.525169	0.704117	0.971206	0.619793	0.077275	0.034839	0.457215	0.700856	0.249886
Aldh16a1	-0.548	-0.226	-0.372	0.09	-0.734	-0.465	-0.479	-0.376	-0.308	-0.428	-0.307	0.010031	0.23914	0.078419	0.86864	0.00079	0.01714	0.029305	0.087099	0.198889	0.080471	0.130774
Aldh18a1	-1.445	-1.812	-1.814	0.558	-0.579	-1.268	-1.396	-1.437	-1.933	-0.664	-1.193	0.001967	5.4e-05	0.000211	0.520611	0.193984	0.003045	0.003743	0.003012	0.000295	0.207524	0.007536
Aldh1a1	-1.443	-0.52	-1.115	-2.039	-1.34	1.008	-0.927	-0.867	-2.295	-0.802	0.992	0.185036	0.610307	0.311208	0.258808	0.214703	0.315294	0.430229	0.463273	0.063531	0.545004	0.358028
Aldh1a2	-2.314	-2.715	-2.153	-1.199	-2.059	-1.377	-3.169	-1.77	-1.996	-3.062	-1.983	0.070144	0.021648	0.095334	0.655605	0.104401	0.24094	0.018653	0.189867	0.173104	0.040877	0.11029
Aldh1a7	-2.255	-2.239	-2.864	-0.744	-3.836	-1.303	-1.445	-1.847	-2.739	-3.283	-1.211	0.019269	0.011818	0.004057	0.724512	0.000175	0.136766	0.149517	0.065595	0.012119	0.004043	0.193437
Aldh1b1	3.277	3.688	2.963	-0.352	3.647	3.165	2.339	2.485	2.244	2.334	2.325	0	0	0	0.67663	0	0	1e-06	0	7e-06	5e-06	0
Aldh1l1	1.826	1.998	1.531	-0.69	0.914	1.225	0.115	0.449	0.173	-0.095	0.048	3e-06	0	5e-05	0.205331	0.007766	0.00024	0.766277	0.209816	0.671976	0.827916	0.893007
Aldh2	-0.752	-0.273	-0.421	-0.067	-1.128	-0.727	-1.098	-1.039	-1.006	-1.292	-1.137	0.172433	0.596576	0.45244	0.971688	0.039982	0.149823	0.056865	0.072743	0.108973	0.04527	0.034945
Aldh3a2	-0.549	-0.396	-0.391	0.009	-0.615	-0.344	-0.175	-0.157	-0.17	-0.043	-0.182	0.000805	0.006616	0.014556	0.986372	0.000215	0.017846	0.291677	0.347429	0.349843	0.831739	0.23349
Aldh3b1	-0.541	-0.118	-0.374	-0.004	-0.524	-0.194	0.178	0.356	0.416	0.461	0.502	0.015946	0.567265	0.094783	0.994326	0.018549	0.343641	0.458219	0.126551	0.099349	0.075789	0.021444
Aldh4a1	-1.515	-1.162	-1.227	-0.487	-1.852	-1.332	-1.168	-0.951	-1.121	-1.051	-1.146	9e-06	0.000104	0.000199	0.353802	0	1.7e-05	0.000447	0.003489	0.001465	0.003647	0.000257
Aldh5a1	-2.677	-2.064	-2.295	-0.502	-2.698	-2.46	-2.888	-2.166	-2.941	-2.23	-1.613	9.3e-05	0.000698	0.000682	0.717187	7.9e-05	9.6e-05	5.2e-05	0.001587	0.000109	0.003172	0.009779
Aldh6a1	-1.674	-1.374	-1.143	-0.005	-1.991	-1.217	-1.541	-1.344	-1.307	-1.277	-1.111	0.000151	0.000539	0.007106	0.99646	1.3e-05	0.001943	0.000605	0.002428	0.005541	0.008639	0.006466
Aldh7a1	-1.123	-1.111	-1.374	-0.354	-1.373	-1.217	-1.188	-0.994	-1.163	-1.134	-0.996	1e-06	0	0	0.264406	0	0	0	8e-06	2e-06	4e-06	2e-06
Aldh9a1	-2.236	-1.812	-1.439	-0.39	-2.042	-1.665	-1.452	-1.29	-1.026	-1.26	-1.138	4.1e-05	0.000199	0.005266	0.72164	0.000128	0.000569	0.006051	0.014287	0.068598	0.030447	0.019622
Aldoa	-0.947	-0.844	-0.905	-0.162	-0.69	-0.637	-0.814	-0.734	-0.515	-0.586	-0.492	0	1e-06	1e-06	0.61379	5.9e-05	6.1e-05	9e-06	4.4e-05	0.004594	0.002031	0.002023
Aldoart1	-0.899	-0.756	-0.908	-0.268	-0.643	-0.655	-0.863	-0.724	-0.327	-0.625	-0.386	2.8e-05	8.7e-05	3.1e-05	0.46041	0.001381	0.000531	7.8e-05	0.000677	0.139615	0.006706	0.041317
Aldoc	-0.646	-0.25	-0.711	-0.148	-2.109	-1.651	-3.12	-2.912	-2.413	-3.006	-3.528	0.449626	0.753777	0.406305	0.957628	0.01319	0.034324	0.000724	0.001511	0.012351	0.002955	7.3e-05
Alg1	-0.452	-0.251	-0.232	0.05	-0.439	-0.303	0.017	0.121	0.137	0.16	0.114	0.000264	0.019667	0.048851	0.868569	0.000352	0.005768	0.901219	0.331037	0.308366	0.240795	0.321437
Alg10b	-0.729	-1.062	-0.881	-0.167	-0.92	-0.959	-0.486	-0.7	-0.645	-0.479	-0.667	1.8e-05	0	1e-06	0.586171	0	0	0.00307	5.5e-05	0.000373	0.008218	4e-05
Alg11	-0.592	-0.641	-0.456	0.11	-0.634	-0.575	-0.196	-0.277	-0.23	-0.125	-0.274	1e-06	0	5.4e-05	0.588417	0	0	0.064386	0.010103	0.045017	0.2966	0.006527
Alg12	0.052	-0.287	-0.033	0.364	-0.161	-0.24	-0.035	-0.063	0.085	-0.025	0.051	0.731809	0.033506	0.83304	0.10194	0.26846	0.073666	0.836853	0.699098	0.629162	0.896214	0.735296
Alg13	-0.202	-0.177	-0.027	0.124	0.139	-0.103	0	0.184	-0.049	0.193	-0.032	0.256503	0.2779	0.889352	0.759977	0.433643	0.53415	0.999608	0.331048	0.823316	0.361039	0.86009
Alg14	-0.857	-0.912	-0.813	-0.345	-0.805	-0.746	-1.196	-1.305	-0.969	-0.817	-0.877	4e-06	0	1.1e-05	0.180312	9e-06	9e-06	0	0	3e-06	5.8e-05	1e-06
Alg2	-1.074	-1.076	-0.811	0.396	-1.092	-0.928	-0.582	-0.613	-0.484	-0.388	-0.382	1e-06	0	7.8e-05	0.178479	1e-06	2e-06	0.00342	0.002243	0.021823	0.073307	0.035053
Alg3	-0.463	-0.537	-0.495	0.081	-0.349	-0.334	0.041	0.052	0.097	0.256	0.055	0.015763	0.002798	0.011286	0.870665	0.063677	0.055366	0.853616	0.812519	0.671389	0.250273	0.777484
Alg5	-0.589	-0.346	-0.551	0.013	-0.782	-0.511	-0.105	0	-0.099	-0.174	-0.125	3.1e-05	0.00413	9.5e-05	0.977547	0	7e-05	0.447795	0.999174	0.514302	0.247239	0.321052
Alg6	-0.922	-1.052	-1.172	-0.358	-1.166	-1.069	-0.618	-0.439	-0.493	-0.561	-0.602	2.6e-05	1e-06	1e-06	0.280535	1e-06	1e-06	0.003599	0.035415	0.028519	0.016075	0.002525
Alg8	-0.664	-0.65	-0.521	-0.025	-0.756	-0.808	-0.416	-0.318	-0.206	-0.203	-0.309	2e-06	1e-06	0.000109	0.950224	0	0	0.001657	0.014231	0.140709	0.155589	0.010492
Alg9	-0.742	-0.672	-0.509	-0.117	-0.658	-0.457	-0.539	-0.603	-0.265	-0.373	-0.395	6e-06	7e-06	0.000945	0.710389	3.4e-05	0.001075	0.000667	0.00019	0.107231	0.028132	0.006063
Alkbh1	-0.052	-0.135	0.234	1.124	0.037	-0.253	0.234	0.194	0.353	0.254	0.039	0.756655	0.36762	0.153833	3e-06	0.826125	0.090588	0.172077	0.261843	0.056271	0.182239	0.816738
Alkbh2	-1.236	-1.244	-1.019	0.034	-1.194	-1.386	-0.496	-0.802	0.005	-0.913	-0.243	0.003512	0.001521	0.015655	0.982906	0.00445	0.00054	0.254554	0.063089	0.991437	0.057301	0.559601
Alkbh3	-0.555	-0.388	-0.132	0.432	-0.193	-0.257	-0.148	-0.068	0.004	0.08	0.028	0.000156	0.002689	0.340243	0.029946	0.153616	0.040866	0.307625	0.655225	0.979823	0.638253	0.842854
Alkbh4	-0.123	-0.055	0.149	0.344	-0.121	-0.206	-0.003	0.354	0.455	0.366	0.14	0.460013	0.722114	0.372204	0.191459	0.464875	0.172575	0.986208	0.040975	0.015537	0.057374	0.391892
Alkbh5	-0.456	-0.464	-0.343	0.102	-0.394	-0.462	0.011	0.074	-0.004	0.387	-0.002	0.000202	5.1e-05	0.00409	0.67663	0.000977	6.1e-05	0.937513	0.554968	0.98012	0.004676	0.986782
Alkbh6	-0.638	-0.108	-0.406	0.449	-0.536	-0.338	-0.29	0.126	-0.084	0.015	-0.052	0.002356	0.566077	0.047851	0.157731	0.008869	0.069048	0.173367	0.569477	0.734641	0.955683	0.802721
Alkbh7	-0.95	-0.563	0.038	0.463	-0.676	-0.22	-0.322	-0.15	0.152	0.054	0.006	0.002607	0.044542	0.907506	0.393397	0.026612	0.435968	0.321441	0.659235	0.6799	0.893455	0.985901
Alkbh8	-0.585	-1.035	-0.703	0.266	-1.059	-0.907	-0.08	-0.355	-0.36	-0.06	-0.3	0.00411	1e-06	0.000885	0.476683	3e-06	1e-05	0.719377	0.087504	0.110754	0.813108	0.119223
Alms1	-1.14	-1.461	-1.247	-0.233	-1.852	-1.415	-0.632	-0.941	-1.382	-1.031	-0.75	0.000855	1.1e-05	0.000385	0.751285	1e-06	2.1e-05	0.063185	0.00678	0.000344	0.007619	0.019134
Alox5ap	-0.734	-0.07	-1.025	-0.376	-1.563	-1.212	-0.233	-0.102	-0.545	-0.796	-0.682	0.220126	0.903051	0.089753	0.789057	0.009813	0.028618	0.730309	0.884115	0.437593	0.258102	0.244781
Alpk1	1.27	0.707	0.983	0.404	1.167	1.16	0.709	0.551	0.626	0.762	0.631	4.2e-05	0.007411	0.001045	0.432297	0.00012	4.7e-05	0.017149	0.0629	0.050532	0.021482	0.022797
Alpl	-3.193	-3.714	-3.786	-1.67	-2.229	-2.598	-5.003	-3.357	-4.865	-2.82	-2.597	0.026167	0.005592	0.010169	0.552753	0.115453	0.04849	0.001254	0.02583	0.003192	0.091089	0.061577
Als2	-0.273	-0.513	-0.269	-0.084	-0.523	-0.421	-0.15	-0.349	-0.166	-0.142	-0.36	0.054805	0.000228	0.061615	0.805776	0.000477	0.002	0.322422	0.020219	0.315388	0.400709	0.010536
Als2cl	0.087	-0.393	0.024	0.086	-0.69	-0.448	-0.634	-0.43	-0.146	-0.86	-0.964	0.844271	0.310433	0.957028	0.950439	0.098609	0.247537	0.151746	0.340413	0.779192	0.081008	0.019927
Alx3	0.295	0.789	-0.432	0.073	-0.216	0.455	-0.022	0.078	-0.146	-0.3	-0.301	0.524007	0.059029	0.349512	0.961489	0.641314	0.276913	0.967844	0.883812	0.795798	0.590038	0.511233
Alx4	-1.512	-2.327	-2.768	-0.69	-1.149	-1.415	-1.509	-2.004	-2.608	-1.154	-1.154	0.122735	0.010932	0.00653	0.758726	0.238278	0.11584	0.142735	0.051984	0.019598	0.321167	0.229738
Alyref	-0.884	-0.875	-0.691	0.081	-0.932	-1.03	-0.768	-0.789	-0.511	-0.76	-0.685	0	0	2.9e-05	0.821824	0	0	7e-06	5e-06	0.00269	4.2e-05	1.5e-05
Alyref2	0.042	-0.131	-0.058	0.102	-0.778	-0.179	0.214	-0.084	-0.048	-0.023	-0.007	0.910197	0.692924	0.877918	0.9217	0.027666	0.587639	0.581672	0.836238	0.915467	0.960173	0.987011
Amacr	-1.579	-1.361	-1.224	-0.021	-1.374	-1.467	-0.686	-0.623	-0.656	-0.413	-0.442	2e-05	4.5e-05	0.00061	0.986103	0.000124	1.8e-05	0.049012	0.074896	0.082994	0.294027	0.173061
Ambra1	0.218	0.041	0.174	0.163	0.24	0.167	0.279	0.132	0.122	0.211	0.117	0.046234	0.693307	0.115086	0.4052	0.02814	0.096655	0.015738	0.256559	0.337315	0.098601	0.277462
Amdhd2	-0.466	-0.172	-0.184	0.286	-0.703	-0.393	-0.067	-0.006	0.164	-0.147	0.004	0.145128	0.564454	0.575909	0.674815	0.027951	0.179992	0.857243	0.986481	0.671615	0.715609	0.990499
Amer1	0.709	-0.09	0.225	-0.444	-0.123	0.004	0.283	-0.007	-0.21	-0.074	-0.214	0.007385	0.712327	0.393704	0.315593	0.642164	0.985149	0.304777	0.982579	0.492565	0.82559	0.407881
Amfr	-0.62	-0.546	-0.564	0.059	-0.627	-0.41	-0.426	-0.36	-0.388	-0.357	-0.263	2e-06	4e-06	1.3e-05	0.832698	2e-06	0.00025	0.00063	0.003232	0.003113	0.008042	0.018679
Amigo1	-1.774	-2.229	-1.806	-0.106	-2.075	-1.522	-0.885	-1.175	-1.746	-1.122	-0.62	0	0	0	0.874453	0	0	0.001393	5.1e-05	0	0.000348	0.013893
Amigo2	-1.848	-1.352	-1.852	-1.57	-1.504	-0.907	-1.683	-0.826	-2.685	-1.352	-0.948	0.176845	0.281716	0.179743	0.561472	0.268894	0.474564	0.245315	0.582578	0.084474	0.406913	0.490485
Amigo3	1.465	0.759	0.874	0.258	1.248	0.778	0.249	-0.053	-0.035	-0.698	-0.213	0.000307	0.030598	0.024586	0.767101	0.001553	0.027386	0.551648	0.905061	0.943351	0.116497	0.580461
Ammecr1l	-0.316	-0.584	-0.492	0.234	-0.476	-0.437	-0.156	-0.279	-0.239	-0.092	-0.211	0.00481	1e-06	5.2e-05	0.178256	6.1e-05	6.7e-05	0.175314	0.015897	0.053934	0.484398	0.047038
Amn1	0.454	0.845	0.637	0.467	0.806	0.779	0.427	0.898	0.541	0.709	0.769	0.01822	1.3e-05	0.001551	0.109463	9e-05	5.1e-05	0.032616	3.7e-05	0.012923	0.001954	0.000115
Amot	-1.711	-2.324	-2.591	-0.487	-1.889	-2.156	-2.078	-2.102	-2.605	-1.759	-2.173	0.017979	0.000762	0.000721	0.765701	0.009178	0.001707	0.006451	0.006069	0.001763	0.036038	0.002578
Amotl1	-2.008	-2.583	-2.205	0.35	-1.421	-1.677	-2.142	-2.243	-2.56	-1.772	-1.769	0.019978	0.001566	0.012308	0.878133	0.094139	0.034124	0.01756	0.013627	0.009022	0.076635	0.034579
Amotl2	-2.583	-2.72	-2.817	0.327	-1.923	-1.937	-2.477	-2.081	-2.843	-1.833	-1.675	0.016951	0.006686	0.010717	0.917665	0.070719	0.04973	0.02767	0.064335	0.019728	0.143138	0.107316
Ampd2	-0.937	-1.085	-0.709	0.016	-0.831	-0.912	-0.731	-0.648	-0.631	-0.614	-0.647	0	0	1e-06	0.969215	0	0	1e-06	9e-06	3.6e-05	8.2e-05	3e-06
Ampd3	-0.838	-1.353	-0.872	0.784	-0.534	-0.544	-0.364	-0.259	0.08	0.039	0.033	0.003979	4e-06	0.00322	0.062517	0.057799	0.037448	0.222714	0.396602	0.822245	0.917534	0.912162
Amy1	-0.368	-1.837	-2.716	-0.792	-1.166	-0.698	-0.582	-0.816	-3.279	-0.528	-0.953	0.780676	0.113292	0.035148	0.790326	0.3562	0.555055	0.681988	0.556822	0.022934	0.74222	0.451205
Amz1	-2.716	-1.971	-1.415	0.416	-2.216	-1.8	-1.024	-1.214	-0.884	-1.096	-1.405	7.5e-05	0.001103	0.027586	0.776268	0.000768	0.002729	0.120906	0.066531	0.222213	0.13629	0.023096
Amz2	-0.28	-0.081	-0.132	0.22	-0.437	-0.244	-0.124	0.111	0.026	0.062	0.068	0.011691	0.425282	0.231408	0.21448	0.000188	0.016854	0.286745	0.344535	0.848598	0.648935	0.536154
Anapc1	-0.547	-0.764	-0.62	-0.072	-0.701	-0.765	-0.326	-0.477	-0.541	-0.367	-0.52	0.000147	0	3.6e-05	0.826531	4e-06	0	0.020715	0.001091	0.0006	0.019557	0.000189
Anapc10	-0.165	-0.041	-0.223	0.246	-0.173	-0.144	0.152	0.355	0.1	0.134	0.101	0.194584	0.73042	0.082265	0.237626	0.169133	0.216065	0.257064	0.008797	0.505518	0.374906	0.423761
Anapc11	-1.099	-0.617	-0.673	0.036	-0.956	-0.755	-0.838	-0.674	-0.486	-0.724	-0.531	8e-06	0.002772	0.00314	0.960895	5.6e-05	0.000399	0.000465	0.003979	0.049533	0.005278	0.013508
Anapc13	-0.468	-0.317	-0.219	-0.074	-0.548	-0.355	-0.675	-0.61	-0.52	-0.956	-0.42	0.013823	0.06574	0.24818	0.884986	0.004259	0.040551	0.00096	0.002643	0.015213	5e-05	0.022713
Anapc15	-0.79	-0.617	-0.463	0.129	-0.63	-0.816	-0.98	-0.894	-0.614	-0.7	-0.806	0.009737	0.026102	0.126347	0.86864	0.035442	0.004207	0.002466	0.00548	0.072027	0.04644	0.007001
Anapc16	-0.536	-0.408	-0.324	0.503	-0.594	-0.543	-0.104	0.095	0.124	0.142	0.052	0.000197	0.001456	0.018358	0.009181	5e-05	5.9e-05	0.472826	0.514504	0.431843	0.374132	0.705897
Anapc2	-0.68	-0.622	-0.507	-0.095	-0.642	-0.549	-0.718	-0.675	-0.58	-0.594	-0.611	3e-06	2e-06	0.000223	0.736919	7e-06	2.1e-05	2e-06	5e-06	0.000131	0.000147	8e-06
Anapc4	-0.745	-0.714	-0.75	-0.04	-0.71	-0.744	-0.615	-0.626	-0.603	-0.521	-0.695	0	0	0	0.897723	0	0	2e-06	2e-06	1e-05	0.000133	0
Anapc5	0.311	0.309	0.104	-0.275	-0.199	-0.198	0.382	0.302	0.213	0.04	0.114	0.03816	0.025365	0.4974	0.270415	0.179904	0.147724	0.015516	0.054591	0.215691	0.839445	0.444631
Anapc7	-0.553	-0.597	-0.311	0.129	-0.541	-0.579	-0.439	-0.376	-0.187	-0.146	-0.368	9.6e-05	9e-06	0.020119	0.63254	0.000121	1.6e-05	0.001903	0.007153	0.213914	0.347581	0.004879
Ang	-0.149	-0.121	-0.394	-1.361	-1.043	-1.375	-0.969	-0.666	-1.077	-1.374	-1.67	0.816433	0.835438	0.528956	0.158026	0.086668	0.016165	0.131535	0.309181	0.12348	0.055321	0.006248
Angel1	-1.161	-1.316	-0.694	-0.209	-0.688	-0.91	-0.765	-0.453	-0.222	-0.279	-0.272	9.7e-05	4e-06	0.013855	0.73214	0.012988	0.000651	0.008682	0.11622	0.49288	0.393314	0.314479
Angel2	-0.481	-0.416	-0.343	0.135	-0.648	-0.496	0.029	0.069	-0.097	0.015	-0.12	0.004549	0.0071	0.040897	0.706974	0.000228	0.001748	0.882393	0.710791	0.626323	0.943598	0.4689
Angpt2	-1.889	-1.628	-2.308	-1.38	-1.446	-1.081	-1.597	-1.029	-1.673	-1.491	-0.401	0.033549	0.045602	0.011404	0.375486	0.099633	0.182991	0.084624	0.274915	0.09677	0.149463	0.656731
Angpt4	-3.152	-4	-4.164	-1.994	-3.479	-3.029	-3.788	-3.825	-6.481	-2.947	-3.16	0.013282	0.000924	0.001694	0.36415	0.006438	0.01015	0.004811	0.00455	2.7e-05	0.045165	0.010935
Angptl1	2.08	0.894	0.625	0.068	0.838	-0.092	-0.049	-0.758	-0.186	-0.889	0.121	0.015324	0.25009	0.469231	0.98338	0.321091	0.910506	0.960938	0.407425	0.862937	0.378592	0.892501
Angptl2	-1.848	-2.187	-2.44	-1.224	-1.664	-2.034	-2.542	-2.596	-3.008	-1.874	-2.289	1.6e-05	0	0	0.028716	6.6e-05	1e-06	0	0	0	9.2e-05	0
Angptl4	-2.808	-2.929	-2.348	-1.932	-1.487	-1.396	-1.598	-1.246	-1.714	-0.983	-0.755	0.004005	0.001252	0.015844	0.205684	0.113687	0.108473	0.107407	0.214387	0.112586	0.383516	0.424875
Angptl7	-1.892	-0.797	-0.795	-0.707	-1.807	-1.613	-1.191	-0.661	-0.795	0.195	-1.612	0.078325	0.422974	0.467741	0.777231	0.090123	0.101747	0.297481	0.575081	0.533115	0.890736	0.122414
Ank	-2.079	-2.022	-1.739	-0.62	-1.931	-2.033	-2.192	-2.319	-2.256	-2.223	-2.177	0.000555	0.000278	0.003464	0.58671	0.001111	0.000285	0.000464	0.000252	0.000746	0.001238	0.000231
Ank1	-0.184	-0.78	-1.162	-0.053	-0.522	-0.885	0.568	0.343	0.072	0.4	0.089	0.654473	0.033625	0.005064	0.969215	0.187085	0.017219	0.17539	0.427032	0.887689	0.398641	0.829327
Ank2	-2.246	-2.761	-2.594	0.366	-1.89	-2.151	-2.308	-2.676	-3.471	-2.126	-2.276	0.000114	1e-06	2.1e-05	0.765959	0.00078	6.9e-05	0.000126	1.7e-05	1e-06	0.001107	6.2e-05
Ank3	-3.898	-3.14	-3.795	-1.153	-2.56	-2.802	-2.992	-2.108	-2.882	-2.414	-2.068	6.4e-05	0.000315	0.000114	0.500618	0.004978	0.001156	0.001948	0.025385	0.005048	0.021562	0.018713
Ankdd1b	-1.553	-1.344	-1.549	-0.379	-1.016	-1.17	-0.707	-0.64	-0.638	-0.137	-1.493	0.000183	0.000352	0.000227	0.635722	0.009359	0.001605	0.079797	0.114763	0.148024	0.781393	0.000201
Ankfy1	0.968	0.592	0.812	-0.175	0.844	0.831	0.996	0.768	0.803	0.855	0.837	1e-06	0.000355	2.4e-05	0.612055	1e-05	3e-06	1e-06	6.8e-05	9.4e-05	6.2e-05	6e-06
Ankhd1	0.12	-0.344	-0.098	0.397	-0.27	-0.315	0.446	0.129	-0.024	0.247	-0.031	0.499585	0.033244	0.588358	0.147917	0.121406	0.051108	0.015925	0.49814	0.916241	0.230974	0.864333
Ankib1	0.69	0.22	0.488	0.184	0.686	0.368	0.302	0.104	0.198	0.216	0.091	0.00317	0.290724	0.034426	0.708748	0.003152	0.076897	0.206725	0.681659	0.457932	0.424246	0.69258
Ankle1	-2.24	-2.216	-2.859	-1.343	-2.758	-3.017	-3.25	-3.689	-3.952	-2.293	-2.314	0.001312	0.000594	0.000102	0.212799	0.000122	1.2e-05	2.1e-05	3e-06	3e-06	0.004043	0.000697
Ankle2	1.244	1.344	1.079	-0.032	0.978	0.971	1.381	1.382	1.104	1.071	1.058	0	0	0	0.926997	0	0	0	0	0	0	0
Ankmy2	-0.89	-0.822	-0.736	-0.299	-0.808	-0.783	-0.571	-0.636	-0.543	-0.419	-0.538	0.000257	0.00023	0.002138	0.49231	0.000704	0.000435	0.017302	0.008856	0.03578	0.115222	0.016579
Ankra2	-0.374	-0.295	-0.387	0.142	-0.621	-0.458	-0.055	0.013	0.013	-0.007	-0.193	0.01014	0.025367	0.008702	0.630702	6.4e-05	0.00093	0.732696	0.937336	0.945022	0.969876	0.166328
Ankrd1	-1.211	-2.048	-0.828	1.432	0.203	-1.394	-1.71	-1.895	0.299	-0.867	-2.024	0.236672	0.029752	0.425158	0.448774	0.847704	0.136899	0.109926	0.077436	0.814301	0.481552	0.042525
Ankrd10	-0.997	-1.157	-0.866	0.044	-1.308	-1.188	-0.696	-0.728	-0.831	-0.839	-0.828	0.001256	8.3e-05	0.004899	0.96453	5e-05	6.5e-05	0.02505	0.02003	0.01386	0.01603	0.005025
Ankrd11	-0.393	-0.917	-0.681	0.568	-0.505	-0.53	-0.098	-0.373	-0.468	-0.097	-0.327	0.050538	9e-06	0.001379	0.056918	0.012724	0.005249	0.664276	0.076609	0.040152	0.699863	0.093619
Ankrd13b	-1.871	-2.248	-1.228	0.025	-1.186	-1.393	-1.664	-1.835	-1.73	-1.391	-1.297	2e-06	0	0.00084	0.984098	0.000972	6e-05	2.5e-05	6e-06	4e-05	0.000891	0.000278
Ankrd13c	-0.421	-0.585	-0.431	0.177	-0.558	-0.522	-0.142	-0.281	-0.299	-0.192	-0.279	0.003708	3.5e-05	0.003368	0.513032	0.000204	0.000181	0.344286	0.05723	0.061337	0.244817	0.041979
Ankrd13d	-1.281	-0.597	-0.857	0.098	-1.304	-0.951	-0.93	-0.386	-0.485	-0.838	-0.727	0.000586	0.064888	0.017679	0.924916	0.000451	0.004423	0.012528	0.304901	0.232569	0.042293	0.03506
Ankrd16	-0.238	-0.258	-0.277	0.426	-0.225	-0.395	-0.365	-0.22	-0.174	-0.151	-0.12	0.236642	0.159451	0.171034	0.182853	0.260123	0.033187	0.082179	0.305365	0.462707	0.535136	0.553531
Ankrd17	0.595	0.037	0.336	0.19	0.52	0.306	0.36	0.122	0	0.173	-0.007	0.007395	0.857958	0.125448	0.684056	0.017295	0.124986	0.113934	0.612611	0.999799	0.510971	0.977453
Ankrd23	-0.609	-0.888	-0.626	0.5	-0.714	-0.872	-0.671	-1.04	-0.271	-0.752	-1.117	0.053481	0.002924	0.050405	0.365153	0.023752	0.003597	0.042317	0.002307	0.465402	0.041517	0.000556
Ankrd24	-0.708	-0.542	-0.678	0.318	-0.872	-0.672	0.073	-0.004	0.205	0.021	0.206	0.017744	0.046271	0.024628	0.593271	0.00391	0.014899	0.830752	0.990397	0.55913	0.958309	0.487125
Ankrd26	-1.129	-1.437	-1.194	0.05	-1.34	-1.368	-0.445	-0.625	-0.643	-0.55	-0.734	1.6e-05	0	9e-06	0.949748	1e-06	0	0.069827	0.0123	0.016314	0.045369	0.001978
Ankrd27	-0.311	-0.517	-0.552	0.111	-0.444	-0.507	-0.208	-0.367	-0.355	-0.278	-0.391	0.009248	1.5e-05	3e-05	0.65302	0.000357	2.4e-05	0.089904	0.003639	0.008406	0.043458	0.001075
Ankrd28	-1.002	-1.185	-0.876	-0.009	-0.842	-0.897	-0.392	-0.522	-0.531	-0.52	-0.482	3.4e-05	0	0.000243	0.990356	0.000302	5.2e-05	0.087417	0.024312	0.03312	0.042928	0.025061
Ankrd29	-2.379	-2.591	-2.386	-0.767	-1.627	-1.531	-2.381	-2.042	-1.993	-1.383	-0.891	0.004512	0.000948	0.004934	0.654794	0.045191	0.042027	0.006171	0.018098	0.031518	0.14691	0.265831
Ankrd32	-0.767	-0.634	-0.787	-0.276	-0.566	-0.87	-0.286	-0.405	-0.322	-0.403	-0.448	5e-06	2.2e-05	4e-06	0.258967	0.000302	0	0.063919	0.010107	0.054839	0.020443	0.002595
Ankrd33b	0.03	-0.254	0.601	0.94	0.502	0.523	0.188	0.42	0.543	0.384	0.317	0.937659	0.439299	0.09291	0.077371	0.152646	0.107429	0.633509	0.265619	0.181168	0.362281	0.367591
Ankrd34a	-1.558	-3.717	-1.761	-1.063	-0.985	-0.934	-1.541	-2.981	-2.85	-1.553	-1.628	0.053045	7e-06	0.031597	0.487305	0.217404	0.205635	0.067122	0.00074	0.002239	0.098613	0.038308
Ankrd37	-2.066	-1.428	-1.926	-1.47	-1.837	-2.329	-2.448	-2.075	-2.426	-1.949	-1.95	0.00118	0.011773	0.002577	0.116472	0.003255	0.000123	0.000286	0.001697	0.000707	0.007041	0.001563
Ankrd39	-0.654	-0.381	-0.523	0.528	-0.75	-0.651	-0.487	-0.477	-0.135	-0.259	-0.528	0.001557	0.03695	0.010454	0.075899	0.000353	0.000718	0.019537	0.022778	0.567948	0.267063	0.007334
Ankrd40	-0.491	-0.425	-0.476	0.008	-0.452	-0.296	-0.286	-0.18	-0.206	-0.117	0.016	7e-05	0.000141	0.000129	0.985443	0.000189	0.005649	0.016706	0.13041	0.109933	0.38408	0.890513
Ankrd42	-1.423	-2.021	-2.096	-0.683	-1.249	-1.849	-1.616	-1.431	-1.944	-1.602	-1.277	0.044488	0.002568	0.004429	0.643178	0.075145	0.005625	0.029373	0.053958	0.015864	0.052722	0.063228
Ankrd44	-0.34	-0.267	-0.669	-0.24	-1.294	-0.923	0.374	0.193	-0.269	-0.295	-0.422	0.42019	0.489812	0.112404	0.81085	0.002558	0.017557	0.404197	0.677969	0.589229	0.561688	0.305075
Ankrd46	-1.242	-1.084	-0.966	-0.078	-1.426	-1.128	-0.888	-0.926	-0.734	-0.765	-0.841	2e-06	5e-06	0.000124	0.906067	0	3e-06	0.00043	0.000276	0.005313	0.005068	0.000373
Ankrd49	-0.212	-0.447	0.067	-0.043	-0.24	-0.382	-0.001	-0.307	0.02	-0.318	-0.436	0.137577	0.0011	0.647218	0.918456	0.090434	0.004715	0.993232	0.040801	0.910656	0.056963	0.00245
Ankrd50	-0.412	-0.513	-0.475	-0.082	-0.857	-0.408	-0.283	-0.313	-0.467	-0.935	-0.326	0.074106	0.016578	0.042822	0.901777	0.000437	0.055007	0.246284	0.198987	0.075398	0.00086	0.146825
Ankrd52	-0.557	-1	-0.626	0.085	-0.619	-0.706	-0.289	-0.614	-0.475	-0.371	-0.541	0.00338	0	0.001351	0.856612	0.001227	0.00012	0.135212	0.002111	0.023556	0.084658	0.003409
Ankrd54	-0.854	-0.918	-0.693	0.394	-0.939	-0.947	-0.549	-0.499	-0.276	-0.494	-0.454	2.8e-05	2e-06	0.000486	0.178722	7e-06	1e-06	0.00533	0.01103	0.192225	0.022612	0.012696
Ankrd6	-1.343	-1.939	-2.265	-0.64	0.065	-1.378	-1.659	-2.246	-2.267	0.258	-0.971	0.124094	0.016827	0.011882	0.745034	0.943573	0.086092	0.069823	0.015522	0.022754	0.819425	0.257706
Ankrd9	-1.193	-1.423	-0.42	0.036	-0.785	-0.515	-0.562	-0.419	-0.405	-0.852	-0.142	0.001213	5.4e-05	0.236886	0.976205	0.025946	0.11112	0.128451	0.263431	0.323051	0.039032	0.69235
Anks1	0.548	0.569	0.437	-0.256	0.225	0.343	0.347	0.37	0.259	0.013	0.197	0.000587	0.000135	0.005311	0.322434	0.133139	0.014844	0.028656	0.02065	0.132593	0.947264	0.181247
Anks1b	0.647	0.398	1.776	1.072	1.361	0.441	0.314	-0.897	0.739	1.662	0.607	0.610602	0.733579	0.154662	0.687	0.26839	0.707695	0.824992	0.505618	0.61877	0.253035	0.62963
Anks3	-0.585	-0.376	-0.51	0.575	-0.566	-0.486	-0.3	-0.119	-0.334	0.026	-0.045	0.000453	0.010385	0.002078	0.011061	0.000604	0.00132	0.067915	0.486196	0.061815	0.90086	0.778555
Anks6	-1.831	-2.172	-1.724	-0.361	-1.917	-1.132	-1.487	-1.671	-1.896	-1.661	-1.294	5.9e-05	1e-06	0.00016	0.687	3e-05	0.004241	0.001067	0.000307	0.000152	0.001028	0.002115
Ankzf1	-0.537	-0.458	-0.409	0.343	-0.987	-0.559	-0.416	-0.232	-0.376	-0.404	-0.4	0.006587	0.011133	0.037842	0.293559	6e-06	0.002503	0.040083	0.260457	0.087908	0.074324	0.034522
Anln	-1.513	-1.769	-2.194	-0.805	-1.466	-2.048	-2.417	-2.222	-2.426	-1.839	-1.895	0.001354	8.2e-05	1.9e-05	0.29112	0.001707	1.2e-05	5e-06	2e-05	1.5e-05	0.000814	7e-05
Ano1	-1.916	-1.619	-1.405	-0.732	0.731	-1.992	-1.347	-0.928	-0.869	0.992	-1.383	0.070248	0.09517	0.18805	0.762686	0.494089	0.041561	0.228546	0.417719	0.485856	0.43397	0.180235
Ano10	-0.486	-0.528	-0.48	-0.159	-0.632	-0.511	-0.455	-0.442	-0.501	-0.363	-0.375	0.004515	0.000961	0.005522	0.649168	0.000338	0.00143	0.009901	0.0125	0.008661	0.061805	0.021995
Ano3	-3.807	-2.977	-4.758	-0.745	-4.519	-3.728	-3.175	-2.705	-3.697	-3.15	-2.605	4.7e-05	0.00034	2e-06	0.684067	3e-06	2e-05	0.000678	0.003248	0.000271	0.002138	0.002422
Ano5	-0.468	-0.577	-0.504	0.056	0.285	-0.883	-0.504	-0.776	-0.428	-0.574	-0.881	0.366717	0.221893	0.334194	0.975245	0.586519	0.06254	0.360898	0.152663	0.480772	0.348533	0.078752
Ano6	-0.879	-0.911	-0.894	0.043	-1.093	-0.935	-0.646	-0.639	-0.728	-0.741	-0.719	3e-06	0	3e-06	0.930514	0	0	0.000327	0.000387	0.000186	0.000226	3.4e-05
Ano8	-0.968	-1.227	-0.955	-0.227	-0.609	-0.727	-0.987	-1.088	-1.149	-0.774	-0.739	3e-06	0	5e-06	0.512012	0.00114	6.1e-05	3e-06	1e-06	1e-06	0.000446	9.3e-05
Anp32a	-0.472	-0.306	-0.39	-0.227	-0.515	-0.741	-0.521	-0.436	-0.552	-0.539	-0.701	0.000193	0.005668	0.001745	0.241857	6.1e-05	0	8.5e-05	0.000766	0.000104	0.000217	0
Anp32b	-1.162	-1.01	-0.831	0.119	-0.876	-1.047	-0.828	-0.734	-0.589	-0.58	-0.591	0	0	2e-06	0.710506	0	0	2e-06	1.6e-05	0.000669	0.001127	0.000124
Anp32e	-1.732	-1.69	-1.552	-0.346	-1.671	-1.506	-1.856	-1.748	-1.647	-1.577	-1.417	0	0	1e-06	0.486586	0	0	0	0	1e-06	4e-06	1e-06
Anpep	0.297	0.377	0.686	0.023	0.453	0.493	0.206	0.308	0.506	0.458	0.43	0.179522	0.063671	0.003093	0.976148	0.040193	0.016856	0.387819	0.188525	0.044094	0.077239	0.046799
Antxr1	-1.938	-2.447	-2.789	-1.409	-1.613	-1.747	-2.132	-2.083	-3.386	-1.571	-1.487	0.023312	0.002392	0.001832	0.335342	0.056003	0.026304	0.017156	0.020355	0.000696	0.11318	0.071469
Antxr2	-0.935	-0.978	-0.95	-0.281	-1.256	-1.092	-0.728	-0.801	-0.931	-0.688	-0.788	0.003206	0.000923	0.003121	0.666293	0.000139	0.000299	0.024271	0.014088	0.008255	0.055408	0.009614
Anxa11	-0.149	-0.086	-0.12	-0.077	-0.059	-0.101	-0.123	-0.11	-0.359	-0.311	-0.182	0.394272	0.5962	0.498812	0.863801	0.741554	0.529856	0.516663	0.562726	0.068031	0.124436	0.286658
Anxa2	-1.302	-1.163	-1.096	-0.445	-0.838	-0.85	-1.459	-1.3	-1.567	-1.128	-0.855	0	0	0	0.087512	1.3e-05	3e-06	0	0	0	1e-06	5e-06
Anxa3	-1.252	-1.401	-0.823	0.056	-1.249	-0.801	-2.048	-1.961	-1.401	-1.85	-1.696	0.000162	9e-06	0.00972	0.955985	0.000157	0.005946	0	0	0.000151	4e-06	1e-06
Anxa5	-0.585	-0.398	-0.328	-0.108	-0.433	-0.301	-0.82	-0.739	-0.717	-0.79	-0.52	0.001374	0.014547	0.064057	0.794949	0.014069	0.061825	3.8e-05	0.000163	0.00052	0.000254	0.003106
Anxa6	-0.248	-0.093	-0.293	-0.298	-0.306	-0.496	-0.867	-0.793	-1.009	-0.833	-1.05	0.175578	0.586865	0.111923	0.346844	0.091419	0.004236	3.2e-05	0.000114	1e-05	0.000224	0
Anxa7	0.058	0.086	0.185	-0.01	0.219	0.223	-0.042	-0.061	-0.006	-0.053	0.093	0.627773	0.426155	0.116375	0.982316	0.059613	0.039145	0.753938	0.638534	0.965929	0.719743	0.425869
Anxa8	-1.552	-1.938	-1.957	-0.692	-1.129	-1.53	-1.128	-1.293	-1.251	-1.234	-1.326	0.122848	0.036619	0.055211	0.764212	0.259469	0.097798	0.292106	0.225582	0.283452	0.300094	0.17666
Anxa9	-0.446	0.152	-0.163	0.071	-0.73	-0.453	0.118	0.303	0.215	-0.081	-0.032	0.289103	0.699692	0.705403	0.958455	0.079108	0.239003	0.806495	0.505958	0.671114	0.882551	0.942093
Aoah	1.783	1.593	1.353	1.469	1.313	1.014	1.976	2.184	2.181	1.509	1.505	0.004191	0.005122	0.028408	0.114217	0.029902	0.068557	0.002445	0.000981	0.00193	0.033516	0.011905
Aoc2	-0.607	-0.843	-0.164	0.832	-0.477	-0.801	-0.743	-1.683	-0.416	-0.812	-0.905	0.093362	0.012434	0.660514	0.140711	0.184295	0.017663	0.050265	4.5e-05	0.322992	0.055321	0.011454
Aoc3	-3.65	-4.307	-4.633	-2.129	-4.435	-3.585	-5.524	-4.241	-6.204	-5.101	-3.415	0.00084	3.7e-05	6.2e-05	0.203025	8.2e-05	0.000423	5e-06	0.000248	3e-06	8.6e-05	0.001222
Aox1	-1.662	-2.728	-2.646	-0.545	-2.168	-1.423	-1.186	-1.623	-0.832	-1.021	-0.667	0.009992	2.2e-05	0.000143	0.690878	0.001039	0.016183	0.073931	0.015932	0.255936	0.168849	0.285521
Ap1ar	-0.877	-1.01	-0.737	0.226	-0.889	-0.815	-0.411	-0.484	-0.399	-0.467	-0.324	1.5e-05	0	0.000201	0.521167	1.2e-05	1.3e-05	0.031187	0.0123	0.053159	0.028672	0.066737
Ap1b1	-1.323	-0.967	-1.108	-0.763	-1.459	-1.255	-0.939	-0.765	-1.033	-0.902	-0.899	0.000684	0.00532	0.004055	0.198378	0.000214	0.000498	0.015942	0.048828	0.014327	0.037192	0.01372
Ap1g2	0.471	0.5	0.562	0.025	0.241	0.231	0.311	0.463	0.474	0.141	0.231	0.012508	0.00435	0.003857	0.969215	0.192434	0.176807	0.109926	0.018768	0.025138	0.534343	0.204799
Ap1m1	-0.418	-0.43	-0.175	0.008	-0.402	-0.401	-0.152	-0.222	-0.035	-0.063	-0.184	0.001961	0.000609	0.180783	0.986372	0.002611	0.001328	0.269814	0.102716	0.829038	0.697436	0.145637
Ap1s1	-0.483	-0.468	-0.366	-0.182	-0.432	-0.348	-0.438	-0.473	-0.36	-0.445	-0.281	4.1e-05	1.7e-05	0.001272	0.322434	0.000164	0.000808	0.000231	9e-05	0.003609	0.000654	0.008084
Ap1s2	-1.348	-1.046	-1.323	-0.313	-1.556	-1.266	-0.819	-0.818	-1.152	-1.04	-0.864	0.000228	0.001363	0.000342	0.666089	3.4e-05	0.00018	0.022578	0.023334	0.003482	0.010118	0.010554
Ap1s3	-0.072	-0.08	0.24	-0.565	0.169	0.006	0.004	-0.555	-0.686	-0.513	-0.268	0.894394	0.86896	0.648503	0.580976	0.748617	0.989611	0.993682	0.309106	0.244613	0.398816	0.605274
Ap2a1	-0.747	-0.765	-0.655	0.138	-0.687	-0.604	-0.699	-0.646	-0.585	-0.632	-0.615	0	0	0	0.503058	0	0	0	1e-06	1.2e-05	5e-06	0
Ap2a2	-1.151	-0.871	-0.958	-0.171	-1.292	-1.115	-0.831	-0.692	-0.86	-0.78	-0.87	0.000296	0.002116	0.002254	0.811734	6.6e-05	0.000163	0.008621	0.027834	0.011661	0.025849	0.003613
Ap2b1	-0.204	-0.288	-0.258	0.001	-0.313	-0.242	-0.213	-0.216	-0.224	-0.231	-0.277	0.04702	0.002987	0.014534	0.997255	0.002946	0.011874	0.047553	0.045662	0.054869	0.05476	0.006619
Ap2m1	-0.931	-0.695	-0.694	-0.168	-0.794	-0.735	-0.734	-0.533	-0.534	-0.521	-0.442	0	0	2e-06	0.475078	0	0	1e-06	0.000136	0.000309	0.000612	0.000544
Ap2s1	-0.64	-0.348	-0.389	-0.15	-0.699	-0.496	-0.594	-0.517	-0.466	-0.604	-0.378	0.000398	0.026372	0.024922	0.679956	0.000131	0.002257	0.001282	0.004562	0.016176	0.003004	0.023637
Ap3b1	0.279	0.173	0.256	0.089	0.093	0.231	0.223	0.175	0.174	0.124	0.153	0.008331	0.069081	0.016087	0.693717	0.367132	0.016822	0.040603	0.107841	0.142253	0.311685	0.127374
Ap3d1	-0.451	-0.525	-0.412	0.192	-0.464	-0.312	-0.225	-0.247	-0.274	-0.161	-0.141	0.000102	3e-06	0.000372	0.287801	6.5e-05	0.002306	0.045002	0.028643	0.024173	0.199407	0.175743
Ap3m1	-0.272	-0.334	-0.205	-0.162	-0.29	-0.393	-0.341	-0.266	-0.23	-0.285	-0.357	0.005845	0.000376	0.036268	0.329484	0.003307	5.4e-05	0.001153	0.009774	0.03589	0.012505	0.000343
Ap3m2	0.882	0.926	0.765	-0.493	0.903	0.901	0.472	0.693	0.556	0.464	0.392	1e-06	0	9e-06	0.02373	0	0	0.003351	4.9e-05	0.00148	0.009066	0.008363
Ap3s1	-0.824	-0.65	-0.561	0.178	-0.7	-0.593	-0.796	-0.601	-0.534	-0.593	-0.373	0	4e-06	0.000157	0.493001	5e-06	2e-05	1e-06	8.5e-05	0.000798	0.000371	0.005863
Ap3s2	-0.488	-0.379	-0.235	0.039	-0.53	-0.415	-0.177	-0.211	-0.031	-0.094	-0.102	0.000991	0.004414	0.099342	0.926878	0.000396	0.002157	0.235857	0.156258	0.864729	0.585123	0.470347
Ap4b1	-0.35	-0.329	-0.211	0.424	-0.706	-0.329	-0.132	-0.138	0.023	-0.059	-0.089	0.02914	0.025811	0.190053	0.07704	5.1e-05	0.026351	0.443548	0.423955	0.911981	0.771955	0.583718
Ap4e1	-0.178	-0.621	-0.334	0.298	-0.479	-0.326	0.035	-0.177	-0.217	-0.037	-0.175	0.21344	1.9e-05	0.022669	0.193885	0.001279	0.014889	0.832286	0.244811	0.185731	0.842034	0.210806
Ap4s1	-0.48	-0.214	-0.234	0.362	-0.356	-0.405	0.084	0.167	0.201	0.324	0.212	0.003396	0.141513	0.145054	0.142986	0.02519	0.006862	0.63627	0.324847	0.273188	0.08109	0.171196
Ap5b1	-0.238	-0.311	0.111	-0.169	-0.128	0.209	0.087	0.055	0.495	0.108	0.491	0.242154	0.094216	0.594551	0.703207	0.532885	0.263448	0.702213	0.81235	0.031826	0.670446	0.014384
Ap5m1	-0.164	-0.056	-0.279	0.131	-0.426	-0.247	0.063	0.199	-0.046	-0.027	-0.017	0.382437	0.748827	0.135991	0.757315	0.022209	0.146655	0.766855	0.314986	0.842823	0.91068	0.929644
Ap5s1	-0.067	0.034	0.018	0.209	-0.073	-0.124	0.459	0.456	0.396	0.691	0.432	0.799209	0.887179	0.948573	0.704852	0.779736	0.599283	0.081967	0.085293	0.170587	0.020088	0.078218
Ap5z1	-0.169	0.09	0.22	0.205	-0.028	-0.082	0.045	0.223	0.291	0.316	0.113	0.262442	0.519415	0.147479	0.469335	0.858997	0.561097	0.795036	0.159679	0.08839	0.072157	0.450688
Apaf1	1.047	0.824	0.882	0.047	0.542	0.612	0.674	0.665	0.682	0.316	0.353	0	4e-06	8e-06	0.926997	0.002197	0.000293	0.000378	0.000458	0.000738	0.115239	0.035586
Apba1	0.735	0.611	0.673	0.005	0.364	0.609	0.28	0.191	0.373	-0.217	0.07	0.001626	0.003781	0.003949	0.994031	0.10076	0.004144	0.23733	0.430463	0.144978	0.41671	0.761479
Apba3	-0.893	-0.998	-0.717	0.469	-0.671	-0.557	-0.523	-0.421	-0.393	-0.307	-0.247	2e-06	0	6.2e-05	0.048337	0.000109	0.000406	0.002564	0.013836	0.03172	0.103262	0.113361
Apbb1	-2.853	-2.63	-3.511	-0.972	-3.07	-2.767	-2.76	-2.749	-4.448	-3.185	-2.243	0.00107	0.001001	0.000124	0.553435	0.000466	0.000632	0.002131	0.00228	1.6e-05	0.001522	0.006768
Apbb1ip	-0.963	-1.033	-1.033	-0.778	-1.411	-0.69	-0.42	-0.428	-0.578	-0.762	-0.262	1e-06	0	1e-06	0.001602	0	6.9e-05	0.020723	0.019195	0.00372	0.00033	0.118009
Apbb2	-1.124	-1.489	-1.172	-0.227	-0.815	-0.966	-1.202	-1.5	-1.475	-1.115	-1.034	0.000246	1e-06	0.000181	0.719405	0.005234	0.000541	0.000168	8e-06	2.7e-05	0.001283	0.000454
Apbb3	-1.23	-0.896	-0.888	0.677	-0.689	-0.879	-0.842	-0.58	-0.517	-0.317	-0.865	1e-06	3.3e-05	0.000158	0.030774	0.001872	5e-05	0.000374	0.01113	0.03399	0.207053	0.000118
Apc	-0.27	-0.547	-0.504	0.05	-0.739	-0.685	0.264	-0.082	-0.398	-0.014	-0.407	0.157525	0.002557	0.010579	0.929955	0.000275	0.000274	0.189529	0.701503	0.066399	0.954947	0.029488
Apc2	-1.554	-1.304	-2.312	-1.076	-2.226	-1.431	-2.098	-1.288	-1.915	-1.572	-1.149	0.014188	0.024091	0.00058	0.313089	0.000685	0.014324	0.001921	0.050225	0.007621	0.032182	0.059186
Apcdd1	-1.449	-2.357	-2.419	-0.244	-1.163	-1.625	-2.215	-2.797	-3.228	-2.017	-1.576	0.046437	0.00076	0.001617	0.906194	0.106412	0.016389	0.004385	0.000485	0.000201	0.018347	0.026831
Apeh	-0.173	-0.094	0.066	-0.032	-0.146	-0.05	-0.238	-0.129	-0.14	-0.21	-0.088	0.083418	0.308421	0.515481	0.912496	0.141574	0.590529	0.023493	0.221641	0.225128	0.073112	0.37847
Apex1	-1.033	-1.011	-0.755	-0.024	-1.103	-1.185	-0.985	-0.979	-0.856	-0.758	-0.921	3e-06	1e-06	0.000272	0.97073	1e-06	0	9e-06	1.1e-05	0.000182	0.001065	9e-06
Apex2	-0.925	-0.809	-0.86	-0.521	-0.971	-1.032	-0.785	-0.843	-0.578	-0.732	-0.763	0.000408	0.000669	0.001025	0.184847	0.000216	3.6e-05	0.003002	0.001628	0.038735	0.011821	0.002141
Aph1b	-1.507	-1.669	-1.621	0.015	-1.783	-1.178	-1.481	-1.437	-1.435	-1.412	-1.296	0	0	0	0.986372	0	5e-06	1e-06	1e-06	4e-06	8e-06	2e-06
Aph1c	-1.324	-0.444	-0.774	0.375	-1.772	-1.442	0.211	0.295	0.154	0.222	-0.002	0.039798	0.455253	0.231877	0.807579	0.006626	0.015979	0.773582	0.680392	0.848279	0.786535	0.997962
Api5	-0.37	-0.336	-0.209	0.037	-0.361	-0.382	-0.189	-0.284	-0.154	-0.235	-0.231	0.000196	0.000218	0.026679	0.881004	0.000249	4.5e-05	0.050755	0.004217	0.144978	0.030241	0.011418
Apip	-0.463	-0.23	-0.335	0.123	-0.566	-0.368	0.023	0.131	0.088	0.161	-0.005	0.008479	0.145592	0.056174	0.753741	0.001568	0.022048	0.910324	0.485566	0.672207	0.437143	0.980867
Apitd1	-1.883	-1.473	-1.556	-0.796	-0.972	-1.448	-1.965	-1.358	-0.956	-1.093	-0.671	3.1e-05	0.000238	0.000424	0.234447	0.018048	0.000318	2.6e-05	0.002178	0.039745	0.022997	0.091593
Aplf	-1.151	-0.964	-1.024	-0.025	-1.491	-1.073	-0.728	-0.785	-0.782	-0.75	-0.726	1.1e-05	3.9e-05	7.5e-05	0.975245	0	9e-06	0.003629	0.001907	0.003693	0.006821	0.002058
Apln	-2.186	-1.878	-2.187	-1.256	-1.19	-1.38	-2.174	-0.73	-2.023	-1.374	-0.873	0.014229	0.021183	0.015605	0.435692	0.173055	0.087837	0.019121	0.444485	0.043098	0.182386	0.315134
Aplnr	4.36	4.582	2.949	-0.811	2.465	2.613	2.109	2.738	1.235	-1.122	-0.619	0.000231	3.7e-05	0.009768	0.744416	0.025861	0.011593	0.068368	0.019319	0.337003	0.393512	0.580885
Aplp1	-2.734	-2.177	-3.275	-0.497	-1.724	-1.967	-2.157	-2.03	-3.32	-2.503	-1.97	0.000615	0.002419	9e-05	0.777369	0.022846	0.005871	0.007294	0.011573	0.000233	0.005453	0.008588
Aplp2	-1.181	-0.858	-0.955	-0.463	-1.413	-1.088	-1.368	-1.268	-1.34	-1.245	-1.242	0.007008	0.030158	0.02902	0.591382	0.001476	0.00716	0.003008	0.00577	0.006514	0.01397	0.003865
Apmap	-0.146	-0.186	-0.034	-0.21	-0.349	-0.462	-0.383	-0.265	-0.047	-0.441	-0.434	0.24764	0.106907	0.7994	0.332798	0.006303	0.0002	0.004423	0.045488	0.76057	0.003399	0.000735
Apoa1bp	-0.555	-0.274	-0.342	-0.016	-0.548	-0.436	-0.383	-0.093	-0.1	-0.121	-0.046	0.000215	0.033556	0.017126	0.974248	0.000234	0.001213	0.009784	0.544292	0.545577	0.471829	0.747334
Apobec4	3.411	3.379	2.73	0.039	5.148	3.7	1.282	1.4	1.46	2.447	1.753	0.026349	0.017039	0.0771	0.9934	0.001183	0.009835	0.436907	0.395566	0.414827	0.170881	0.241781
Apobr	0.13	0.214	0.394	0.429	0.297	0.407	0.492	0.564	0.702	0.607	0.78	0.411991	0.136177	0.014486	0.06727	0.056585	0.005983	0.003458	0.001008	0.000184	0.001359	5e-06
Apoc2	1.226	1.766	0.677	0.504	0.777	0.108	1.489	1.285	1.873	1.341	0.209	0.107181	0.012684	0.38115	0.775774	0.305032	0.882889	0.06165	0.108251	0.030411	0.131868	0.790636
Apod	3.578	3.018	3.336	-1.693	3.602	2.932	3.712	2.77	3.014	4.342	3.335	0.009773	0.016869	0.016915	0.520611	0.009023	0.020579	0.0101	0.052979	0.051221	0.00726	0.013153
Apoe	-0.134	0.575	-1.305	0.114	-0.904	-0.286	-0.457	-0.139	-1.193	-1.373	-0.696	0.802427	0.220243	0.013163	0.944888	0.075416	0.549372	0.407199	0.812508	0.040129	0.022404	0.162561
Apol10b	1.466	0.815	2.201	0.095	1.366	0.456	1.053	0.907	1.91	0.954	0.363	0.376777	0.59643	0.184836	0.986415	0.407502	0.772702	0.560209	0.617594	0.317596	0.640787	0.83108
Apol6	0.46	0.01	0.578	-1.021	1.883	1.206	-0.64	-0.25	-1.392	1.137	0.562	0.772356	0.994389	0.714393	0.770971	0.213507	0.392588	0.709884	0.888294	0.437102	0.539575	0.718644
Apol7a	1.611	-0.849	1.18	-1.762	2.149	0.053	0.834	-0.303	0.13	2.451	-0.886	0.212123	0.477844	0.367731	0.467452	0.093221	0.966635	0.556188	0.838412	0.937198	0.104117	0.494147
Apol7c	3.149	2.549	1.998	1.334	1.728	2.697	2.686	1.87	0.644	1.097	1.646	0.006973	0.016227	0.083601	0.553435	0.12733	0.01171	0.025367	0.119554	0.639621	0.421454	0.138052
Apol9a	4.077	1.963	3.541	-1.359	3.996	4.144	3.994	2.772	4.006	4.137	4.302	0.002184	0.09481	0.007636	0.598728	0.002456	0.00085	0.003678	0.039951	0.006508	0.006669	0.000989
Apol9b	6.58	5.365	4.953	-0.179	6.875	5.691	6.86	5.836	5.491	7.069	6.335	0	0	1.1e-05	0.956275	0	0	0	1e-06	8e-06	0	0
Apool	0.811	0.749	0.782	0.023	0.634	0.574	0.718	0.518	0.789	0.506	0.531	2e-06	1e-06	4e-06	0.961757	6.3e-05	8.5e-05	1.8e-05	0.001147	1.3e-05	0.003701	0.000406
Apopt1	-1.08	-0.776	-0.762	0.188	-1.001	-0.767	-0.454	-0.188	-0.175	-0.183	-0.307	5e-06	0.000153	0.000638	0.670832	1.5e-05	0.000194	0.037539	0.401185	0.474925	0.464395	0.128651
App	-0.383	-0.631	-0.478	-0.213	-0.36	-0.379	-0.572	-0.627	-0.423	-0.423	-0.558	0.025658	0.000173	0.006937	0.519149	0.034438	0.017058	0.001945	0.000807	0.0294	0.034303	0.001293
Appbp2	-0.046	-0.603	-0.288	0.256	-0.245	-0.202	-0.016	-0.25	-0.194	-0.127	-0.156	0.794541	0.000253	0.090761	0.391422	0.142725	0.190329	0.937158	0.157951	0.321507	0.53641	0.350207
Appl1	-0.957	-1.11	-0.849	0.044	-1.09	-0.941	-0.69	-0.796	-0.76	-0.744	-0.8	0	0	2e-06	0.922552	0	0	6.4e-05	8e-06	4.6e-05	9.8e-05	2e-06
Aprt	-1.402	-0.982	-0.892	0.026	-1.133	-0.997	-0.924	-0.769	-0.599	-0.681	-0.525	0	2.9e-05	0.0004	0.973458	1.3e-05	2.7e-05	0.000336	0.002309	0.024078	0.013454	0.022107
Aptx	-0.141	-0.086	0.035	0.25	-0.134	-0.003	0.267	0.229	0.353	0.459	0.34	0.251452	0.45066	0.786603	0.205666	0.270678	0.982092	0.038218	0.075422	0.01186	0.001886	0.005466
Aqp1	-2.151	-2.713	-2.199	-0.457	-1.396	-1.867	-2.382	-2.567	-2.981	-1.759	-2.237	0.001946	4.9e-05	0.001794	0.764513	0.035982	0.003304	0.001054	0.000495	0.00019	0.024942	0.001
Aqr	-0.091	-0.269	-0.114	0.014	-0.356	-0.284	0.254	0.09	0.106	0.145	0.033	0.506009	0.030179	0.402339	0.977157	0.009014	0.022955	0.070981	0.54019	0.506094	0.363732	0.812886
Ar	-2.831	-2.795	-3.017	-0.886	-1.467	-1.516	-1.259	-2.307	-2.533	-1.617	-1.879	0.016547	0.010355	0.012174	0.732981	0.206232	0.157258	0.311687	0.060366	0.056354	0.23903	0.098214
Araf	-0.529	-0.416	-0.443	0.108	-0.56	-0.426	-0.063	0.033	-0.024	-0.062	-0.064	1.6e-05	0.000128	0.000218	0.634166	6e-06	0.000105	0.603887	0.790529	0.863411	0.651846	0.567597
Arap1	0.536	0.775	0.489	0.482	0.436	0.486	0.486	0.631	0.526	0.429	0.505	0.001288	3e-06	0.003345	0.039779	0.007062	0.001534	0.004439	0.00036	0.004235	0.021988	0.001733
Arap2	-1.729	-2.093	-1.585	-0.221	-1.481	-1.401	-1.463	-1.447	-1.419	-1.497	-1.15	1.5e-05	0	6.8e-05	0.7948	0.000123	9.2e-05	0.000237	0.000281	0.000756	0.000618	0.001528
Arap3	-1.5	-1.767	-1.272	-0.709	-1.721	-0.965	-1.263	-1.619	-1.746	-2.065	-1.162	0.016521	0.002614	0.043172	0.562953	0.006268	0.089525	0.051485	0.01382	0.013564	0.005142	0.054139
Arc	-0.339	-1.14	0.405	2.486	-0.121	0.16	-0.763	-0.626	-0.281	-1.345	-0.422	0.587999	0.042742	0.516249	0.004316	0.848032	0.78605	0.23825	0.339137	0.705135	0.059923	0.491308
Areg	-0.389	-0.26	1.092	3.964	1.066	0.536	-0.159	0.371	0.881	0.718	0.133	0.500655	0.626579	0.057884	3e-06	0.059421	0.305934	0.80679	0.552029	0.176036	0.284662	0.820977
Arel1	2.178	2.016	1.918	0.148	1.893	1.822	1.593	1.573	1.354	1.325	1.311	0	0	0	0.739127	0	0	0	0	0	1e-06	0
Arf1	-0.302	-0.252	-0.176	0.106	-0.273	-0.264	-0.279	-0.226	-0.165	-0.21	-0.225	3.6e-05	0.000123	0.01032	0.363332	0.000131	7.2e-05	0.000163	0.001741	0.02869	0.007805	0.000892
Arf2	-0.102	-0.072	-0.131	0.678	-0.081	-0.17	0.139	0.112	0.172	0.136	0.138	0.44431	0.556289	0.326282	0.00033	0.546903	0.160267	0.323032	0.432487	0.259674	0.384745	0.286335
Arf3	0.296	0.236	0.2	-0.111	0.017	0.241	0.095	0.092	0.05	-0.013	0.14	0.00293	0.008611	0.04118	0.560291	0.86337	0.007701	0.354865	0.375538	0.670871	0.916522	0.134238
Arf4	0.374	0.272	0.375	0.165	0.58	0.241	-0.021	-0.067	0.03	0.072	-0.211	0.010975	0.040977	0.011924	0.564905	0.00018	0.069873	0.902811	0.67932	0.871706	0.692506	0.133459
Arf5	-0.089	0.171	0.136	0.094	0.058	0.221	-0.274	-0.123	-0.033	-0.192	0.032	0.505203	0.156929	0.307191	0.755919	0.666347	0.068903	0.047657	0.387887	0.839348	0.21602	0.815095
Arfgap1	-0.524	-0.74	-0.766	0.317	-0.606	-0.636	-0.48	-0.604	-0.635	-0.391	-0.48	1.1e-05	0	0	0.042284	1e-06	0	6.3e-05	2e-06	3e-06	0.002181	2.4e-05
Arfgap2	-0.093	-0.17	-0.055	0.378	-0.199	-0.147	0.109	0.223	0.205	0.098	0.116	0.295959	0.037331	0.544103	0.002874	0.025175	0.07209	0.244396	0.017528	0.04214	0.351995	0.178571
Arfgap3	-0.664	-0.892	-0.526	0.473	-0.526	-0.687	-0.707	-0.772	-0.68	-0.637	-0.751	7e-06	0	0.000229	0.012137	0.000175	1e-06	4e-06	1e-06	2.5e-05	9.9e-05	0
Arfgef1	0.587	0.328	0.339	0.67	0.331	0.271	0.586	0.469	0.433	0.426	0.298	0.000866	0.033543	0.046278	0.005144	0.047339	0.078513	0.001282	0.008695	0.023143	0.030153	0.067696
Arfgef2	-0.732	-0.947	-0.614	0.151	-0.952	-0.852	-0.228	-0.409	-0.247	-0.27	-0.473	0.00019	1e-06	0.001488	0.704141	4e-06	7e-06	0.237864	0.033225	0.239658	0.206024	0.008874
Arfip1	-0.218	-0.233	-0.492	0.001	-0.416	-0.376	-0.211	-0.19	-0.347	-0.24	-0.251	0.078683	0.040861	0.00026	0.998656	0.00124	0.001575	0.103612	0.146276	0.014159	0.096958	0.038206
Arfip2	-0.869	-0.776	-0.591	0.401	-0.786	-0.919	-0.617	-0.598	-0.542	-0.359	-0.48	1e-06	1e-06	0.000282	0.07474	4e-06	0	0.000214	0.000323	0.001863	0.040617	0.001574
Arfrp1	-0.409	-0.259	-0.243	0.587	-0.376	-0.413	-0.1	0.221	0.228	0.109	-0.013	0.000633	0.013943	0.035459	0.000312	0.001399	0.000228	0.415028	0.06376	0.076705	0.423152	0.913393
Arg2	0.006	0.244	0.641	1.783	-0.018	0.593	0.399	0.922	1.146	0.848	0.771	0.991662	0.638405	0.250742	0.026883	0.975836	0.243579	0.50829	0.112727	0.068176	0.190715	0.152016
Arglu1	-0.664	-0.706	-0.422	0.161	-0.403	-0.556	-0.56	-0.506	-0.314	-0.265	-0.336	3e-06	0	0.001415	0.502649	0.001809	1.5e-05	6.9e-05	0.000271	0.027029	0.069743	0.006891
Arhgap1	-0.692	-0.74	-0.645	-0.226	-0.812	-0.74	-0.662	-0.726	-0.679	-0.616	-0.74	1.1e-05	1e-06	4e-05	0.355682	1e-06	1e-06	3.4e-05	9e-06	6.5e-05	0.000352	2e-06
Arhgap10	-0.117	-0.113	0.005	0.208	0.288	0.217	0.06	0.122	0.261	0.278	0.321	0.484443	0.45807	0.976263	0.511303	0.077485	0.149329	0.747119	0.496015	0.164036	0.147059	0.045121
Arhgap11a	-0.14	-0.347	-0.322	-0.584	-0.411	-0.433	-0.074	-0.292	-0.308	-0.176	-0.339	0.333102	0.009832	0.028594	0.004418	0.005117	0.001743	0.646082	0.054215	0.059436	0.300363	0.017058
Arhgap12	-0.301	-0.424	-0.435	-0.079	-0.465	-0.439	-0.082	-0.167	-0.351	-0.208	-0.265	0.128244	0.020674	0.031195	0.882405	0.019283	0.017437	0.713523	0.436037	0.120638	0.378654	0.169089
Arhgap15	1.173	1.393	0.731	-0.179	0.107	0.452	0.837	1.05	0.426	0.524	0.394	0.022261	0.003749	0.155082	0.902415	0.839272	0.336431	0.116658	0.049979	0.478241	0.387081	0.437475
Arhgap15os	1.452	1.645	1.075	-0.618	0.463	0.05	1.049	1.072	0.786	0.579	0.121	0.005009	0.000725	0.036335	0.52836	0.357575	0.917789	0.047154	0.043479	0.174005	0.333781	0.816536
Arhgap17	0.758	0.767	0.533	-0.479	0.34	0.459	0.419	0.4	0.189	-0.064	0.2	0.000433	0.000129	0.010846	0.127188	0.091456	0.015307	0.04865	0.060273	0.426916	0.806177	0.317079
Arhgap18	-1.795	-1.025	-1.671	-0.699	-2.385	-1.806	-0.517	-0.445	-1.024	-1.096	-0.977	0.007565	0.08974	0.013611	0.597808	0.000568	0.003892	0.468993	0.537474	0.174703	0.154977	0.126538
Arhgap19	-1.825	-0.83	-1.729	-0.604	-2.465	-2.006	-0.341	-0.286	-0.748	-0.773	-0.906	0.012517	0.20845	0.01922	0.700833	0.001029	0.003431	0.672904	0.725449	0.373452	0.367247	0.197914
Arhgap20	-1.661	-2.477	-0.764	2.661	-1.08	-1.62	-1.377	-2.373	-1.366	-2.983	-1.849	0.133012	0.015834	0.498809	0.118171	0.327304	0.110387	0.239141	0.041476	0.286411	0.021814	0.085619
Arhgap21	-1.135	-1.653	-1.13	0.282	-1.243	-1.143	-0.886	-1.126	-1.055	-0.863	-0.799	0	0	1e-06	0.400768	0	0	3.4e-05	1e-06	7e-06	0.000202	5.8e-05
Arhgap22	0.19	-0.114	0.858	0.353	0.663	0.728	-0.146	-0.086	0.564	0.582	0.455	0.499774	0.662586	0.003091	0.507674	0.017206	0.005418	0.635252	0.786512	0.073271	0.072412	0.090944
Arhgap23	-1.296	-1.642	-1.433	0.386	-1.144	-0.915	-1.384	-1.491	-1.798	-1.251	-1.005	0.000202	2e-06	7.1e-05	0.543356	0.000767	0.003099	0.000139	5.4e-05	9e-06	0.001432	0.002176
Arhgap24	-1.234	-1.301	-0.751	0.279	-0.953	-1.268	-0.475	-0.833	-0.068	-0.063	-0.594	0.000414	7.2e-05	0.025391	0.696231	0.004559	0.000111	0.170289	0.016991	0.86953	0.88372	0.063263
Arhgap25	-0.644	-0.279	-0.876	-0.984	-0.981	-0.308	-0.203	-0.109	-0.35	-0.629	-0.133	0.045704	0.345894	0.008454	0.037291	0.002972	0.299433	0.565266	0.765299	0.350828	0.094682	0.684537
Arhgap26	-0.399	-0.183	-0.079	0.28	-0.387	-0.516	0.505	0.332	-0.016	0.781	0.45	0.373181	0.662057	0.867589	0.788596	0.384177	0.20608	0.285161	0.491992	0.978295	0.132837	0.304789
Arhgap27	-0.078	-0.076	-0.236	-0.09	-0.204	-0.25	1.041	0.874	0.907	0.926	0.929	0.827916	0.814525	0.499253	0.929972	0.555657	0.430421	0.00447	0.016049	0.019921	0.021402	0.00641
Arhgap28	-2.002	-2.368	-2.267	-0.471	-1.43	-1.32	-2.263	-1.835	-2.843	-1.901	-1.282	0.055066	0.014532	0.032713	0.859963	0.166461	0.16746	0.038408	0.093614	0.016781	0.118971	0.208455
Arhgap29	-2.286	-2.861	-2.75	-0.134	-1.738	-1.675	-2.608	-2.356	-3.336	-1.907	-1.941	0.020379	0.002079	0.006657	0.968673	0.073378	0.062468	0.011667	0.022531	0.003146	0.095078	0.041979
Arhgap30	0.845	0.782	0.54	-0.064	0.464	0.631	0.661	0.598	0.551	0.309	0.399	0.000618	0.000551	0.023654	0.926439	0.0463	0.004391	0.007827	0.015831	0.038049	0.261571	0.079356
Arhgap31	-0.018	-0.587	-0.388	0.122	-0.112	-0.004	-0.22	-0.486	-0.609	-0.551	-0.541	0.938871	0.004237	0.077816	0.818536	0.614799	0.982909	0.345303	0.03415	0.014323	0.031066	0.011876
Arhgap32	-1.423	-2.482	-2.555	0.148	-1.653	-1.928	-1.867	-2.128	-2.31	-1.688	-1.99	0.014188	1.9e-05	6.1e-05	0.931587	0.004717	0.000557	0.002493	0.000723	0.000623	0.012651	0.000689
Arhgap33	-2.226	-2.629	-2.492	0.499	-2.284	-2.473	-3.044	-2.842	-3.298	-3.071	-2.12	4.2e-05	1e-06	1.1e-05	0.622287	2.8e-05	2e-06	0	2e-06	0	2e-06	5.2e-05
Arhgap35	-0.907	-1.507	-1.345	-0.326	-1.28	-1.096	-0.834	-1.092	-1.389	-0.896	-0.92	0.001467	0	1.5e-05	0.541464	2.2e-05	6.7e-05	0.004337	0.000315	3.3e-05	0.005871	0.000954
Arhgap36	-0.157	-0.434	0.194	0.072	0.054	-0.092	-0.107	-0.247	0.207	0.064	-0.024	0.508794	0.044097	0.414721	0.917258	0.822039	0.677887	0.684573	0.324271	0.452178	0.832892	0.92413
Arhgap39	-1.086	-0.736	-0.925	-0.248	-1.237	-1.052	-0.537	-0.463	-0.901	-0.871	-0.845	0.009233	0.051	0.027055	0.799465	0.003264	0.006536	0.214127	0.289225	0.053112	0.0692	0.035211
Arhgap4	-0.336	-0.335	-0.756	-0.463	-0.726	-0.339	1.193	1.098	1.046	0.889	1.26	0.220127	0.180796	0.007561	0.323586	0.008783	0.176472	0.0001	0.000298	0.001072	0.006308	1.8e-05
Arhgap42	-2.475	-2.913	-3.517	-0.492	-2.698	-2.438	-3.36	-2.489	-3.948	-3.053	-2.864	0.002861	0.000215	7.7e-05	0.796034	0.001212	0.001573	0.000173	0.003921	5.2e-05	0.001617	0.000511
Arhgap44	-3.035	-2.774	-2.949	-0.373	-2.424	-3.104	-2.803	-2.513	-2.643	-2.047	-2.198	0.000531	0.000539	0.000843	0.860276	0.004181	0.000157	0.001756	0.004666	0.00548	0.034931	0.007533
Arhgap5	-0.776	-1.296	-1.165	0.105	-1.118	-1.053	-0.538	-0.836	-1.104	-0.821	-0.906	0.002078	1e-06	2.2e-05	0.86864	2.9e-05	2.2e-05	0.034538	0.001528	0.00015	0.004573	0.000305
Arhgap6	-0.893	-1.085	-0.295	-0.36	-0.37	-0.483	-1.236	-1.066	-1.412	-0.908	-0.998	0.062044	0.014606	0.5467	0.735484	0.441894	0.271611	0.014411	0.034327	0.009893	0.104157	0.032863
Arhgap8	3.121	2.035	1.806	-0.764	1.891	2.187	1.467	0.721	1.473	2.09	1.197	0.007078	0.051112	0.115086	0.768654	0.093131	0.037014	0.22103	0.562514	0.261281	0.115207	0.283447
Arhgap9	-0.171	0.342	-0.445	-0.126	-0.904	-0.465	0.213	0.403	0.003	-0.064	0.249	0.724359	0.427267	0.345962	0.927067	0.051294	0.277267	0.684074	0.423899	0.995686	0.917632	0.599094
Arhgdia	-0.536	-0.434	-0.299	0.005	-0.417	-0.312	-0.54	-0.452	-0.393	-0.512	-0.326	0	2e-06	0.001221	0.986372	1.7e-05	0.000277	0	9e-06	0.000167	5e-06	0.000297
Arhgdib	-0.115	0.258	-0.108	0.104	-0.733	-0.171	0.318	0.442	0.557	-0.008	0.315	0.701068	0.333006	0.719792	0.900145	0.012336	0.527025	0.303502	0.148141	0.091736	0.983338	0.269764
Arhgdig	-3.424	-3.131	-2.437	0.394	-0.533	-1.568	-2.399	-1.854	-3.529	-1.797	-2.604	2.8e-05	2.7e-05	0.001778	0.829177	0.474427	0.022395	0.002568	0.017883	7.9e-05	0.037997	0.00059
Arhgef1	-0.375	-0.347	-0.4	0.052	-0.557	-0.531	-0.1	-0.06	-0.181	-0.303	-0.297	0.015367	0.014585	0.011069	0.904936	0.000533	0.000386	0.550532	0.727154	0.305914	0.089778	0.045963
Arhgef10	-1.807	-2.173	-2.801	0.377	-2.201	-2.478	-2.371	-2.333	-3.647	-2.155	-2.25	0.000266	6e-06	1e-06	0.708955	1.9e-05	1e-06	1e-05	1.4e-05	0	0.000178	8e-06
Arhgef10l	-0.168	-0.126	-0.662	0.184	-0.594	-0.226	-0.029	-0.133	-0.879	-0.515	-0.081	0.606742	0.673797	0.040637	0.810323	0.060447	0.44422	0.938171	0.709961	0.015411	0.166281	0.805119
Arhgef11	-0.346	-0.605	-0.596	0.133	-0.355	-0.212	-0.052	-0.174	-0.258	0.026	-0.035	0.007559	4e-06	3e-05	0.60299	0.005972	0.069572	0.715772	0.193191	0.073693	0.874351	0.786104
Arhgef17	-2.165	-2.816	-2.915	-0.392	-1.94	-2	-2.4	-2.311	-3.159	-2.291	-1.967	0.018847	0.001279	0.002404	0.869609	0.033251	0.0187	0.012936	0.017018	0.002792	0.03241	0.027992
Arhgef18	-0.187	-0.828	-1.016	-0.066	-1.279	-1.254	-0.959	-0.585	-0.515	-1.052	-1.3	0.674276	0.036574	0.020963	0.964115	0.003663	0.002298	0.033427	0.197971	0.301667	0.036957	0.00267
Arhgef19	-2.931	-3.665	-3.888	-0.848	-3.072	-2.704	-3.132	-3.046	-4.263	-3.229	-3.268	0.002955	0.000105	0.000189	0.675625	0.001828	0.00294	0.00233	0.003061	0.000188	0.004577	0.000795
Arhgef25	-3.467	-3.431	-3.799	-0.206	-2.876	-2.951	-3.169	-3.081	-4.077	-2.782	-2.581	7.5e-05	2.4e-05	2.8e-05	0.93189	0.000652	0.000206	0.000359	0.000516	3.5e-05	0.003846	0.00154
Arhgef28	-3.477	-2.762	-3.463	1.276	-1.261	-2.024	-2.101	-2.612	-3.13	-2.207	-1.972	0.000733	0.00285	0.00089	0.494449	0.193604	0.025547	0.040219	0.011953	0.005338	0.053489	0.038833
Arhgef3	1.157	1.284	1.37	0.146	0.975	1.097	0.754	1.03	0.823	0.465	0.619	8e-06	0	1e-06	0.786754	9.2e-05	5e-06	0.002422	7.8e-05	0.002088	0.084819	0.006937
Arhgef37	2.887	2.97	3.372	1.167	2.276	2.67	1.372	1.051	1.637	0.604	1.219	1.3e-05	2e-06	1e-06	0.225937	0.000296	1.2e-05	0.027409	0.090871	0.015426	0.390982	0.035412
Arhgef39	-1.68	-1.443	-2.117	-1.177	-1.92	-2.219	-2.013	-2.297	-2.052	-2.453	-1.502	0.003205	0.005399	0.000385	0.179689	0.000863	6.5e-05	0.000842	0.000195	0.001437	0.000307	0.006296
Arhgef4	-1.827	-2.034	-1.044	0.27	-1.644	-1.468	-1.42	-1.493	-1.41	-1.384	-1.687	0.004046	0.000652	0.09406	0.866007	0.008633	0.011155	0.028536	0.022185	0.044334	0.055367	0.006124
Arhgef40	-1.825	-2.173	-2.239	-0.02	-1.556	-1.609	-2.082	-2.095	-2.538	-2.083	-1.681	0.007166	0.000709	0.001467	0.992807	0.019707	0.009897	0.003519	0.003443	0.001101	0.008275	0.010596
Arhgef5	-2.273	-2.273	-2.608	0.256	-1.63	-1.746	-1.866	-1.814	-2.849	-1.718	-1.619	0.009692	0.005129	0.003857	0.919709	0.057863	0.029125	0.039395	0.04602	0.004231	0.089072	0.05446
Arhgef6	-1.185	-0.751	-1.129	-0.246	-2.13	-1.607	-0.087	-0.184	-0.591	-0.756	-0.864	0.108341	0.267883	0.129773	0.906881	0.004734	0.019451	0.920592	0.829092	0.497468	0.389559	0.232869
Arhgef7	-0.549	-0.712	-0.603	-0.49	-0.538	-0.396	-0.499	-0.562	-0.516	-0.557	-0.394	0.008785	0.000378	0.004928	0.123782	0.009851	0.037436	0.021333	0.010392	0.027595	0.021482	0.049895
Arhgef9	-2.447	-1.9	-3.165	0.341	-2.659	-2.333	-2.953	-2.666	-2.994	-2.565	-2.517	2.9e-05	0.000248	1e-06	0.782375	8e-06	1.8e-05	2e-06	1.4e-05	7e-06	0.000103	1.1e-05
Arid1a	0.034	-0.263	-0.173	0.405	-0.106	-0.082	0.199	0.019	-0.136	0.104	0	0.845713	0.081445	0.300108	0.108492	0.525136	0.59543	0.254719	0.921258	0.484287	0.607839	0.999995
Arid1b	-0.218	-0.338	-0.336	-0.007	-0.751	-0.349	0.278	0.187	-0.088	0.035	0.046	0.264034	0.059012	0.087347	0.990914	0.000287	0.051892	0.174962	0.371003	0.708478	0.892352	0.817525
Arid2	-0.069	-0.503	-0.374	0.289	-0.558	-0.395	-0.262	-0.415	-0.546	-0.37	-0.491	0.687383	0.001452	0.026405	0.301911	0.001161	0.010779	0.130159	0.01761	0.004154	0.055622	0.003086
Arid3a	-0.571	-0.482	-0.381	0.126	-0.869	-0.43	-0.373	-0.345	-0.345	-0.623	-0.416	0.114263	0.145077	0.297354	0.902436	0.016825	0.194675	0.3334	0.374161	0.415969	0.14051	0.2411
Arid3b	-0.159	-0.294	0.091	0.07	0.471	0.411	-0.234	-0.064	-0.109	0.11	-0.035	0.529476	0.194324	0.722875	0.923537	0.05626	0.071047	0.380128	0.82188	0.717105	0.724078	0.892628
Arid4b	-0.064	-0.288	-0.351	0.144	-0.478	-0.424	0.112	-0.17	-0.292	-0.183	-0.361	0.674908	0.033778	0.019847	0.637938	0.00167	0.00254	0.481765	0.27763	0.08129	0.292446	0.013052
Arid5a	2.623	2.491	2.72	0.478	2.606	1.932	1.707	1.481	1.649	1.211	0.87	0	0	0	0.309059	0	0	0	5e-06	3e-06	0.000359	0.001847
Arid5b	0.052	-0.799	-0.752	0.283	-0.178	-0.177	-0.081	-0.527	-0.862	-0.313	-0.389	0.888464	0.014582	0.035625	0.71246	0.620568	0.592486	0.841228	0.154916	0.030986	0.459393	0.259622
Arih2	-0.52	-0.544	-0.297	0.691	-0.425	-0.408	-0.307	-0.396	-0.236	-0.065	-0.277	4e-06	0	0.003991	3e-06	7.5e-05	4.6e-05	0.003783	0.000306	0.035647	0.589233	0.005096
Arl1	-0.617	-0.713	-0.645	0.259	-0.666	-0.594	-0.42	-0.569	-0.525	-0.435	-0.441	4e-06	0	2e-06	0.158026	1e-06	2e-06	0.000942	2.2e-05	0.000168	0.001929	0.000265
Arl10	-0.509	-0.436	-0.818	0.36	-1.175	-0.711	-0.58	-0.763	-0.844	-1.092	-0.779	0.069881	0.090708	0.005129	0.504594	0.000105	0.00725	0.048679	0.010748	0.008803	0.001306	0.005472
Arl11	-0.614	0.016	-0.582	-0.099	-1.141	-0.99	0.018	-0.007	-0.208	-0.144	-0.294	0.204445	0.973142	0.23255	0.950439	0.018782	0.027183	0.975348	0.990186	0.723991	0.817293	0.547455
Arl13b	-0.71	-0.769	-0.78	0.255	-0.772	-0.998	-0.564	-0.784	-0.633	-0.533	-0.677	2.4e-05	1e-06	8e-06	0.326641	6e-06	0	0.000683	9e-06	0.00042	0.003336	2.9e-05
Arl14ep	-0.587	-0.551	-0.44	0.538	-0.098	-0.399	-0.163	-0.181	-0.033	0.235	-0.013	0.000372	0.000278	0.006236	0.016343	0.533649	0.006377	0.32242	0.272293	0.867056	0.195941	0.935953
Arl15	-1.555	-1.385	-1.145	0.253	-1.677	-1.321	-1.027	-1.023	-1.045	-0.835	-0.974	0	0	4.9e-05	0.627344	0	1e-06	0.000251	0.000272	0.000468	0.005519	0.00021
Arl2	-1.067	-0.931	-0.886	-0.067	-1.001	-0.931	-1.126	-0.888	-0.781	-0.83	-0.69	0	0	0	0.849854	0	0	0	0	7e-06	4e-06	5e-06
Arl2bp	-1.157	-1.209	-0.897	0.092	-1.349	-1.057	-1.004	-0.868	-0.86	-0.927	-0.934	0	0	1.3e-05	0.838349	0	0	2e-06	2.7e-05	8e-05	4.5e-05	3e-06
Arl3	-0.779	-0.613	-0.684	-0.008	-0.849	-0.851	-1.215	-0.865	-1.075	-0.956	-0.984	0.000155	0.000862	0.000807	0.990066	4.8e-05	1.5e-05	0	6.4e-05	7e-06	6.5e-05	3e-06
Arl4a	1.048	0.992	0.753	0.227	1.177	1.087	0.748	0.628	0.568	0.82	0.562	0.000681	0.000474	0.012351	0.725454	0.000171	0.000175	0.015483	0.041245	0.087717	0.017246	0.048837
Arl4c	-0.365	-0.434	-0.243	0.066	-0.207	-0.711	-0.241	-0.265	-0.585	-0.387	-0.615	0.279187	0.158122	0.478016	0.952629	0.543776	0.022872	0.510773	0.468531	0.127483	0.331566	0.06039
Arl4d	-1.144	-1.691	-1.635	0.248	-0.527	-1.499	-0.882	-1.354	-1.381	-0.603	-0.723	0.001144	2e-06	1.8e-05	0.742487	0.113879	1.4e-05	0.012956	0.000285	0.000498	0.124191	0.028076
Arl5a	-0.043	-0.349	-0.68	0.271	-0.427	-0.488	-0.137	-0.423	-0.595	-0.361	-0.505	0.855338	0.088753	0.003593	0.53321	0.054556	0.018954	0.578478	0.071463	0.019394	0.16733	0.021411
Arl5b	0.468	-0.544	0.242	0.508	0.295	0.221	0.387	-0.216	0.067	0.346	-0.114	0.10232	0.039292	0.405197	0.294859	0.301414	0.404231	0.200281	0.488469	0.852503	0.307918	0.694976
Arl5c	2.941	3.246	2.86	2.972	2.461	2.78	2.698	3.113	2.952	2.331	2.502	0	0	0	1e-06	0	0	0	0	0	5e-06	0
Arl6	-0.738	-0.74	-0.768	-0.066	-0.932	-0.867	-0.439	-0.544	-0.213	-0.508	-0.335	0.003719	0.001669	0.002982	0.928184	0.000364	0.000346	0.089473	0.036348	0.464659	0.07845	0.163271
Arl6ip1	0.012	0.215	0.12	-0.418	0.243	0.231	-0.133	-0.018	0.026	-0.1	0.013	0.894967	0.006734	0.158778	0.000573	0.004909	0.004055	0.132887	0.852816	0.804148	0.319531	0.87962
Arl6ip4	-0.479	-0.493	-0.445	0.1	-0.607	-0.33	-0.309	-0.285	-0.15	-0.256	-0.112	0.000219	4.8e-05	0.000612	0.704108	8e-06	0.004026	0.015642	0.02565	0.28434	0.070926	0.349556
Arl6ip5	-0.192	-0.075	-0.166	-0.055	-0.421	-0.345	-0.302	-0.306	-0.541	-0.494	-0.456	0.329151	0.682111	0.40214	0.924916	0.03083	0.055009	0.140188	0.135591	0.015064	0.030988	0.017662
Arl6ip6	-0.617	-0.572	-0.573	0.265	-0.815	-0.54	-0.482	-0.561	-0.206	-0.374	-0.29	0.001637	0.001468	0.003576	0.444577	6.7e-05	0.00263	0.015186	0.005363	0.347683	0.089483	0.112556
Arl8a	-0.47	-0.339	-0.121	0.594	-0.09	-0.036	-0.078	0.033	0.305	0.305	0.261	0.001337	0.009506	0.395275	0.002949	0.527261	0.786527	0.616129	0.835948	0.054959	0.062648	0.055481
Arl8b	-0.679	-0.588	-0.275	0.191	-0.616	-0.584	-0.207	-0.263	-0.027	-0.046	-0.194	0.003978	0.006187	0.23443	0.702922	0.008037	0.006837	0.400302	0.280506	0.926202	0.878545	0.394436
Armc1	-0.719	-0.808	-0.68	0.045	-0.685	-0.672	-0.507	-0.485	-0.418	-0.346	-0.426	0	0	0	0.851201	0	0	6e-06	1.3e-05	0.000245	0.002606	3e-05
Armc10	-0.49	-0.136	-0.251	-0.252	-0.657	-0.444	-0.176	0.014	-0.055	-0.265	-0.333	0.022189	0.489661	0.241924	0.545824	0.002671	0.024592	0.444134	0.954246	0.837024	0.291577	0.107294
Armc2	-1.815	-1.365	-1.45	0.094	-2.523	-1.781	-2.095	-2.391	-1.714	-2.372	-2.616	0.04185	0.094198	0.106777	0.976148	0.005383	0.030566	0.025125	0.011493	0.09035	0.023265	0.003394
Armc3	2.499	2.927	3.502	0.649	3.329	2.736	0.984	2.001	1.958	1.605	1.514	0.003549	0.000308	0.000126	0.723866	0.000181	0.000703	0.26423	0.022771	0.038139	0.098453	0.061229
Armc5	-0.347	-0.149	-0.107	0.125	-0.042	-0.073	-0.291	0.02	0.004	0.005	0.095	0.011152	0.226414	0.43298	0.659765	0.760584	0.56256	0.039086	0.898348	0.979823	0.977182	0.482915
Armc6	-1.446	-1.58	-1.276	0.116	-1.505	-1.319	-1.277	-1.394	-0.984	-1.398	-1.237	0	0	0	0.797366	0	0	0	0	2.6e-05	0	0
Armc7	0.364	0.606	0.749	0.63	0.595	0.95	0.594	0.796	0.741	0.652	0.81	0.067724	0.001449	0.000483	0.030368	0.003559	5e-06	0.00529	0.000317	0.001428	0.006012	0.000106
Armc8	0.265	-0.04	0.286	0.097	0.485	0.36	0.212	0.118	0.211	0.316	0.194	0.155624	0.820632	0.129034	0.832698	0.010266	0.036749	0.283971	0.563091	0.331851	0.147711	0.290424
Armc9	-0.973	-0.687	-0.685	-0.113	-1.345	-1.271	-0.733	-0.803	-0.655	-0.75	-1.008	0.000225	0.003179	0.00728	0.856939	2e-06	1e-06	0.005318	0.002552	0.019508	0.010106	9.7e-05
Armcx1	-2.193	-2.223	-2.8	-1.01	-2.341	-2.06	-2.4	-1.754	-3.292	-1.809	-1.481	0.00041	0.000119	2.2e-05	0.30914	0.000179	0.00033	0.00022	0.005099	7e-06	0.009019	0.01043
Armcx2	-2.464	-2.669	-2.606	-0.11	-1.978	-2.199	-2.651	-2.221	-3.365	-2.206	-2.13	0.000667	9e-05	0.000433	0.961621	0.004763	0.000934	0.000451	0.00274	5.5e-05	0.006848	0.002118
Armcx3	-0.225	-0.412	-0.277	-0.086	-0.102	-0.226	-0.253	-0.394	-0.454	-0.397	-0.322	0.099178	0.001552	0.045314	0.786779	0.456739	0.0718	0.076142	0.006967	0.003925	0.013745	0.016497
Armcx4	-3.161	-3.251	-3.465	-0.439	-2.436	-3.149	-3.324	-2.866	-3.086	-2.783	-2.522	6.3e-05	1.1e-05	2.3e-05	0.797995	0.001205	2.1e-05	5e-05	0.000356	0.00033	0.001454	0.000667
Armcx5	-0.39	-0.371	-0.574	0.594	-0.425	-0.545	-0.296	-0.193	-0.446	-0.002	-0.462	0.036233	0.030435	0.003185	0.028379	0.022315	0.002171	0.128965	0.332304	0.034474	0.993723	0.011785
Armcx6	1.435	1.704	1.374	-0.421	1.932	1.037	0.966	0.988	0.611	0.633	0.501	0.005114	0.000447	0.007897	0.698902	0.000276	0.025243	0.064709	0.059851	0.291589	0.283315	0.309144
Arnt	-0.399	-0.521	-0.492	0.209	-0.554	-0.42	-0.108	-0.312	-0.334	-0.261	-0.295	0.000282	1e-06	2.3e-05	0.206421	3e-06	5.3e-05	0.325359	0.004684	0.004818	0.030325	0.004125
Arnt2	-1.906	-2.872	-2.75	-0.071	-1.037	-1.178	-1.944	-1.562	-2.318	-0.923	-0.993	0.036709	0.001004	0.003788	0.983549	0.250679	0.157462	0.041301	0.101838	0.024993	0.393316	0.265818
Arntl	0.094	0.114	-0.263	0.955	-0.409	-0.394	0.175	0.087	-0.305	-0.02	-0.482	0.778005	0.708163	0.420391	0.042968	0.19914	0.180385	0.623183	0.812508	0.418065	0.962705	0.122124
Arntl2	-1.942	-2.069	-2.022	-0.603	-1.117	-2.024	-2.058	-2.367	-2.289	-0.731	-1.783	0.003302	0.000799	0.002634	0.654654	0.078962	0.001074	0.002806	0.000759	0.002072	0.336474	0.005283
Arpc1a	-0.61	-0.356	-0.496	-0.04	-0.712	-0.57	-0.384	-0.222	-0.385	-0.386	-0.313	0.000344	0.016624	0.003113	0.933203	4.7e-05	0.000295	0.022562	0.189941	0.034059	0.039813	0.045471
Arpc1b	-0.086	0.056	0.112	-0.031	-0.244	0.085	-0.111	-0.045	0.04	-0.224	0.092	0.541514	0.665807	0.426415	0.943372	0.074711	0.505017	0.457492	0.772647	0.818364	0.165199	0.50875
Arpc2	-0.239	-0.032	-0.098	-0.284	-0.111	0.008	-0.188	-0.094	-0.024	-0.117	0.004	0.028019	0.756246	0.371089	0.080512	0.301766	0.935699	0.096649	0.422811	0.863388	0.361286	0.970991
Arpc3	0.159	0.414	0.3	-0.369	0.073	0.133	-0.108	0.036	0.031	-0.371	-0.185	0.400843	0.017038	0.112176	0.225038	0.701819	0.442345	0.601517	0.868488	0.896297	0.089607	0.316791
Arpc4	-0.424	-0.139	-0.202	-0.176	-0.436	-0.273	-0.326	-0.191	-0.179	-0.493	-0.278	0.000486	0.18692	0.081393	0.384829	0.00034	0.011096	0.007603	0.113313	0.173687	0.000462	0.014233
Arpc5	-0.121	-0.082	0.205	-0.053	0.521	0.433	-0.185	-0.079	0.102	0.044	0.143	0.371624	0.510888	0.131181	0.882821	0.000268	0.000889	0.192799	0.594646	0.522433	0.798237	0.280326
Arpc5l	-0.618	-0.429	-0.399	0.348	-0.525	-0.431	-0.173	0.109	0.319	0.24	0.14	0.000669	0.007735	0.023415	0.209708	0.002964	0.007803	0.347312	0.563168	0.103375	0.235868	0.41472
Arpp19	-0.876	-0.669	-0.761	-0.19	-0.866	-0.674	-0.469	-0.421	-0.409	-0.45	-0.387	0	0	0	0.270445	0	0	5.9e-05	0.000252	0.000753	0.000385	0.000296
Arrb1	-1.671	-1.534	-1.626	-0.075	-2.186	-1.916	-0.496	-0.477	-0.689	-0.64	-0.862	0.001225	0.001192	0.001814	0.964289	5.1e-05	0.000104	0.347539	0.369167	0.225889	0.272175	0.072822
Arrb2	-0.294	-0.069	-0.247	0.128	-0.257	-0.206	0.041	0.207	0.246	0.178	0.103	0.104231	0.685403	0.176854	0.756433	0.152115	0.214442	0.845118	0.282706	0.239143	0.410035	0.574277
Arrdc1	0.043	0.109	0.153	0.163	-0.258	0.062	-0.115	0.039	0.114	0.054	0.089	0.820293	0.520965	0.406179	0.674429	0.151546	0.718615	0.564708	0.851171	0.600237	0.817013	0.63111
Arrdc2	-0.202	0.013	-0.053	0.765	-0.476	-0.334	0.151	0.219	0.289	0.167	0.145	0.384095	0.954843	0.827324	0.02193	0.037729	0.112694	0.550836	0.375989	0.276575	0.55171	0.530711
Arrdc3	0.228	0.344	-0.241	-0.781	-1.006	-0.237	0.732	0.537	0.339	0.179	0.226	0.616984	0.401459	0.596512	0.297772	0.023446	0.568369	0.114964	0.25431	0.517764	0.751576	0.615253
Arrdc4	0.072	-0.32	0.629	0.427	0.132	0.674	-0.492	-0.23	0.587	-0.079	0.273	0.88606	0.465869	0.187415	0.671954	0.787862	0.120495	0.329891	0.66284	0.284338	0.899002	0.568629
Arsa	-0.95	-0.726	-0.877	-0.384	-1.064	-0.832	-0.814	-0.729	-0.791	-0.696	-0.721	3e-05	0.000308	0.000113	0.263342	5e-06	6.2e-05	0.000354	0.001205	0.001047	0.004721	0.000646
Arsb	-0.572	-0.7	-0.87	-1.067	-1.29	-0.945	-0.864	-0.771	-1.106	-1.013	-0.751	0.024869	0.00346	0.001223	0.003162	7e-06	0.00017	0.001664	0.004595	0.000252	0.00099	0.00321
Arsg	-0.546	-0.633	-1.071	0.084	-1.382	-1.118	-0.781	-0.593	-0.98	-0.539	-0.744	0.153553	0.071299	0.006905	0.945627	0.000579	0.002238	0.051042	0.140313	0.024234	0.229987	0.046221
Arsi	1.078	0.894	-0.85	-1.056	0.563	-0.171	-0.495	-0.133	-2.971	-0.648	-2.14	0.3044	0.352804	0.423284	0.621013	0.596296	0.865005	0.67255	0.913255	0.012828	0.614157	0.036179
Arsj	-1.456	-1.887	-1.47	-0.161	-0.64	-1.097	-2.043	-1.918	-2.152	-1.193	-1.612	0.159652	0.04756	0.159607	0.963127	0.541552	0.249265	0.059489	0.077769	0.067385	0.331648	0.109068
Arsk	-0.79	-0.625	-0.817	-0.244	-1.295	-0.735	-0.161	-0.05	-0.231	-0.383	-0.305	0.027854	0.056664	0.025017	0.764768	0.000563	0.026418	0.687255	0.90483	0.587706	0.367897	0.390352
Art2a-ps	5.285	3.889	5.105	3.434	4.852	4.963	4.481	3.856	5.129	3.685	4.585	2.1e-05	0.000363	4.6e-05	0.036908	6.7e-05	1.6e-05	0.000303	0.001547	0.000138	0.005741	9.7e-05
Arv1	-0.227	-0.672	-0.104	0.782	0.015	-0.655	0.165	-0.218	0.198	0.318	-0.281	0.440082	0.013047	0.731456	0.073437	0.960928	0.015829	0.609004	0.490989	0.567455	0.358879	0.327716
Arvcf	-1.912	-1.664	-1.492	0.017	-2.407	-1.9	-1.379	-1.199	-1.269	-1.345	-1.264	1e-06	2e-06	6.9e-05	0.987672	0	0	0.000233	0.001138	0.001274	0.001014	0.000293
Arxes1	-3.317	-2.051	-2.333	-0.704	-3.426	-2.722	-2.796	-1.532	-2.509	-2.759	-2.204	6.2e-05	0.004121	0.003288	0.660592	3.8e-05	0.000269	0.00075	0.054698	0.004126	0.002468	0.003746
Arxes2	-2.805	-3.585	-2.909	-1.611	-2.024	-2.25	-2.421	-2.283	-4.343	-2.225	-1.908	0.004654	0.000162	0.003909	0.332798	0.03557	0.012702	0.017374	0.0251	0.000173	0.048929	0.042921
As3mt	-0.33	0.37	-0.994	-0.296	-1.344	-1.142	0.019	0.899	0.075	0.156	-0.04	0.555993	0.467587	0.073495	0.826531	0.015071	0.024964	0.976209	0.119479	0.915362	0.826302	0.945442
Asah1	-0.125	0.052	-0.272	-0.359	-0.605	-0.292	0.027	0.032	-0.181	-0.335	-0.188	0.574463	0.801455	0.216013	0.341748	0.006427	0.144686	0.915992	0.900234	0.481746	0.189778	0.386208
Asah2	2.042	1.681	1.773	-0.258	1.794	1.574	1.3	1.385	1.418	1.204	0.919	0	0	0	0.674429	0	0	6.2e-05	2.7e-05	5.1e-05	0.000606	0.001607
Asap1	-0.837	-1.114	-0.858	0.151	-1.143	-0.913	-0.634	-0.784	-0.691	-0.514	-0.7	7.8e-05	0	7.2e-05	0.725828	1e-06	7e-06	0.002493	0.000291	0.002214	0.024667	0.00047
Asap2	-1.855	-2.001	-1.753	-0.427	-1.927	-1.681	-1.866	-1.739	-1.841	-1.723	-1.358	0	0	0	0.380755	0	0	0	0	0	2e-06	6e-06
Asap3	1.158	-0.099	1.179	-0.687	1.778	0.992	-0.534	-0.17	-0.668	0.522	0.413	0.38934	0.939212	0.383822	0.835382	0.178709	0.4218	0.722759	0.913255	0.678933	0.757929	0.762922
Asb1	-0.865	-1.16	-1.091	0.504	-0.557	-0.767	-0.851	-0.894	-0.986	-0.58	-0.913	2.6e-05	0	1e-06	0.069894	0.003454	4.5e-05	5.3e-05	2.8e-05	1.8e-05	0.008551	6e-06
Asb13	2.372	2.457	2.375	0.009	2.371	2.289	2.156	2.163	2.219	2.156	1.927	0	0	0	0.989575	0	0	0	0	0	0	0
Asb3	-0.39	-0.182	-0.222	-0.014	-0.334	-0.306	-0.121	-0.213	0.014	-0.21	-0.31	0.006587	0.155438	0.116347	0.977376	0.017735	0.019136	0.423644	0.149077	0.937642	0.202208	0.024253
Asb4	-1.766	-1.958	-2.183	-0.939	-2.168	-2.724	-2.336	-2.06	-3.104	-2.264	-1.859	0.02556	0.007769	0.007368	0.541464	0.006674	0.000403	0.005404	0.013691	0.000781	0.014696	0.016494
Asb5	-0.192	-1.086	0.633	1.741	0.3	-0.623	-0.169	-0.621	-0.228	-1.774	-1.18	0.813125	0.125972	0.421317	0.151294	0.705911	0.384668	0.851079	0.460791	0.813749	0.05063	0.11718
Asb7	-0.47	-0.523	-0.446	0.17	-0.554	-0.33	-0.402	-0.401	-0.462	-0.286	-0.309	0.001214	0.000139	0.002267	0.530406	0.00019	0.0113	0.006614	0.007019	0.003936	0.078865	0.02349
Asb8	-0.351	-0.242	-0.161	-0.129	-0.358	-0.411	-0.387	-0.316	-0.301	-0.377	-0.433	0.006051	0.03557	0.20258	0.610028	0.00496	0.000706	0.003828	0.01701	0.034059	0.010813	0.000713
Ascc1	-0.597	-0.072	-0.376	-0.035	-0.815	-0.685	-0.374	-0.109	-0.322	-0.18	-0.278	0.027701	0.778743	0.166883	0.969928	0.00322	0.007045	0.18748	0.721004	0.303082	0.586184	0.295947
Ascc2	-0.266	-0.533	-0.276	0.459	-0.188	-0.229	0.032	-0.154	-0.041	0.088	0.054	0.111177	0.000912	0.101626	0.065206	0.258259	0.135817	0.870208	0.392318	0.846802	0.672164	0.753623
Ascc3	1.573	1.075	1.309	0.435	1.568	1.428	1.258	1.013	1.049	1.341	1.239	0	5e-06	1e-06	0.245183	0	0	3e-06	8e-05	0.000125	5e-06	1e-06
Asf1a	-0.086	-0.642	0.336	0.347	0.534	0.429	-0.306	-0.364	-0.047	0.039	0.005	0.821054	0.054902	0.3623	0.648591	0.138621	0.199141	0.435559	0.351151	0.919445	0.935622	0.98922
Asf1b	-1.661	-1.579	-1.772	-1.468	-1.641	-1.708	-1.769	-1.898	-1.675	-2.17	-1.393	1.7e-05	9e-06	9e-06	0.003034	2e-05	3e-06	1e-05	4e-06	6.8e-05	2e-06	0.000125
Ash1l	-0.089	-0.626	-0.461	0.364	-0.439	-0.349	0.154	-0.148	-0.321	0.009	-0.242	0.656339	0.000807	0.020215	0.258728	0.023977	0.050863	0.463378	0.483399	0.147875	0.972958	0.20225
Ash2l	-0.774	-0.681	-0.694	0.128	-0.864	-0.63	-0.536	-0.441	-0.496	-0.398	-0.442	0	0	1e-06	0.586877	0	1e-06	5.3e-05	0.000627	0.000362	0.004518	0.000278
Asic1	-0.771	-1.333	-0.853	-0.253	-1.005	-1.162	-0.838	-1.364	-0.821	-0.603	-1.36	0.0073	5e-06	0.00378	0.674062	0.000667	4.6e-05	0.005383	2.5e-05	0.010869	0.067324	8e-06
Asl	-0.388	-0.193	-0.1	0.329	-0.529	-0.332	-0.235	-0.2	-0.077	-0.313	-0.203	0.070677	0.328505	0.651839	0.387855	0.0145	0.091795	0.303544	0.387101	0.769472	0.21341	0.338368
Asna1	-0.466	-0.353	-0.092	0.074	-0.379	-0.338	-0.14	-0.073	0.152	-0.016	-0.031	0.000571	0.003471	0.478389	0.81085	0.003798	0.00518	0.302402	0.603198	0.304918	0.923783	0.813536
Asns	-1.233	-1.648	-1.255	1.478	0.038	-0.635	-0.712	-1.017	-0.478	0.476	-0.137	0.022812	0.001361	0.02249	0.065041	0.945166	0.19829	0.209671	0.072026	0.449393	0.461778	0.805401
Asnsd1	-0.686	-0.382	-0.473	-0.038	-0.75	-0.558	-0.126	0.033	0	-0.058	-0.03	0.000297	0.020408	0.009905	0.949145	9.4e-05	0.001142	0.516047	0.874003	0.998957	0.800729	0.870049
Aspm	-1.371	-1.807	-2.428	-1.25	-1.915	-2.365	-2.544	-2.758	-2.832	-2.039	-2.207	0.005191	0.000131	1e-05	0.083369	0.000182	3e-06	5e-06	1e-06	3e-06	0.0005	1.8e-05
Aspn	-3.089	-2.36	-5.26	-2.025	-3.633	-3.905	-1.77	-3.993	-5.583	-3.151	-3.033	0.012245	0.035059	9.1e-05	0.333734	0.003528	0.000907	0.166175	0.002399	0.000132	0.027304	0.011599
Aspscr1	-0.601	-0.298	-0.377	0.234	-0.559	-0.35	-0.342	-0.164	-0.215	-0.156	-0.168	4.1e-05	0.016196	0.006476	0.302385	0.000103	0.0055	0.015319	0.247765	0.158399	0.325798	0.197921
Asrgl1	-1.589	-1.552	-1.561	-0.567	-1.684	-1.463	-1.86	-1.585	-1.959	-1.775	-1.448	4e-06	1e-06	7e-06	0.256755	1e-06	4e-06	0	7e-06	1e-06	5e-06	9e-06
Aste1	-0.436	-0.745	-0.133	0.52	-0.161	-0.767	-0.298	-0.396	-0.08	0.078	-0.358	0.028166	0.000134	0.511119	0.080592	0.418229	0.000103	0.151832	0.056914	0.741866	0.755854	0.062891
Astn2	-1.611	-1.805	-1.783	-1.328	-1.631	-0.316	-1.5	-2.154	-2.56	-2.02	-0.364	0.168703	0.092712	0.131231	0.567425	0.15998	0.778902	0.225268	0.079819	0.054152	0.139905	0.761673
Asun	-0.784	-0.882	-0.645	0.215	-0.855	-0.828	-0.771	-0.864	-0.642	-0.603	-0.721	2.3e-05	1e-06	0.000349	0.500389	6e-06	3e-06	4.5e-05	9e-06	0.001005	0.002598	4.6e-05
Asxl1	-0.844	-1.168	-0.9	0.052	-1.009	-0.867	-0.592	-0.663	-0.76	-0.527	-0.682	3e-06	0	1e-06	0.907643	0	0	0.000555	0.000152	6e-05	0.00465	4e-05
Asxl2	0.137	-0.355	-0.069	0.333	-0.258	-0.196	0.556	0.236	0.164	0.334	0.171	0.463084	0.036584	0.719294	0.28155	0.158743	0.246454	0.004801	0.227893	0.448548	0.121229	0.349273
Asxl3	-2.221	-2.266	-2.059	0.502	-2.467	-1.665	-2.248	-2.294	-2.68	-2.345	-1.269	0.020698	0.010676	0.033687	0.83127	0.01043	0.057631	0.024777	0.022619	0.013747	0.035597	0.171078
Atad1	0.08	0.034	0.084	0.066	0.121	0.058	0.049	0.006	0.127	0.199	0.067	0.423539	0.715896	0.405886	0.774142	0.217347	0.526487	0.657127	0.959463	0.2684	0.086562	0.503085
Atad2	-1.011	-1.395	-1.26	-0.507	-1.166	-1.497	-1.063	-1.202	-0.976	-0.935	-1.004	0.000601	2e-06	5.1e-05	0.278363	0.000106	1e-06	0.000521	0.000125	0.002532	0.00498	0.000466
Atad2b	0.537	0.27	0.242	0.639	-0.058	0.058	0.661	0.413	0.28	0.288	0.216	0.001394	0.067806	0.135718	0.005555	0.724599	0.703356	0.000219	0.015706	0.127721	0.12523	0.168462
Atad3a	-1.405	-1.572	-0.971	0.509	-1.129	-1.295	-1.092	-0.91	-0.675	-0.573	-0.681	0	0	1.1e-05	0.080592	1e-06	0	2e-06	3.8e-05	0.002598	0.012173	0.000595
Atad5	-0.853	-1.345	-1.358	-0.604	-0.932	-1.182	-0.96	-1.194	-1.026	-0.943	-0.927	0.005073	1e-05	4.3e-05	0.206866	0.002289	7.3e-05	0.002648	0.000293	0.002811	0.00749	0.001986
Atat1	-0.601	-0.866	-0.597	0.523	-0.856	-0.597	-1.007	-0.446	-0.714	-0.868	-0.874	0.002317	9e-06	0.002776	0.065007	4e-05	0.001144	6e-06	0.026104	0.001291	0.00022	1.9e-05
Ate1	-0.83	-0.879	-0.725	-0.025	-0.975	-0.881	-0.406	-0.435	-0.466	-0.425	-0.526	1e-06	0	8e-06	0.956546	0	0	0.006965	0.004159	0.00429	0.01118	0.000324
Atf1	-0.338	-0.384	-0.319	0.427	-0.295	-0.264	0.026	0.047	0	0.237	0.212	0.020882	0.004855	0.030978	0.045152	0.041157	0.048753	0.880566	0.775635	0.998886	0.16209	0.13255
Atf2	-0.495	-0.668	-0.52	0.158	-0.645	-0.594	-0.203	-0.327	-0.302	-0.149	-0.32	0.000312	1e-06	0.000214	0.526439	8e-06	9e-06	0.133731	0.016743	0.038804	0.331154	0.012053
Atf3	0.068	0.189	0.539	0.441	0.83	0.741	0.343	0.341	0.604	0.436	0.627	0.822689	0.476962	0.064027	0.386301	0.004664	0.00627	0.259908	0.265021	0.0641	0.195291	0.026083
Atf4	-0.21	-0.351	0.123	1.297	0.464	0.211	0.296	0.238	0.607	0.861	0.754	0.34582	0.083618	0.588785	5.9e-05	0.035381	0.300839	0.203344	0.312877	0.016111	0.001276	0.000834
Atf5	-1.676	-1.721	-1.661	0.8	-0.978	-1.004	-0.647	-0.726	-0.69	0.058	-0.013	1.7e-05	2e-06	2.5e-05	0.141641	0.005966	0.002624	0.076643	0.04816	0.08245	0.899991	0.974391
Atf6	-0.133	-0.193	-0.394	-0.206	-0.34	-0.386	0.259	0.087	-0.174	-0.119	-0.051	0.611095	0.412234	0.125448	0.711498	0.178709	0.099033	0.342845	0.764213	0.56586	0.711612	0.845342
Atf6b	0.06	0.122	-0.032	-0.105	-0.202	0.036	0.09	0.178	0.205	0.026	0.179	0.607822	0.241343	0.790397	0.661798	0.07378	0.740984	0.464794	0.137079	0.113208	0.862788	0.105695
Atf7	0.521	-0.548	-0.076	0.104	-0.138	-0.042	0.848	0.197	0.109	0.496	0.192	0.049367	0.025068	0.785562	0.884978	0.607898	0.868036	0.002878	0.494115	0.735477	0.10855	0.468162
Atf7ip	0.501	-0.073	-0.017	-0.18	0.08	-0.049	0.969	0.601	0.335	0.694	0.438	0.005223	0.658644	0.92861	0.611227	0.656219	0.769396	3e-06	0.001587	0.091793	0.001058	0.011237
Atg10	-0.339	-0.204	-0.134	0.347	-0.445	-0.413	0.166	0.289	0.552	0.561	0.329	0.062085	0.221986	0.469347	0.247179	0.015076	0.014844	0.396035	0.130401	0.008095	0.009275	0.063096
Atg101	-0.793	-0.462	-0.449	0.059	-0.708	-0.533	-0.474	-0.386	-0.395	-0.32	-0.411	0.000163	0.01115	0.024455	0.917762	0.000568	0.004055	0.021112	0.059886	0.075362	0.161574	0.03186
Atg12	-0.089	-0.035	0.087	0.427	-0.092	-0.062	0.234	0.255	0.269	0.42	0.3	0.585731	0.816975	0.592567	0.073518	0.570483	0.678775	0.160813	0.127494	0.137911	0.024618	0.052952
Atg13	0.211	0.39	0.23	0.241	-0.028	0.029	0.34	0.44	0.267	0.273	0.286	0.375471	0.071748	0.33611	0.615997	0.909127	0.899607	0.17042	0.075924	0.330186	0.328861	0.214728
Atg14	-0.12	-0.075	-0.042	0.253	-0.46	-0.322	0.557	0.448	0.368	0.48	0.366	0.570614	0.699906	0.847634	0.52836	0.025848	0.08904	0.010792	0.039081	0.118098	0.046847	0.068422
Atg16l1	0.288	0.328	0.415	0.288	0.377	0.278	0.365	0.542	0.596	0.419	0.37	0.065896	0.023253	0.010228	0.270451	0.016533	0.054068	0.026545	0.001486	0.00113	0.022846	0.016442
Atg16l2	-0.957	-0.822	-0.73	0.668	-1.208	-0.777	-0.972	-0.901	-0.805	-1.127	-0.743	0.004398	0.007232	0.028467	0.204878	0.000459	0.011194	0.005383	0.009691	0.030195	0.00396	0.020885
Atg2a	-0.439	-0.544	-0.294	0.313	-0.597	-0.245	-0.242	-0.266	-0.359	-0.236	-0.16	0.005419	0.0003	0.059348	0.206866	0.000265	0.08376	0.134912	0.099992	0.040366	0.191296	0.291606
Atg2b	-1.089	-1.342	-1.025	0.409	-1.255	-1.223	-0.354	-0.59	-0.53	-0.269	-0.646	3e-05	0	8.8e-05	0.309059	3e-06	1e-06	0.154236	0.018353	0.048015	0.337289	0.006072
Atg3	-0.152	-0.048	-0.094	0.35	-0.312	-0.181	0.038	-0.016	0.008	-0.027	0.105	0.179405	0.655107	0.413706	0.035248	0.00675	0.08141	0.771058	0.907177	0.955247	0.856126	0.348921
Atg4a	0.109	0.236	0.198	0.231	0.104	0.192	0.553	0.636	0.414	0.547	0.296	0.551724	0.149016	0.272902	0.50092	0.56603	0.243655	0.003994	0.001146	0.042044	0.010006	0.089738
Atg4b	-0.391	-0.381	-0.287	0.211	-0.444	-0.382	-0.208	-0.228	-0.07	-0.119	-0.183	0.000379	0.000182	0.007452	0.205732	7.7e-05	0.000194	0.05469	0.036341	0.5704	0.334779	0.069896
Atg4d	0.021	-0.033	0.362	0.348	0.323	0.244	0.286	0.163	0.493	0.398	0.437	0.883009	0.795763	0.008473	0.082853	0.015784	0.046769	0.040102	0.248922	0.001489	0.011461	0.001229
Atg5	-0.511	-0.344	-0.262	0.173	-0.606	-0.41	-0.006	0.028	0.171	0.077	0.036	0.000906	0.011823	0.077381	0.547203	0.000124	0.003291	0.970997	0.869677	0.31514	0.674336	0.812886
Atg7	-0.8	-0.432	-0.451	0.128	-0.862	-0.771	-0.147	-0.029	-0.065	-0.036	-0.216	0.007745	0.109046	0.129074	0.867676	0.004192	0.005566	0.65574	0.933612	0.861496	0.926752	0.462982
Atg9a	-0.22	-0.378	-0.259	0.043	-0.546	-0.393	-0.003	-0.136	-0.045	-0.052	-0.127	0.139746	0.006821	0.085227	0.922528	0.000506	0.005298	0.987573	0.398324	0.806917	0.783161	0.392638
Atg9b	-2.059	-2.07	-1.238	-0.313	-2.775	-2.173	-2.45	-3.054	-2.815	-2.247	-2.51	0.035719	0.02203	0.208844	0.911527	0.005326	0.017056	0.017376	0.003677	0.011759	0.049458	0.00952
Athl1	0.762	0.764	0.42	-0.109	0.665	0.539	0.269	0.405	0.264	0.486	0.351	7e-06	1e-06	0.006768	0.745034	4.8e-05	0.000257	0.085465	0.01106	0.122133	0.006325	0.017305
Atic	-1.236	-1.39	-1.126	-0.258	-1.117	-1.309	-0.993	-1.115	-0.794	-0.782	-1	0	0	0	0.381135	0	0	1e-06	0	8.4e-05	0.00016	0
Atl1	-1.833	-1.713	-2.768	0.001	-2.081	-1.849	-2.154	-1.197	-2.012	-1.538	-1.497	4.9e-05	3.5e-05	0	0.999047	7e-06	1.3e-05	7e-06	0.006546	5.8e-05	0.001916	0.000416
Atl2	-0.653	-0.789	-0.698	0.137	-0.912	-0.668	-0.151	-0.131	-0.106	-0.154	-0.209	3e-06	0	1e-06	0.571598	0	0	0.240341	0.315498	0.458991	0.283315	0.078115
Atl3	0.087	-0.235	-0.24	-0.171	-0.246	-0.269	0.031	-0.174	-0.358	-0.136	-0.222	0.571712	0.090383	0.116445	0.570672	0.101433	0.054195	0.860998	0.280457	0.03759	0.455911	0.130394
Atm	0.893	0.125	0.716	-0.488	0.57	0.196	0.358	0.005	0.021	0.152	-0.237	0.019313	0.725489	0.061654	0.500389	0.12844	0.580712	0.377673	0.990952	0.965729	0.751497	0.533952
Atn1	-0.888	-1.199	-1.074	0.194	-0.806	-0.58	-0.619	-0.729	-0.777	-0.586	-0.365	0.000535	2e-06	6.7e-05	0.714519	0.001346	0.010634	0.015487	0.005029	0.005311	0.0391	0.120401
Atoh8	-2.902	-3.088	-2.413	-0.704	-1.673	-2.168	-3.567	-2.427	-2.353	-1.787	-1.669	0.003535	0.000881	0.014899	0.745814	0.080887	0.015998	0.000728	0.017622	0.031861	0.113099	0.075517
Atox1	-0.071	0.304	0.179	0.39	-0.25	-0.044	0.297	0.491	0.62	0.072	0.288	0.714141	0.074475	0.340684	0.187924	0.174149	0.807274	0.126941	0.012795	0.003816	0.761041	0.110443
Atp10a	2.945	1.981	2.248	-0.126	2.639	2.412	2.017	1.45	1.548	1.758	1.599	0	1.7e-05	1.4e-05	0.925237	1e-06	1e-06	7.8e-05	0.003061	0.003172	0.001346	0.000595
Atp10d	0.284	-0.03	0.519	0.425	-0.668	-0.063	0.313	0.218	-0.118	-0.113	0.191	0.389096	0.925571	0.11564	0.495742	0.040105	0.840876	0.372011	0.543291	0.768866	0.787576	0.564207
Atp11a	-0.625	-1.189	-0.902	-0.232	-0.508	-0.6	-0.69	-0.871	-1.066	-0.71	-0.736	0.004173	0	0.000113	0.586709	0.017124	0.003024	0.002541	0.000231	3.9e-05	0.005009	0.000699
Atp11b	0.451	0.075	0.309	0.055	0.512	0.129	0.217	0.125	0.071	0.179	0.073	0.001902	0.566109	0.030183	0.884654	0.000505	0.317013	0.139344	0.405815	0.676687	0.278688	0.606697
Atp11c	-0.798	-0.978	-0.852	-0.081	-0.722	-0.754	-0.682	-0.741	-0.672	-0.43	-0.672	0.002052	7.9e-05	0.001277	0.910402	0.004548	0.001627	0.009829	0.005515	0.017892	0.139403	0.006758
Atp13a1	1.097	0.898	1.026	0.089	1.129	0.868	0.672	0.697	0.757	0.746	0.502	6e-06	3.3e-05	2.4e-05	0.876222	4e-06	6.1e-05	0.00355	0.002679	0.00236	0.003739	0.017747
Atp13a2	-0.082	0.371	0.065	0.148	-0.211	-0.229	0.353	0.676	0.591	0.554	0.408	0.754635	0.110792	0.806206	0.808128	0.406005	0.329202	0.187008	0.012244	0.040418	0.062071	0.098153
Atp13a3	-1.605	-1.739	-1.388	0.029	-1.633	-1.671	-1.461	-1.62	-1.623	-1.373	-1.582	1e-06	0	1.6e-05	0.976939	1e-06	0	9e-06	2e-06	5e-06	0.000103	1e-06
Atp1a1	-0.728	-0.791	-0.783	-0.281	-0.79	-0.804	-0.612	-0.562	-0.392	-0.427	-0.446	3.4e-05	2e-06	1.6e-05	0.298414	1e-05	2e-06	0.000485	0.00123	0.030526	0.022831	0.005111
Atp1a3	-0.833	-0.291	-0.791	-0.108	-1.527	-1.185	-1.176	-1.189	-1.323	-1.214	-1.11	0.129024	0.570573	0.153797	0.952476	0.006278	0.020395	0.041139	0.039857	0.034037	0.058753	0.038612
Atp1b1	-0.558	-1.051	0.245	0.752	0.321	-0.365	-0.521	-0.804	0.817	-0.104	-0.257	0.302524	0.034364	0.659266	0.452362	0.557515	0.464938	0.367544	0.156313	0.186144	0.882933	0.638809
Atp2a2	-0.838	-1.068	-0.873	0.246	-0.708	-0.85	-0.906	-1.059	-0.947	-0.748	-0.771	7e-06	0	5e-06	0.406799	7.5e-05	1e-06	3e-06	0	5e-06	0.00024	1.5e-05
Atp2a3	-1.395	-1.476	-0.43	-0.974	-1.664	-2.377	-1.851	-1.61	-1.1	-1.566	-2.019	0.05284	0.02629	0.559074	0.472595	0.02104	0.000675	0.014822	0.03363	0.182327	0.0627	0.00498
Atp2b1	0.019	-0.06	-0.029	0.145	-0.335	-0.301	0.413	0.15	0.023	0.081	0.04	0.947369	0.811491	0.917634	0.821447	0.201663	0.2141	0.135815	0.606423	0.945022	0.812282	0.885091
Atp2b4	-2.062	-3.026	-3.312	0.752	-2.261	-2.715	-3.427	-3.544	-4.15	-2.39	-3.232	0.001157	2e-06	3e-06	0.52174	0.000415	1.4e-05	2e-06	1e-06	0	0.00113	2e-06
Atp2c1	-0.23	-0.421	-0.418	0.096	-0.641	-0.373	-0.146	-0.166	-0.275	-0.236	-0.311	0.078657	0.000823	0.002382	0.745043	1.1e-05	0.002786	0.295093	0.231398	0.063928	0.122759	0.015946
Atp5a1	-0.609	-0.519	-0.387	-0.082	-0.645	-0.617	-0.721	-0.68	-0.54	-0.707	-0.685	7e-06	1.9e-05	0.002106	0.765153	3e-06	1e-06	1e-06	2e-06	0.000165	5e-06	0
Atp5b	-0.745	-0.765	-0.584	-0.14	-0.732	-0.703	-0.572	-0.545	-0.386	-0.48	-0.501	0	0	4e-06	0.504396	0	0	6e-06	1.5e-05	0.002215	0.000339	1.9e-05
Atp5c1	-0.628	-0.459	-0.361	-0.06	-0.624	-0.531	-0.327	-0.323	-0.185	-0.289	-0.297	0.000398	0.003558	0.033233	0.900972	0.000398	0.000983	0.060725	0.065424	0.339324	0.138274	0.066624
Atp5d	-0.846	-0.519	-0.615	0.012	-0.855	-0.656	-0.789	-0.518	-0.561	-0.74	-0.459	3.6e-05	0.003157	0.00173	0.986372	2.9e-05	0.000325	0.000145	0.008902	0.008504	0.00102	0.012439
Atp5e	-0.625	-0.296	-0.259	-0.058	-0.564	-0.438	-0.339	-0.357	-0.276	-0.379	-0.283	0.002126	0.098974	0.189498	0.919426	0.004825	0.016649	0.098653	0.082447	0.221847	0.098333	0.137921
Atp5f1	-0.399	-0.199	-0.163	-0.027	-0.372	-0.371	-0.291	-0.233	-0.124	-0.317	-0.202	8.1e-05	0.020492	0.082265	0.920903	0.000183	7e-05	0.003508	0.018219	0.247701	0.004365	0.026381
Atp5g1	-1.176	-1.042	-0.945	0.048	-0.97	-0.826	-1.051	-0.735	-0.607	-0.81	-0.555	0	0	1e-06	0.919848	1e-06	2e-06	0	7.4e-05	0.001505	7.8e-05	0.000904
Atp5g3	-0.843	-0.69	-0.566	-0.207	-0.766	-0.681	-0.664	-0.564	-0.406	-0.583	-0.52	0	0	1.2e-05	0.274813	0	0	1e-06	1.7e-05	0.002004	4.5e-05	1.9e-05
Atp5h	-0.568	-0.351	-0.557	-0.065	-0.67	-0.723	-0.443	-0.277	-0.402	-0.446	-0.382	0.004065	0.04712	0.00528	0.906067	0.000836	0.00015	0.028073	0.170917	0.065401	0.047265	0.041526
Atp5j	-0.519	-0.413	-0.372	-0.031	-0.546	-0.496	-0.575	-0.314	-0.24	-0.464	-0.377	1.1e-05	8.1e-05	0.000937	0.919276	5e-06	6e-06	3e-06	0.005389	0.044712	0.000341	0.000503
Atp5j2	-0.607	-0.297	-0.496	-0.213	-0.69	-0.51	-0.384	-0.303	-0.365	-0.542	-0.251	4.7e-05	0.018364	0.000667	0.374262	7e-06	0.000154	0.007832	0.034589	0.01843	0.001016	0.05783
Atp5k	-0.608	-0.317	-0.24	-0.325	-0.572	-0.623	-0.481	-0.299	-0.298	-0.451	-0.372	0.000557	0.038674	0.153264	0.232941	0.00099	0.000162	0.00674	0.08714	0.116547	0.021445	0.02285
Atp5l	-0.623	-0.073	-0.332	0.107	-0.649	-0.255	-0.133	0.058	-0.349	-0.571	-0.363	0.030476	0.788963	0.251623	0.894396	0.023872	0.334492	0.679193	0.861932	0.293134	0.088855	0.194871
Atp5o	-0.294	-0.12	-0.177	-0.19	-0.306	-0.289	-0.138	-0.169	-0.034	-0.143	-0.142	0.016709	0.280496	0.149831	0.374842	0.012562	0.011247	0.285161	0.188525	0.823094	0.319658	0.232312
Atp5s	-1.235	-1.107	-1.236	0.15	-1.533	-1.18	-1.081	-0.78	-0.61	-0.61	-0.819	3.3e-05	4.3e-05	4.2e-05	0.81972	1e-06	2e-05	0.000298	0.006846	0.046561	0.053064	0.002556
Atp5sl	-0.21	0.035	-0.215	0.241	-0.407	-0.465	0.062	0.245	-0.124	0.234	-0.009	0.369132	0.874999	0.360535	0.607738	0.076924	0.030276	0.816635	0.323237	0.658014	0.396801	0.973498
Atp6ap1	-0.578	-0.358	-0.38	-0.297	-0.608	-0.409	-0.336	-0.245	-0.126	-0.187	-0.17	0.000644	0.016201	0.020672	0.267468	0.000347	0.006906	0.045613	0.146885	0.505128	0.326601	0.28033
Atp6ap2	-0.623	-0.468	-0.404	-0.133	-0.63	-0.362	-0.22	-0.09	0.01	-0.251	-0.045	5.5e-05	0.000602	0.00591	0.654905	4.4e-05	0.006494	0.137848	0.559577	0.955402	0.127655	0.755037
Atp6v0a1	-2.288	-2.1	-1.735	-0.439	-1.834	-1.652	-1.863	-1.828	-1.715	-1.686	-1.435	2e-06	2e-06	0.000138	0.599334	5.1e-05	7.3e-05	6.8e-05	9.3e-05	0.000469	0.000828	0.000716
Atp6v0a2	0.744	0.703	0.446	0.069	0.485	0.296	0.648	0.617	0.415	0.508	0.322	1e-06	0	0.000896	0.822289	0.000291	0.012037	9e-06	2.1e-05	0.004231	0.000894	0.009737
Atp6v0b	-0.122	-0.088	0.345	0.314	0.16	0.191	-0.092	-0.045	0.254	0.021	0.076	0.577809	0.661769	0.112167	0.418074	0.458747	0.335678	0.703264	0.85532	0.30866	0.941974	0.728861
Atp6v0c	0.268	0.3	0.144	0.17	0.231	0.546	0.241	0.446	0.408	0.267	0.518	0.218562	0.132771	0.516114	0.724765	0.286215	0.007786	0.29842	0.051452	0.09979	0.299288	0.015998
Atp6v0d1	-0.645	-0.418	-0.227	0.24	-0.507	-0.523	-0.389	-0.337	-0.111	-0.341	-0.398	0.001444	0.020026	0.245678	0.522506	0.009897	0.004462	0.055214	0.098432	0.633153	0.132773	0.03606
Atp6v0d2	-2.628	-1.861	-2.291	-0.118	-2.893	-2.411	-2.184	-1.869	-2.953	-2.788	-1.481	1e-05	0.000324	9.4e-05	0.944888	2e-06	1.1e-05	0.000217	0.001246	8e-06	3.3e-05	0.005213
Atp6v0e	-0.535	-0.262	-0.118	-0.008	-0.305	-0.291	-0.26	-0.135	0.022	-0.029	-0.005	0.000133	0.028743	0.371523	0.986372	0.019095	0.016164	0.055744	0.331342	0.892983	0.864941	0.974993
Atp6v0e2	-1.632	-1.314	-2.021	-0.143	-1.156	-1.774	-1.97	-1.391	-0.39	-1.098	-0.734	0.132855	0.186457	0.066017	0.969215	0.284633	0.075516	0.08291	0.227106	0.770589	0.395408	0.502
Atp6v1a	-0.714	-0.537	-0.417	-0.073	-0.716	-0.674	-0.205	-0.194	-0.168	-0.227	-0.251	0.0064	0.023321	0.106982	0.922684	0.005961	0.005389	0.459719	0.485565	0.58297	0.460499	0.321316
Atp6v1c1	-0.692	-0.571	-0.15	0.383	-0.413	-0.497	-0.063	-0.158	0.289	0.155	0.013	0.005446	0.011578	0.547172	0.368329	0.087135	0.027208	0.820184	0.553736	0.304252	0.602023	0.962104
Atp6v1d	0.603	0.768	0.792	0.095	0.661	0.332	0.234	0.228	0.48	0.359	0.239	6e-06	0	0	0.711995	1e-06	0.003016	0.056889	0.064822	0.000545	0.00993	0.037649
Atp6v1e1	-0.41	-0.245	-0.081	0.212	-0.012	0.003	-0.227	-0.15	0.091	-0.023	0.069	0.002691	0.043602	0.548186	0.356653	0.92914	0.982092	0.100341	0.285225	0.564046	0.896214	0.605385
Atp6v1f	-0.247	-0.011	0.085	0.138	-0.14	-0.041	-0.055	-0.047	0.171	-0.089	-0.028	0.073476	0.932563	0.547673	0.626953	0.309591	0.757152	0.725116	0.766469	0.284754	0.598234	0.842064
Atp6v1g1	-0.659	-0.383	-0.276	0.177	-0.463	-0.322	-0.274	-0.249	-0.006	-0.181	-0.033	0.000144	0.010666	0.089407	0.582052	0.004766	0.030294	0.103618	0.141477	0.97542	0.343724	0.840602
Atp6v1g2	-0.874	-0.255	-1.028	0.268	-0.677	-0.565	-0.52	0.014	-0.441	0.007	-0.529	0.014559	0.434788	0.005129	0.732993	0.053945	0.081227	0.161316	0.973118	0.280743	0.987744	0.122719
Atp6v1h	-0.816	-0.617	-0.508	0.142	-0.458	-0.457	-0.42	-0.321	-0.175	-0.185	-0.058	1.8e-05	0.00023	0.004367	0.703101	0.008252	0.004787	0.019475	0.073382	0.379154	0.36356	0.740169
Atp7a	-0.201	-0.532	-0.34	-0.054	-0.308	-0.255	0.127	-0.173	-0.313	-0.063	-0.094	0.172742	0.000229	0.023802	0.895959	0.035726	0.059854	0.423999	0.269396	0.061464	0.734401	0.525289
Atp8a1	0.522	0.535	0.091	-0.651	-0.071	0.12	0.466	0.512	0.372	0.08	0.087	0.025142	0.013048	0.703277	0.058539	0.766194	0.57941	0.054731	0.035997	0.160049	0.787976	0.711993
Atp8b1	-1.688	-2.777	-3.462	-0.619	-2.299	-1.649	-2.885	-2.686	-3.914	-2.931	-2.458	0.089865	0.003195	0.001082	0.792131	0.021305	0.071713	0.006542	0.011241	0.000816	0.01271	0.012477
Atp8b2	-0.556	-0.984	-1.083	-0.163	-0.782	-0.767	-1.103	-1.204	-1.829	-1.143	-1.225	0.016084	2.1e-05	2.6e-05	0.754819	0.001025	0.000571	2.5e-05	7e-06	0	6.6e-05	1e-06
Atp8b4	0.315	0.344	0.278	0.105	-0.517	-0.018	0.378	0.322	0.22	0.158	0.08	0.43799	0.352285	0.497305	0.930657	0.194352	0.96387	0.380125	0.460153	0.651014	0.757265	0.84728
Atp9a	-1.14	-0.513	-2.568	-0.744	-1.124	-1.517	-1.244	-0.923	-2.676	-0.492	-0.739	0.110501	0.438509	0.000778	0.606929	0.112886	0.022395	0.096329	0.222959	0.001346	0.573277	0.294126
Atp9b	-0.149	-0.297	-0.183	0.01	-0.234	-0.217	-0.231	-0.244	-0.341	-0.21	-0.189	0.222315	0.008972	0.135427	0.982906	0.052943	0.052707	0.069199	0.055763	0.013966	0.13958	0.109262
Atpaf1	-1.142	-1.755	-0.926	0.004	-1.651	-0.998	-1.169	-1.039	-0.987	-0.756	-0.617	0.005527	1.7e-05	0.024101	0.997176	0.000132	0.008305	0.006365	0.014912	0.030583	0.107793	0.114087
Atpaf2	-0.6	-0.663	-0.289	0.335	-0.747	-0.673	-0.228	-0.327	-0.19	-0.07	-0.312	0.000189	1.4e-05	0.056617	0.15333	9e-06	1.3e-05	0.145694	0.037692	0.272299	0.708509	0.033076
Atpif1	-0.75	-0.456	-0.5	-0.292	-0.928	-0.609	-0.806	-0.776	-0.669	-0.845	-0.754	0.000786	0.02018	0.021133	0.461075	5.9e-05	0.002641	0.000543	0.000854	0.006083	0.001024	0.000539
Atr	-0.293	-0.693	-0.363	0.275	-0.674	-0.778	-0.037	-0.295	-0.107	-0.293	-0.304	0.051108	7e-06	0.018148	0.27253	4.1e-05	1e-06	0.829635	0.061617	0.550225	0.095078	0.038392
Atraid	-0.939	-0.553	-0.597	-0.297	-1.177	-0.881	-0.804	-0.545	-0.659	-0.719	-0.741	0.004014	0.057599	0.06317	0.656149	0.000438	0.003495	0.016265	0.101543	0.067552	0.052758	0.017724
Atrip	-0.821	-0.58	-0.456	0.284	-0.736	-0.659	-0.51	-0.422	-0.171	-0.165	-0.172	0	3.1e-05	0.001778	0.200539	3e-06	5e-06	0.000741	0.004421	0.284338	0.31406	0.203466
Atrn	-0.932	-1.155	-0.806	0.086	-0.961	-0.938	-0.748	-0.878	-0.771	-0.693	-0.822	2.5e-05	0	0.000215	0.868347	1.6e-05	7e-06	0.000645	9.7e-05	0.00099	0.003756	9.1e-05
Atrnl1	0.448	-0.356	-0.146	0.326	-0.462	-0.588	-0.493	-0.927	-1.051	-0.992	-1.176	0.177766	0.242628	0.671082	0.635513	0.161013	0.054691	0.15808	0.008898	0.005899	0.011577	0.000566
Atrx	-0.161	-0.61	-0.533	-0.035	-0.679	-0.648	0.115	-0.21	-0.373	-0.238	-0.351	0.348191	0.000257	0.002875	0.950439	0.000193	0.000134	0.537948	0.247726	0.053934	0.234359	0.035315
Atxn1	-0.763	-0.852	-0.816	-0.246	-1.05	-0.888	-0.508	-0.603	-0.763	-0.426	-0.645	0.00019	1.2e-05	0.000103	0.499057	2e-06	7e-06	0.011674	0.003308	0.000666	0.055631	0.000898
Atxn10	-1.238	-1.075	-0.843	-0.09	-1.13	-0.96	-1.19	-1.098	-1.08	-1.035	-0.927	0	0	4.1e-05	0.847211	0	1e-06	0	1e-06	3e-06	1.1e-05	4e-06
Atxn1l	-0.008	-0.264	-0.142	0.048	-0.089	-0.1	0.045	-0.111	-0.204	-0.091	-0.207	0.95472	0.035753	0.302497	0.901777	0.522193	0.431698	0.773582	0.453612	0.192366	0.585246	0.118773
Atxn2	-0.633	-0.775	-0.602	0.502	-0.425	-0.475	-0.345	-0.382	-0.436	-0.236	-0.291	0.000827	2.1e-05	0.001552	0.061235	0.018739	0.005317	0.067249	0.043479	0.032936	0.266462	0.095919
Atxn2l	-0.299	-0.64	-0.386	0.526	-0.432	-0.443	-0.019	-0.112	-0.101	0.025	-0.065	0.035237	1e-05	0.008214	0.00959	0.002887	0.001161	0.907227	0.467151	0.548486	0.89428	0.65134
Atxn3	-1.072	-0.992	-0.796	0.111	-1.204	-0.938	-0.342	-0.409	-0.348	-0.338	-0.293	0.001451	0.001308	0.016217	0.904859	0.00041	0.002341	0.318978	0.232363	0.354141	0.378654	0.358816
Atxn7	0.6	0.217	0.236	0.415	0.24	0.23	0.656	0.423	0.334	0.305	0.247	0.000275	0.124836	0.129124	0.073301	0.116594	0.103828	0.000143	0.010069	0.056792	0.091241	0.099003
Atxn7l1	1.253	0.899	1.092	0.18	1.181	1.107	1.364	1.254	1.244	1.24	1.263	0	3e-06	1e-06	0.635513	0	0	0	0	0	0	0
Atxn7l2	-0.451	-0.074	-0.463	0.58	-0.26	-0.146	0.188	0.187	0.001	0.087	0.294	0.030961	0.708069	0.029115	0.060845	0.208051	0.449364	0.399953	0.404402	0.997371	0.74118	0.146115
Atxn7l3	-0.055	-0.129	-0.119	0.288	-0.034	0.037	-0.039	0.037	0.014	0.263	0.143	0.510189	0.089465	0.154476	0.0154	0.69253	0.630359	0.671668	0.685992	0.897554	0.007376	0.074738
Atxn7l3b	-0.483	-0.54	-0.523	-0.011	-0.629	-0.579	-0.526	-0.553	-0.521	-0.537	-0.525	0.000201	1.2e-05	9.3e-05	0.98057	5e-06	5e-06	0.000106	5.7e-05	0.000296	0.000313	4.4e-05
Auh	-0.808	-0.297	-0.369	0.043	-0.791	-0.84	-0.393	-0.3	-0.184	-0.252	-0.401	0.024795	0.366872	0.307176	0.971992	0.027056	0.012112	0.301493	0.439034	0.671615	0.562729	0.253117
Aup1	0.122	0.289	0.287	0.243	0.285	0.377	0.479	0.604	0.696	0.641	0.749	0.150414	0.000442	0.001365	0.051977	0.001205	1.5e-05	2e-06	0	0	0	0
Aurka	-1.205	-1.071	-1.554	-0.672	-1.265	-1.562	-1.889	-1.503	-1.573	-1.51	-1.365	0.000413	0.000568	2e-05	0.190523	0.00022	4e-06	1e-06	4.1e-05	5.6e-05	0.000152	5.9e-05
Aurkaip1	-0.479	-0.201	-0.367	0.113	-0.427	-0.289	-0.228	-0.193	-0.191	-0.073	-0.027	0.000472	0.090154	0.006259	0.683415	0.001431	0.016607	0.091125	0.155365	0.198709	0.647483	0.839986
Aurkb	-1.281	-1.19	-1.437	-1.151	-1.428	-1.784	-1.587	-1.714	-1.645	-1.585	-1.283	0.000519	0.000441	0.000165	0.023165	0.000137	2e-06	5.7e-05	2e-05	9.3e-05	0.000232	0.000366
Auts2	-2.936	-3.451	-3.739	-0.124	-2.174	-2.98	-3.628	-3.63	-3.363	-2.293	-1.986	0.001746	0.000109	0.000153	0.968673	0.016403	0.000668	0.000281	0.000288	0.001386	0.03012	0.024689
Aven	-0.761	-0.715	-0.677	0.104	-0.597	-0.798	-0.739	-0.534	-0.338	-0.548	-0.586	0.001067	0.000819	0.00352	0.851886	0.00796	0.000263	0.002068	0.022818	0.184429	0.035287	0.007867
Avil	-0.927	-1.011	-0.501	1.597	-0.482	0.89	-1.733	-0.663	-1.123	-0.536	-1.079	0.213071	0.13769	0.509585	0.176744	0.522085	0.192482	0.026682	0.40931	0.18774	0.554449	0.135279
Avl9	0.6	0.397	0.45	0.332	0.305	0.203	0.692	0.592	0.579	0.621	0.423	7.2e-05	0.002588	0.002111	0.12135	0.028088	0.11044	1.5e-05	0.000145	0.00043	0.000289	0.002511
Avpi1	-1.881	-2.26	-1.536	0.299	-1.566	-1.585	-1.446	-1.511	-1.444	-1.498	-1.369	0	0	1.7e-05	0.650843	9e-06	2e-06	5e-05	2.8e-05	0.000134	0.000129	4.2e-05
Avpr1a	-2.037	-2.677	-3.665	-2.008	-1.885	-1.987	-2.705	-2.629	-4.365	-1.563	-1.689	0.094628	0.017946	0.003993	0.341102	0.119268	0.076074	0.034541	0.040582	0.002044	0.277506	0.154931
Axin1	-0.356	-0.395	-0.217	0.432	-0.347	-0.288	0.032	-0.07	-0.146	0.027	-0.037	0.000336	2.7e-05	0.022407	0.001124	0.000413	0.001306	0.762903	0.489834	0.169769	0.819358	0.69898
Axin2	-1.703	-1.438	-0.903	0.367	-0.801	-1.788	-1.111	-1.239	-0.528	-0.696	-0.445	0.10491	0.135253	0.397284	0.90255	0.448845	0.06454	0.320624	0.268072	0.678259	0.588625	0.67743
Azi2	1.491	1.238	1.294	0.296	1.403	1.26	1.243	1.166	1.196	1.065	1.115	0	0	0	0.289932	0	0	0	0	0	1e-06	0
Azin1	-0.604	-0.756	-0.391	0.153	-0.101	-0.311	-0.458	-0.633	-0.368	-0.376	-0.289	0.007816	0.000474	0.082477	0.764629	0.656173	0.128339	0.049782	0.007791	0.148566	0.148482	0.183983
B230118H07Rik	-1.549	-0.937	-0.996	-0.287	-1.445	-0.978	-0.625	-0.315	-0.291	-0.273	-0.538	5e-06	0.001124	0.001666	0.647875	1.5e-05	0.000776	0.046756	0.326709	0.407761	0.448004	0.065564
B230206H07Rik	-1.496	-1.896	-2.224	1.399	0.879	-1.626	-0.746	-1.77	-1.563	1.039	-1.596	0.111553	0.028951	0.020901	0.407851	0.348975	0.060549	0.464166	0.073327	0.14594	0.352634	0.081039
B230217C12Rik	-1.729	-1.748	-0.928	-0.695	-1.412	-1.741	-1.056	-1.223	-0.713	-1.116	-1.079	0.004718	0.002044	0.123042	0.554345	0.018283	0.002261	0.090377	0.05107	0.302095	0.108976	0.062889
B230219D22Rik	-0.683	-0.894	-0.771	-0.077	-0.889	-0.857	-0.519	-0.671	-0.565	-0.64	-0.658	3e-06	0	1e-06	0.800029	0	0	0.000273	8e-06	0.00023	7.2e-05	3e-06
B3galnt1	-0.382	-0.067	-0.617	-0.745	-0.622	-0.304	-0.079	0.167	-0.596	-0.428	-0.106	0.094764	0.755276	0.008984	0.025202	0.007373	0.14673	0.763146	0.502457	0.022089	0.108911	0.647422
B3galnt2	-1.316	-1.324	-1.117	0.321	-1.048	-1.005	-0.621	-0.753	-0.474	-0.291	-0.633	0	0	0	0.305977	1e-06	1e-06	0.00186	0.000248	0.024096	0.177502	0.000789
B3galt1	-1.605	-2.096	-1.885	-1.196	-0.695	-0.519	-2.435	-2.287	-2.671	-1.703	-0.572	0.165768	0.049002	0.107065	0.610394	0.554195	0.634619	0.044696	0.060236	0.042282	0.210074	0.627018
B3galt4	-0.177	0.291	0.06	-0.08	-0.343	0.175	0.218	0.382	0.468	0.354	0.436	0.436291	0.156527	0.796822	0.901656	0.12276	0.397944	0.363199	0.104941	0.06622	0.178071	0.046114
B3galt6	-0.911	-1.198	-0.765	-0.12	-0.907	-0.726	-0.489	-0.6	-0.202	-0.528	-0.51	0.000177	1e-06	0.001395	0.829365	0.000176	0.000902	0.039042	0.012435	0.44709	0.045889	0.021505
B3gat2	-0.763	-0.527	-0.451	0.376	-0.465	-0.388	-0.522	-0.487	-0.293	-0.266	-0.175	1e-06	5.3e-05	0.001133	0.050875	0.000675	0.001917	0.000303	0.000686	0.047928	0.080708	0.168322
B3gat3	-0.375	-0.114	-0.072	0.353	-0.131	0.06	-0.258	-0.061	-0.002	-0.049	0.069	0.000674	0.234378	0.501918	0.019571	0.207309	0.535144	0.019311	0.597347	0.989419	0.708799	0.514656
B3glct	-1.296	-1.266	-1.334	-0.638	-1.514	-1.32	-1.769	-1.511	-1.935	-1.526	-1.496	0	0	0	0.041251	0	0	0	0	0	0	0
B3gnt1	-1.203	-0.662	-0.994	-0.589	-1.376	-0.947	-1.022	-0.616	-0.855	-0.718	-0.697	6.9e-05	0.010517	0.000794	0.181878	1e-05	0.000474	0.000752	0.035009	0.007255	0.027486	0.011013
B3gnt3	0.081	0.005	0.405	-0.63	-0.315	-0.022	-0.053	0.089	0.388	-0.194	0.002	0.818686	0.987696	0.233427	0.259248	0.348822	0.946351	0.895039	0.818682	0.322106	0.643157	0.995062
B3gnt4	-0.728	-0.898	-0.482	-0.69	-0.561	-0.96	-0.087	-0.804	0.037	0.259	-0.687	0.137751	0.046588	0.332459	0.446046	0.249573	0.0344	0.879697	0.119239	0.95287	0.673426	0.149869
B3gnt5	-0.322	-1.104	-0.553	-0.484	-0.06	-0.92	-0.707	-1.092	-0.832	-1.04	-1.44	0.669785	0.099203	0.457322	0.775075	0.937855	0.169644	0.367142	0.155759	0.327011	0.225241	0.04351
B3gnt7	-4.134	-3.928	-2.534	-0.667	-3.081	-3.273	-6.245	-5.513	-4.955	-4.536	-3.782	1e-06	1e-06	0.001138	0.668833	9.8e-05	1.4e-05	0	0	0	2e-06	3e-06
B3gnt8	-0.146	0.243	-0.119	-0.399	-0.478	-0.343	-0.382	-0.183	-0.376	-0.54	-0.543	0.707362	0.48557	0.760369	0.597147	0.199956	0.32146	0.340082	0.661857	0.39175	0.220189	0.136495
B3gnt9	-1.248	-1.013	-1.517	-0.122	-1.573	-1.06	-1.263	-0.935	-1.578	-1.18	-0.963	7.1e-05	0.000317	5e-06	0.871919	2e-06	0.000203	9.6e-05	0.0027	1.1e-05	0.000771	0.001047
B3gntl1	-0.346	-0.369	-0.387	0.149	-0.753	-0.512	-0.15	-0.397	-0.205	-0.308	-0.313	0.014026	0.004788	0.007123	0.593995	2e-06	0.000194	0.311833	0.007434	0.197913	0.057904	0.021828
B430306N03Rik	2.159	2.071	1.353	0.62	1.952	2.105	1.647	1.745	1.454	1.385	1.823	0.000432	0.000251	0.022063	0.593864	0.00116	0.000225	0.007371	0.004867	0.026945	0.04077	0.001815
B430319G15Rik	-1.453	-2.151	-1.925	-1.129	-1.012	-1.4	-1.948	-1.609	-2.053	-1.37	-1.891	0.081139	0.005966	0.023823	0.472595	0.2216	0.067903	0.026232	0.066347	0.030246	0.160063	0.021081
B4galnt1	-1.174	-0.978	-0.607	-0.242	-1.034	-1.041	-0.604	-0.574	-0.624	-0.44	-0.618	0.000535	0.001406	0.06143	0.733731	0.001793	0.000803	0.071318	0.087459	0.086731	0.241966	0.047995
B4galnt2	0.019	-0.394	0.263	0.293	-0.292	0.752	0.632	0.603	0.82	0.495	1.099	0.973	0.419878	0.628075	0.820154	0.58628	0.120247	0.258465	0.283004	0.174713	0.433095	0.03321
B4galt2	-2.899	-2.646	-3.117	0.076	-2.058	-2.082	-2.95	-2.783	-3.438	-2.991	-2.554	0.000974	0.001007	0.00054	0.980512	0.014708	0.008259	0.001201	0.002165	0.00051	0.002914	0.002473
B4galt3	-0.563	-0.349	-0.507	0.121	-0.562	-0.555	-0.398	-0.269	-0.164	-0.177	-0.422	0.000668	0.016429	0.002114	0.726309	0.000632	0.000311	0.016058	0.102319	0.370546	0.34099	0.006827
B4galt4	0.059	0.569	-0.121	-0.37	-0.675	-0.225	-0.176	-0.152	-0.812	-1.02	-1.2	0.909615	0.204952	0.814245	0.734465	0.164941	0.626474	0.752626	0.786312	0.147191	0.0753	0.013214
B4galt5	0.808	0.623	1.132	0.146	1.065	0.644	0.833	0.67	0.921	0.749	0.673	3.4e-05	0.000309	0	0.704852	0	0.000227	3.5e-05	0.000584	2.3e-05	0.000534	0.000245
B4galt6	-0.457	-0.651	-0.737	-0.485	-0.218	-0.119	-0.098	-0.223	-0.16	-0.115	0.027	0.133993	0.021015	0.018376	0.363332	0.478859	0.680164	0.779245	0.501933	0.665191	0.766079	0.933377
B4galt7	-1.022	-0.908	-0.695	0.015	-0.818	-0.784	-0.556	-0.541	-0.438	-0.372	-0.397	4e-06	6e-06	0.000848	0.983953	0.000102	6.5e-05	0.007413	0.009326	0.047825	0.102887	0.037373
B630005N14Rik	0.202	0.039	-0.165	0.414	0.17	0.494	0.603	0.379	0.32	0.291	0.552	0.47386	0.883849	0.561988	0.408066	0.547736	0.054094	0.038864	0.19774	0.32242	0.380237	0.042296
B630019K06Rik	-1.713	-1.807	-0.978	-0.781	-1.948	-1.69	-1.295	-1.571	-1.22	-1.622	-1.249	0.00019	2.8e-05	0.024945	0.274476	3.3e-05	8e-05	0.004628	0.000805	0.012479	0.001656	0.003573
B930041F14Rik	-3.887	-2.779	-2.411	-0.721	-3.488	-2.979	-3.402	-2.782	-2.783	-2.932	-2.452	0	0	1.4e-05	0.410146	0	0	0	2e-06	5e-06	4e-06	4e-06
B9d1	-1.598	-1.826	-1.724	-0.645	-1.65	-1.915	-1.101	-1.442	-1.481	-1.032	-1.404	0.004135	0.00051	0.002453	0.542695	0.002995	0.000321	0.052362	0.0123	0.016545	0.103373	0.008959
B9d2	-0.323	-0.14	0.093	0.563	-0.007	0.059	-0.059	0.128	0.173	0.108	0.361	0.174239	0.527023	0.705513	0.126236	0.979138	0.796932	0.828612	0.627361	0.541694	0.72004	0.118399
BC002163	-0.835	-0.511	-0.593	-0.072	-0.694	-0.612	-0.299	-0.508	-0.328	-0.294	-0.401	0.001145	0.024044	0.018358	0.920736	0.005476	0.007968	0.249675	0.048801	0.246489	0.311871	0.092712
BC003331	-0.082	-0.075	-0.165	0.2	-0.177	-0.109	0.456	0.342	0.342	0.479	0.306	0.432733	0.432005	0.112955	0.238143	0.084414	0.252274	8.6e-05	0.002234	0.00414	0.000182	0.003181
BC003965	-0.973	-0.884	-0.41	0.241	-0.816	-0.648	-0.523	-0.597	-0.295	-0.421	-0.278	0	0	0.011882	0.391843	5e-06	4.9e-05	0.002173	0.000599	0.101221	0.023538	0.070332
BC004004	-0.049	0.158	-0.001	-0.265	-0.205	0.068	0.301	0.421	0.399	0.329	0.374	0.66585	0.115103	0.991439	0.114808	0.058836	0.505129	0.009452	0.000487	0.00169	0.010909	0.000798
BC005537	0.536	0.531	0.494	0.411	0.612	0.508	0.433	0.294	0.501	0.313	0.442	0.015712	0.009556	0.027432	0.258799	0.006154	0.01324	0.059567	0.205108	0.044556	0.224155	0.039115
BC005561	-0.519	-1.094	-0.752	0.785	-1.038	-1.124	0.382	-0.511	-0.399	-0.285	-0.35	0.080761	0.00018	0.013815	0.078826	0.000825	0.000142	0.223191	0.10135	0.244473	0.421383	0.229388
BC005624	0.078	0.242	0.226	0.087	-0.244	-0.206	0.018	0.083	0.151	0.015	-0.031	0.676659	0.142665	0.214842	0.848118	0.172627	0.213415	0.933279	0.680467	0.4776	0.951055	0.869922
BC005764	-0.715	-0.833	-0.661	0.079	-0.897	-0.693	-0.519	-0.734	-0.582	-0.773	-0.565	1.2e-05	0	4.7e-05	0.825928	0	5e-06	0.001051	1.4e-05	0.000676	2.7e-05	0.000189
BC017158	-0.599	-0.501	-0.585	-0.035	-0.779	-0.519	-0.205	-0.15	-0.308	-0.324	-0.233	0.001001	0.002363	0.001461	0.95055	4.1e-05	0.001817	0.264352	0.425612	0.119126	0.11072	0.168927
BC017643	0.123	0.172	0.177	-0.103	0.329	0.2	0.406	0.571	0.642	0.456	0.383	0.315589	0.124521	0.149931	0.697759	0.007925	0.074717	0.002086	4.1e-05	2e-05	0.001916	0.00191
BC018242	-2.392	-2.264	-2.609	-0.021	-2.305	-2.274	-2.435	-1.826	-2.238	-1.929	-1.835	2e-06	1e-06	1e-06	0.988754	4e-06	1e-06	3e-06	0.000195	3.2e-05	0.000347	7.3e-05
BC018507	-0.641	-0.954	-0.736	0.218	-0.834	-0.773	-0.249	-0.402	-0.471	-0.313	-0.39	0.000102	0	2e-05	0.431934	2e-06	2e-06	0.117294	0.012898	0.006974	0.07818	0.009534
BC020402	-0.801	-0.921	-0.978	0.36	-1.247	-1.488	-0.429	-0.288	-1.436	-0.291	-0.765	0.073722	0.02593	0.032028	0.713466	0.006215	0.000638	0.372205	0.557109	0.005306	0.59634	0.079108
BC021767	-2.309	-0.882	-2.102	0.623	-2.612	-2.381	-2.027	-1.25	-1.291	-1.378	-2.305	0.043564	0.403139	0.06872	0.823686	0.022462	0.024601	0.08969	0.304901	0.330927	0.308283	0.038722
BC022687	-0.84	-0.928	-0.376	0.74	-0.384	-0.787	-0.419	-0.675	-0.638	-0.224	-0.517	0.00372	0.000636	0.184436	0.08018	0.168086	0.003272	0.156219	0.023027	0.045749	0.509404	0.058878
BC023829	-0.651	-0.847	-0.587	-0.168	-0.788	-0.767	-0.45	-0.447	-0.468	-0.388	-0.592	1e-06	0	9e-06	0.421238	0	0	0.000396	0.000446	0.00057	0.004778	3e-06
BC024978	-0.297	-0.527	-0.23	0.086	-0.299	-0.527	-0.218	-0.138	-0.115	-0.118	-0.072	0.029715	9.6e-05	0.094269	0.786654	0.028103	0.000105	0.126782	0.343251	0.47287	0.471251	0.604567
BC026585	-0.124	0.477	-0.825	0.234	-1.754	-0.774	-0.185	0.403	-0.177	-0.542	-0.2	0.844643	0.390399	0.173555	0.886963	0.004305	0.160062	0.788471	0.541164	0.81364	0.453086	0.745238
BC027231	-0.412	-0.438	-0.332	0.247	-0.274	-0.685	0.004	-0.147	-0.297	0.282	-0.26	0.0035	0.00087	0.017751	0.281348	0.043839	2e-06	0.982248	0.315227	0.055582	0.077564	0.05111
BC028528	0.966	1.096	0.851	-0.254	0.904	0.78	1.192	1.276	1.046	1.267	1.133	1.5e-05	0	0.000113	0.50961	3.8e-05	9.6e-05	1e-06	0	2.2e-05	1e-06	1e-06
BC029214	-0.309	-0.072	-0.017	0.844	-0.534	-0.421	-0.181	0.314	0.217	0.342	0.236	0.186676	0.746555	0.944946	0.012376	0.022926	0.05149	0.478094	0.205445	0.43017	0.21341	0.306065
BC029722	-1.003	-0.752	-0.751	-0.136	-1.134	-0.774	-0.91	-0.773	-0.596	-0.796	-0.725	0.000102	0.001009	0.002638	0.811734	1.8e-05	0.000801	0.000506	0.002667	0.027596	0.005049	0.002506
BC030307	-1.593	-0.878	-0.878	0.089	-1.444	-2.127	-1.689	-1.964	-1.687	-1.221	-1.985	0.000569	0.029394	0.047832	0.950439	0.001435	4e-06	0.000445	7.1e-05	0.000981	0.017656	2.2e-05
BC030336	0.47	0.137	0.475	0.403	0.497	0.375	0.057	-0.101	0.247	0.109	0.035	0.008192	0.39405	0.008399	0.138098	0.005172	0.020622	0.775493	0.598966	0.217284	0.611179	0.845615
BC030867	-1.172	-1.564	-1.478	-1.249	-1.353	-1.685	-2.255	-2.108	-1.568	-1.789	-1.26	0.035758	0.002974	0.010032	0.151211	0.015618	0.001615	0.000258	0.00058	0.013562	0.00681	0.021172
BC031181	-0.43	-0.252	-0.168	-0.004	-0.208	-0.137	-0.111	-0.058	0.228	0.131	0.098	0.000496	0.019619	0.154016	0.992779	0.072617	0.201245	0.377152	0.657381	0.085077	0.34314	0.40064
BC031361	0.111	-1.212	-0.393	0.314	-0.759	-0.808	-0.461	-0.846	-0.446	-0.304	-0.821	0.79968	0.002233	0.352707	0.734668	0.067029	0.036251	0.298876	0.053648	0.359978	0.549985	0.043721
BC037034	-0.213	-0.359	-0.315	-0.461	-0.232	-0.142	-0.05	0.069	0.165	-0.065	0.125	0.289921	0.051514	0.119923	0.140427	0.243147	0.446685	0.82814	0.760325	0.485016	0.799213	0.535225
BC048403	0.067	-0.543	0.158	0.335	0.039	0.097	0.7	0.318	0.885	0.847	0.977	0.836043	0.056485	0.619684	0.590192	0.904495	0.742159	0.031396	0.33676	0.012428	0.020101	0.001826
BC051226	2.433	2.835	2.846	0.321	1.535	1.949	2.378	2.696	2.754	1.821	2.202	0	0	0	0.586504	4e-06	0	0	0	0	2e-06	0
BC052040	-1.514	-1.009	-0.843	0.053	-1	-1.085	-0.523	-0.516	-0.046	0.049	-0.233	1.1e-05	0.000668	0.007967	0.958455	0.001652	0.000321	0.103372	0.109575	0.906021	0.903197	0.446465
BC053749	-0.742	-0.878	-0.911	-0.702	-1.374	-1.308	-0.459	-0.804	-0.557	-0.802	-0.593	0.028521	0.005557	0.008906	0.193081	0.000144	0.000102	0.19636	0.023944	0.148024	0.042118	0.070455
BC055324	-1.031	-1.084	-1.206	-0.715	-1.302	-1.366	-1.244	-0.827	-0.774	-0.739	-0.735	1.7e-05	2e-06	2e-06	0.021733	0	0	1e-06	0.000482	0.001918	0.003991	0.000801
BC064078	-0.146	0.999	-0.964	-0.998	-1.112	-0.147	0.282	0.863	-1.344	-0.613	0.415	0.813083	0.065451	0.106208	0.324809	0.05847	0.795762	0.670134	0.165429	0.045054	0.383125	0.483929
BC065397	-0.54	-1.356	0.182	1.985	-0.368	-1.726	-0.012	-0.651	-0.068	-0.508	-1.68	0.365908	0.013815	0.768948	0.020876	0.539989	0.00231	0.986419	0.303209	0.929127	0.476484	0.004552
BC068281	-1.234	-1.311	-1.269	-0.231	-1.48	-0.977	-0.295	-0.473	-0.715	-0.257	-0.43	6.4e-05	7e-06	5.6e-05	0.706974	4e-06	0.000412	0.327462	0.111762	0.02627	0.450088	0.117535
BC094916	7.166	7.23	5.271	0.189	7.827	7.554	7.848	7.821	5.589	7.839	7.973	0	0	0	0.927134	0	0	0	0	0	0	0
BC100451	-0.136	-0.65	-0.777	-1.032	-0.544	-0.69	-0.937	-1.089	-1.303	-0.811	-0.811	0.834386	0.253343	0.213473	0.333868	0.380518	0.225163	0.150095	0.094039	0.064179	0.266878	0.179753
BC147527	5.91	6.22	4.853	-1.459	5.355	5.784	6.557	7.004	5.805	6.103	6.442	0	0	0	0.08885	0	0	0	0	0	0	0
Babam1	-0.493	-0.315	-0.239	-0.029	-0.457	-0.333	-0.5	-0.325	-0.278	-0.406	-0.222	0.000577	0.012355	0.080968	0.949574	0.001174	0.008764	0.000725	0.023081	0.071064	0.011265	0.092176
Bace1	-0.392	-0.883	-0.908	-0.283	-1.019	-0.977	-0.57	-0.729	-0.993	-0.875	-0.938	0.065669	3.7e-05	0.00011	0.48543	1.7e-05	1e-05	0.011529	0.001625	0.00011	0.00074	3.6e-05
Bace2	-1.625	-2.846	-2.949	-1.038	-1.237	-0.897	-2.336	-1.557	-3.388	-1.177	-0.699	0.079309	0.001326	0.002455	0.574528	0.178091	0.292974	0.016857	0.109719	0.001685	0.28146	0.450037
Bach1	0.841	0.855	0.429	0.158	0.37	0.096	0.635	0.446	0.074	0.306	0.016	0.006891	0.003052	0.162782	0.833421	0.220805	0.7424	0.04675	0.164714	0.846742	0.399102	0.962104
Bach2	-1.329	-1.297	-1.362	0.219	-1.425	-1.283	-0.097	-0.337	-0.522	0.228	-0.076	0.002489	0.001379	0.002267	0.83505	0.001218	0.001633	0.8437	0.4641	0.287564	0.667282	0.862273
Bad	-0.667	-0.434	-0.297	0.019	-0.54	-0.236	-0.266	-0.302	-0.231	-0.149	0.076	0.000196	0.005534	0.078387	0.972844	0.001746	0.123146	0.12828	0.084338	0.228273	0.458431	0.654625
Bag1	0.045	0.219	0.299	0.092	0.345	0.184	-0.007	0.046	0.258	0.212	0.261	0.666789	0.01923	0.004422	0.668833	0.001009	0.047486	0.951991	0.682705	0.024642	0.071951	0.009094
Bag2	-2.406	-2.662	-2.967	-0.522	-2.315	-2.716	-2.757	-2.891	-3.159	-2.646	-2.573	1.1e-05	0	0	0.593877	1.8e-05	0	2e-06	1e-06	1e-06	1.9e-05	2e-06
Bag3	-0.747	-0.588	-0.654	-0.116	-0.513	-0.498	-0.957	-0.729	-0.887	-0.624	-0.489	2.8e-05	0.0002	0.000201	0.752175	0.002024	0.001334	1e-06	6.6e-05	1e-05	0.00135	0.002589
Bag4	-1.118	-1.185	-0.962	-0.211	-1.281	-1.068	-0.691	-0.643	-0.642	-0.607	-0.63	2.1e-05	2e-06	0.000194	0.675192	2e-06	1.2e-05	0.006131	0.010746	0.01724	0.028882	0.007425
Bag5	-0.974	-0.811	-0.794	0.161	-1.007	-0.895	-0.667	-0.578	-0.638	-0.588	-0.576	0	2e-06	1.9e-05	0.635046	0	0	0.00024	0.0012	0.000879	0.002717	0.000595
Bag6	-0.63	-0.601	-0.436	0.056	-0.619	-0.516	-0.466	-0.443	-0.31	-0.367	-0.386	1e-06	0	0.000194	0.833151	1e-06	4e-06	0.000105	0.000212	0.011479	0.004131	0.00046
Bahcc1	-0.362	-1.103	-1.047	-0.402	-1.004	-1.085	-0.623	-0.894	-1.421	-1.033	-1.205	0.103754	2e-06	3e-05	0.282097	3.9e-05	4e-06	0.008427	0.0003	1e-06	0.000182	1e-06
Bahd1	-0.148	-0.026	0.203	0.351	0.146	0.197	0.175	0.284	0.379	0.266	0.304	0.397897	0.874691	0.246515	0.208788	0.400328	0.214442	0.343154	0.118238	0.054048	0.189234	0.071486
Bai2	-1.275	-3.248	-1.948	-0.874	-1.636	-2.787	-0.952	-2.436	-1.931	-1.893	-3.307	0.106475	4.2e-05	0.016359	0.580925	0.037893	0.00033	0.255494	0.004125	0.031526	0.040921	7.3e-05
Baiap2	-0.417	-0.321	-0.425	0.017	-0.642	-0.806	-0.478	-0.37	-0.713	-0.423	-0.464	0.210204	0.293397	0.205659	0.987672	0.052509	0.009826	0.172223	0.29688	0.0591	0.28146	0.151983
Baiap2l1	-0.95	-0.87	-0.7	0.917	-0.553	-0.541	-1.227	-0.943	-1.376	-1.534	-1.146	0.060651	0.061075	0.170156	0.28045	0.271096	0.244146	0.021205	0.076001	0.017092	0.010466	0.021175
Baiap3	-0.47	-0.635	-0.532	0.399	-0.191	-0.724	0.034	0.166	0.007	0.682	0.037	0.1232	0.024278	0.08465	0.494525	0.536605	0.011324	0.925707	0.622522	0.985104	0.056002	0.90936
Bak1	0.523	0.428	0.688	-0.133	0.751	0.648	0.828	0.845	1.066	1.011	0.914	0.007924	0.016865	0.000845	0.76329	0.000257	0.000569	0.000128	0.000102	1e-05	3.5e-05	1.2e-05
Bambi	-0.848	-0.91	0.034	0.1	0.35	-0.373	-1.484	-1.416	-1.156	-1.261	-0.861	0.039761	0.017107	0.938051	0.936535	0.395474	0.325967	0.000937	0.001549	0.013911	0.009694	0.032486
Bambi-ps1	3.724	3.48	3.436	0.851	4.854	3.925	2.391	2.415	2.473	3.035	2.643	0	0	0	0.282097	0	0	1.1e-05	1.1e-05	2.1e-05	1e-06	1e-06
Banf1	-1.067	-1.037	-0.867	-0.102	-0.991	-0.975	-0.723	-0.738	-0.531	-0.644	-0.647	0	0	0	0.732981	0	0	4e-06	3e-06	0.000748	0.000113	8e-06
Bank1	-1.752	-2.388	-1.097	-2.04	-0.98	-1.329	-1.366	-0.52	-0.464	0.204	-0.675	0.023218	0.001151	0.155829	0.076261	0.197769	0.059714	0.088321	0.535822	0.614182	0.839472	0.376264
Banp	-0.598	-0.854	-0.632	0.171	-0.926	-0.663	-0.476	-0.595	-0.509	-0.421	-0.422	0.000164	0	0.000103	0.5555	0	1.3e-05	0.002689	0.000284	0.00284	0.015414	0.00426
Bap1	-0.295	-0.357	-0.232	0.282	-0.362	-0.243	-0.013	-0.048	-0.018	0.146	0.054	0.005356	0.000389	0.027896	0.067784	0.000807	0.011998	0.913775	0.676728	0.893712	0.228201	0.604896
Bard1	-0.582	-0.631	-0.842	-1.41	-0.643	-0.85	-1.012	-1.165	-0.949	-1.024	-0.864	0.152145	0.090277	0.041554	0.016323	0.110594	0.024313	0.018148	0.007299	0.039918	0.031769	0.030016
Batf	0.581	0.326	0.829	1.253	0.528	0.82	1.048	1.076	1.46	1.023	1.118	0.204944	0.441313	0.073427	0.066913	0.245836	0.052032	0.029297	0.025961	0.005555	0.056126	0.013459
Batf2	5.305	4.332	5.483	0.107	5.272	5.141	4.346	3.88	4.95	4.153	4.136	0	0	0	0.960653	0	0	0	1e-06	0	1e-06	0
Batf3	-0.285	0.657	-0.467	-0.274	-1.714	-0.324	-0.09	-0.147	-1.237	-1.724	-0.56	0.646779	0.234381	0.445861	0.859253	0.005273	0.565265	0.899764	0.832323	0.070807	0.01529	0.347946
Bax	-0.677	-0.545	-0.309	0.434	-0.809	-0.653	-0.392	-0.322	0.015	-0.297	-0.305	0.000128	0.000584	0.062103	0.077321	1e-05	7.1e-05	0.023019	0.060815	0.944376	0.120207	0.055666
Baz1a	0.26	-0.191	0.098	0.322	0.151	-0.054	0.25	0.054	0.076	0.091	-0.111	0.193435	0.29729	0.633167	0.35369	0.451914	0.778791	0.236602	0.81323	0.757102	0.717357	0.583132
Baz1b	0.015	-0.188	-0.204	-0.068	-0.243	-0.425	0.246	0.117	0.045	0.168	-0.054	0.900832	0.066974	0.071457	0.79796	0.029502	0.000132	0.035827	0.3295	0.74457	0.198114	0.633197
Baz2a	0.34	0.048	0.166	0.328	0.05	0.064	0.404	0.222	0.078	0.262	0.115	0.012023	0.705517	0.216304	0.109371	0.715834	0.609182	0.004742	0.11443	0.629516	0.093561	0.387196
Baz2b	0.263	-0.128	-0.025	0.383	-0.17	-0.036	0.599	0.371	0.22	0.298	0.298	0.110238	0.400297	0.887133	0.136006	0.301207	0.823803	0.00088	0.033095	0.248625	0.122359	0.063848
Bbc3	0.613	0.762	0.96	1.787	0.263	0.424	0.564	0.829	0.676	0.535	0.638	0.043564	0.00728	0.002552	5.6e-05	0.386551	0.127425	0.075335	0.010296	0.049624	0.131305	0.031693
Bbip1	-0.193	-0.174	0.041	-0.181	-0.238	0.063	-0.046	0.041	0.319	0.055	0.138	0.14158	0.14784	0.767835	0.463979	0.068585	0.609465	0.758067	0.783166	0.033065	0.74118	0.286666
Bbs1	-1.468	-1.373	-1.243	-0.392	-1.368	-1.395	-0.904	-1.283	-1.125	-0.767	-0.869	2.3e-05	1.5e-05	0.00025	0.514532	5.7e-05	1.4e-05	0.006573	0.000228	0.00192	0.035952	0.00527
Bbs10	-0.688	-0.885	-1.012	0.151	-0.847	-1.276	-0.216	-0.608	-0.732	-0.833	-1.125	0.022594	0.001899	0.001414	0.83915	0.005483	2.9e-05	0.509048	0.053247	0.031512	0.018182	0.000285
Bbs12	-1.311	-1.835	-1.569	-0.193	-1.491	-1.9	-1.351	-1.48	-0.931	-0.947	-1.212	0.000412	1e-06	5.6e-05	0.821227	8.1e-05	1e-06	0.000442	0.000156	0.019257	0.021231	0.000694
Bbs2	-0.72	-0.652	-0.613	0.234	-1.552	-1.189	-0.123	-0.563	-0.702	-0.605	-1.024	0.085665	0.08983	0.147427	0.819383	0.00045	0.002913	0.79806	0.203663	0.142917	0.218637	0.01344
Bbs4	-0.209	-0.122	0.14	-0.063	-0.017	0.007	0.533	0.401	0.667	0.873	0.586	0.284128	0.498749	0.480158	0.910531	0.934095	0.970915	0.00971	0.049874	0.003051	0.000275	0.002776
Bbs5	-1.11	-0.932	-0.783	0.179	-1.235	-1.124	-0.998	-0.992	-0.781	-0.609	-0.648	3.1e-05	9.7e-05	0.002073	0.740433	6e-06	7e-06	0.000201	0.000225	0.004899	0.03139	0.006929
Bbs7	-1.016	-1.355	-1.073	0.205	-1.029	-1.226	-0.839	-0.91	-1.043	-0.75	-1.029	0	0	0	0.498616	0	0	5e-06	1e-06	0	0.000134	0
Bbs9	-1.716	-1.212	-1.225	-0.205	-1.96	-1.543	-1.211	-0.85	-0.933	-1.05	-0.881	0.002099	0.015135	0.025459	0.889896	0.000523	0.00261	0.031725	0.132424	0.127935	0.094476	0.091593
Bcam	-2.799	-2.91	-3.335	-1.707	-1.743	-1.833	-3.304	-3.589	-3.755	-2.684	-1.717	0.006694	0.002412	0.001762	0.324809	0.082186	0.049124	0.002413	0.00114	0.001442	0.023759	0.080506
Bcap29	-1.379	-1.135	-1.039	-0.09	-1.254	-1.026	-0.655	-0.479	-0.388	-0.447	-0.455	2e-06	1.1e-05	0.000172	0.901776	1e-05	5.7e-05	0.014183	0.071314	0.180461	0.130403	0.064386
Bcap31	-0.566	-0.246	-0.409	-0.186	-0.491	-0.323	-0.466	-0.345	-0.385	-0.262	-0.246	0.000167	0.05521	0.004902	0.482107	0.000767	0.01324	0.002021	0.019463	0.015682	0.108794	0.069529
Bcar1	-2.251	-2.399	-2.132	0.417	-1.399	-1.582	-2.2	-2.159	-2.285	-2.137	-1.795	0.007703	0.0023	0.012409	0.839366	0.088643	0.038722	0.012045	0.014122	0.015623	0.028042	0.027048
Bcar3	-0.833	-0.833	-0.768	-0.119	-0.301	0.011	-0.568	-0.937	-1.27	-0.634	-0.135	0.013858	0.007704	0.0244	0.901585	0.367132	0.972304	0.104622	0.008588	0.001149	0.104483	0.69235
Bcas2	-1.15	-0.72	-0.802	0.036	-1.181	-0.945	-0.567	-0.383	-0.366	-0.379	-0.449	4e-06	0.000656	0.00063	0.959998	3e-06	2.3e-05	0.014137	0.095486	0.143241	0.138216	0.035928
Bcas3	-0.73	-0.54	-0.479	0.006	-0.817	-0.719	-0.296	-0.211	-0.302	-0.129	-0.349	0.003793	0.017463	0.053884	0.9934	0.00131	0.002159	0.253762	0.426874	0.286725	0.675021	0.142164
Bcat1	-1.713	-2.223	-1.732	0.937	-0.271	-1.392	-2.218	-2.304	-2.191	-1.158	-1.928	0.034565	0.003568	0.035132	0.556361	0.744376	0.06121	0.009591	0.007572	0.017364	0.221797	0.015513
Bcat2	-0.464	-0.144	-0.183	0.446	-0.652	-0.327	-0.464	-0.192	-0.184	-0.52	-0.214	0.034646	0.479076	0.411613	0.205331	0.003643	0.103466	0.042875	0.417384	0.475438	0.042505	0.322675
Bccip	-0.875	-0.607	-0.562	0.087	-0.596	-0.603	-0.212	-0.124	-0.041	-0.034	-0.056	0	5e-06	7.6e-05	0.766445	2.5e-05	6e-06	0.113934	0.367016	0.7958	0.841668	0.664791
Bcdin3d	-0.374	-0.034	-0.018	0.317	-0.147	0.048	0.113	0.073	0.646	0.578	0.363	0.102282	0.875256	0.940234	0.457277	0.526735	0.826966	0.659696	0.779625	0.013513	0.031228	0.102739
Bche	-1.269	-2.438	-2.115	-1.695	-1.375	-2.507	-1.054	-2.067	-2.279	-1.367	-2.764	0.114612	0.00152	0.010829	0.187267	0.085214	0.001237	0.214573	0.015549	0.013259	0.146387	0.000778
Bckdha	-0.616	-0.086	-0.331	0.118	-1.044	-0.678	-0.191	0.022	-0.408	-0.345	-0.254	0.12093	0.820405	0.411613	0.919426	0.009441	0.063829	0.66825	0.962393	0.378666	0.470174	0.525852
Bckdhb	-1.019	-1.078	-0.941	-0.27	-0.958	-1.171	-1.065	-0.942	-0.668	-0.666	-0.691	8.2e-05	1e-05	0.000269	0.566902	0.000169	3e-06	7.1e-05	0.000354	0.014032	0.017447	0.003766
Bckdk	-0.773	-0.725	-0.573	-0.173	-0.886	-0.73	-0.567	-0.49	-0.365	-0.415	-0.497	1e-05	6e-06	0.00062	0.580851	1e-06	7e-06	0.000872	0.003532	0.03921	0.02354	0.001661
Bcl10	-0.044	-0.031	0.143	0.669	0.13	0.161	-0.158	-0.166	-0.117	-0.141	0.001	0.677972	0.748526	0.163417	9e-06	0.199639	0.08578	0.139264	0.121863	0.321898	0.240382	0.992169
Bcl11a	0.38	0.424	-0.432	1.065	-0.602	-0.623	-0.623	-0.642	-3.017	-1.791	-1.198	0.689598	0.623377	0.649087	0.557873	0.518522	0.465328	0.53727	0.52301	0.004452	0.096083	0.18209
Bcl11b	-0.045	-1.666	-1.137	-0.911	-1.239	0.259	-1.651	-1.873	-0.244	-1.739	0.919	0.963136	0.044802	0.211575	0.621982	0.16616	0.764864	0.080425	0.048516	0.828748	0.099281	0.301727
Bcl2	-2.427	-2.734	-2.389	-0.254	-1.784	-1.871	-1.88	-1.691	-1.237	-1.002	-0.859	1e-06	0	1e-06	0.797366	7.8e-05	1.3e-05	6.3e-05	0.000266	0.009511	0.040023	0.03496
Bcl2a1a	4.773	4.279	3.697	3.049	3.409	4.672	4.856	4.911	5.553	3.689	5.186	0.000814	0.001008	0.008327	0.150537	0.012661	0.000425	0.001006	0.000933	0.000517	0.020675	0.00023
Bcl2a1b	0.001	0.078	-0.088	-0.001	-0.347	0.198	-0.267	-0.103	-0.074	-0.456	-0.2	0.998531	0.834068	0.831137	0.999047	0.375497	0.589443	0.534109	0.819779	0.880922	0.327798	0.615253
Bcl2a1d	2.707	2.614	2.731	1.976	3.016	3.516	2.807	3.009	3.436	2.846	3.582	0.000944	0.000538	0.001	0.095385	0.000274	1.2e-05	0.000959	0.000476	0.000224	0.002395	1.9e-05
Bcl2l1	-1.111	-1.065	-0.598	-0.411	-0.103	-0.092	-0.35	-0.294	0.18	0.095	0.437	0.000922	0.000571	0.064063	0.500966	0.753023	0.764339	0.303664	0.394093	0.63948	0.817013	0.159239
Bcl2l11	-0.207	-0.062	-0.369	-0.263	-0.601	-0.492	0.241	0.195	-0.273	-0.107	-0.183	0.553953	0.85035	0.287699	0.729628	0.077961	0.118285	0.520985	0.606143	0.500924	0.80884	0.600483
Bcl2l12	-0.872	-0.699	-0.909	0.067	-1.12	-0.935	-0.847	-0.469	-0.894	-1.004	-0.556	4.1e-05	0.000227	3e-05	0.904098	1e-06	4e-06	9.6e-05	0.021765	0.000122	4e-05	0.004091
Bcl2l2	-0.375	-0.67	-0.475	0.67	-0.402	-0.442	-0.304	-0.411	-0.236	-0.25	-0.316	0.003453	0	0.000396	0.000183	0.001756	0.000295	0.02022	0.002231	0.095568	0.0857	0.010199
Bcl3	1.592	1.699	1.792	1.601	1.51	1.49	1.309	1.41	1.674	1.083	1.449	1e-06	0	0	9e-05	3e-06	1e-06	4e-05	1.4e-05	3e-06	0.001391	3e-06
Bcl6	0.565	0.287	0.377	0.171	1.05	1.014	0.461	0.353	0.334	0.512	0.743	0.044213	0.264804	0.182863	0.797145	0.000396	0.000245	0.116658	0.235607	0.304651	0.118491	0.007643
Bcl7a	-2.566	-2.593	-1.704	-0.278	-2.321	-2.55	-2.082	-2.372	-1.846	-2.277	-2.223	0	0	1.2e-05	0.707577	0	0	0	0	1.3e-05	1e-06	0
Bcl7b	-0.016	0.048	0.14	0.301	0.139	0.265	0.354	0.371	0.479	0.355	0.4	0.885593	0.625695	0.18461	0.051633	0.180987	0.007163	0.001771	0.001168	0.000142	0.004539	0.000233
Bcl7c	-0.93	-0.856	-0.82	0.292	-0.642	-0.614	-0.967	-1.085	-0.801	-0.566	-0.498	8e-06	7e-06	6.9e-05	0.369501	0.000912	0.000658	7e-06	1e-06	0.000285	0.010001	0.006986
Bcl9	1.631	1.448	1.257	-0.076	1.516	1.173	1.113	1.103	0.897	0.855	0.722	6e-06	9e-06	0.000277	0.938375	1.8e-05	0.000197	0.001289	0.001475	0.013681	0.022325	0.02117
Bcl9l	-0.975	-1.57	-1.649	-0.624	-1.51	-1.318	-0.987	-1.136	-1.917	-1.012	-1.146	0.007718	1.7e-05	4.1e-05	0.306703	9.9e-05	0.000204	0.009523	0.003308	1.6e-05	0.016641	0.001611
Bclaf1	-0.372	-0.515	-0.42	0.182	-0.532	-0.565	-0.295	-0.359	-0.331	-0.238	-0.336	0.008703	0.000171	0.003929	0.494525	0.000317	5.7e-05	0.043176	0.015306	0.03666	0.144011	0.014601
Bco2	2.715	2.655	2.159	-1.005	2.734	2.067	2.264	2.095	2.188	2.357	1.625	0	0	0	0.017743	0	0	0	0	0	0	1e-06
Bcor	-0.37	-0.722	-0.52	0.546	-0.412	-0.482	-0.324	-0.534	-0.376	-0.012	-0.428	0.040193	5.9e-05	0.005461	0.039172	0.022255	0.004686	0.085251	0.005594	0.065742	0.960656	0.015786
Bcorl1	-0.565	-0.786	-0.625	0.118	-0.719	-0.637	-0.606	-0.789	-0.953	-0.783	-0.698	0.00113	5e-06	0.00047	0.755877	6.6e-05	0.000115	0.000825	3.2e-05	5e-06	0.000144	6.7e-05
Bcr	-1.496	-1.732	-1.731	-0.02	-1.007	-0.948	-1.588	-1.474	-1.88	-1.685	-1.24	0.007164	0.000945	0.002494	0.990914	0.063203	0.058871	0.00628	0.011047	0.002859	0.009129	0.020649
Bcs1l	-1.329	-1.161	-0.851	-0.305	-1.494	-1.36	-0.543	-0.78	-0.396	-0.401	-0.604	5e-06	9e-06	0.001617	0.541181	1e-06	1e-06	0.042317	0.004412	0.175668	0.179641	0.016417
Bdh1	-0.397	-1.523	0.071	-0.784	-1.071	-1.376	-1.584	-1.96	0.05	-0.367	-2.1	0.60454	0.027356	0.929612	0.603707	0.148786	0.046055	0.043228	0.013648	0.957449	0.696047	0.004944
Bdh2	-0.034	-0.512	-0.484	0.573	-0.28	0.246	0.429	-0.43	-0.185	-0.856	0.542	0.96385	0.426715	0.496479	0.705725	0.694846	0.710659	0.575021	0.573505	0.83182	0.298947	0.435495
Bdnf	-2.262	-2.486	-0.968	1.934	-1.153	-2.18	-2.018	-1.637	-1.725	-1.596	-2.954	0.022583	0.006993	0.331644	0.228488	0.238278	0.017434	0.050256	0.11356	0.124615	0.165975	0.002858
Bean1	-1.229	-1.665	-2.31	-1.169	0.249	-0.48	-1.678	-0.181	-1.977	-0.086	-1.005	0.199736	0.05853	0.018678	0.530755	0.801862	0.593355	0.094189	0.871006	0.069306	0.945378	0.286553
Becn1	-0.19	-0.118	-0.127	0.094	-0.266	-0.139	0.021	0.003	0.086	0.05	0.035	0.008508	0.069675	0.077047	0.488106	0.000393	0.034304	0.799073	0.973919	0.294538	0.566689	0.628994
Begain	-2.804	-1.624	-2.463	-0.336	-2.142	-1.319	-1.64	-1.927	-2.774	-2.689	-2.43	0.002212	0.045574	0.007108	0.89125	0.015898	0.103432	0.075777	0.038212	0.006239	0.010125	0.005787
Bend3	-1.771	-2.05	-1.423	0.036	-1.278	-1.338	-1.321	-1.213	-1.101	-0.751	-0.984	0	0	0	0.958814	0	0	0	2e-06	2.7e-05	0.003356	1.8e-05
Bend4	-1.474	-1.637	-1.44	0.009	-2.094	-1.499	-0.253	-0.753	-0.778	-0.901	-0.685	0.006626	0.001281	0.008735	0.994795	0.000219	0.00306	0.671443	0.179028	0.201886	0.146814	0.186244
Bend5	-2.92	-1.659	-3.662	0.439	-2.672	-2.862	-2.948	-1.769	-2.948	-2.282	-2.577	0.003404	0.061704	0.000442	0.859236	0.006545	0.002001	0.004392	0.081373	0.00785	0.043758	0.007313
Bend6	-0.582	-0.356	-0.074	-0.088	0.161	-0.965	-1.323	-0.608	-0.73	-0.468	-1.232	0.263355	0.459165	0.894115	0.958455	0.763081	0.043784	0.015658	0.270576	0.221293	0.452717	0.015998
Best1	0.61	1.144	0.383	0.132	-0.314	-0.576	0.601	0.543	0.642	0.325	-0.739	0.352233	0.055669	0.56534	0.950439	0.636554	0.337592	0.390617	0.441443	0.398807	0.690925	0.24711
Bet1	-1.061	-0.611	-0.529	0.177	-0.645	-0.818	-0.336	-0.298	-0.238	-0.155	-0.276	6e-06	0.001879	0.0127	0.691303	0.002415	7.8e-05	0.120639	0.171212	0.321734	0.537511	0.169632
Bet1l	-0.522	-0.23	-0.353	0.393	-0.573	-0.35	-0.275	-0.107	-0.166	-0.184	-0.153	0.001731	0.116358	0.030229	0.108733	0.000644	0.018671	0.100591	0.542575	0.373566	0.333639	0.332189
Bfar	1.028	1.018	0.77	-0.108	0.911	0.769	0.66	0.732	0.599	0.523	0.53	1e-06	0	0.000118	0.803688	8e-06	3.2e-05	0.000869	0.000287	0.004213	0.014806	0.003667
Bgn	-2.08	-2.415	-2.684	-0.841	-1.349	-1.549	-2.233	-2.139	-3.314	-1.444	-1.448	0.035978	0.008903	0.008623	0.694376	0.168721	0.087837	0.031377	0.039802	0.003691	0.213165	0.131224
Bhlhb9	-2.057	-2.457	-2.551	-1.114	-1.99	-2.116	-2.339	-2.212	-2.754	-2.148	-1.967	0.000473	1.4e-05	4.1e-05	0.214566	0.000634	0.000129	0.000159	0.000328	4.7e-05	0.00136	0.000558
Bhlhe22	-0.967	-0.223	-0.833	-0.005	1.123	-1.645	-1.755	-0.276	-1.059	-0.201	-1.119	0.330157	0.811605	0.406007	0.998572	0.252181	0.069869	0.089133	0.807727	0.357723	0.877549	0.247604
Bhlhe40	-1.112	-1.62	-0.337	0.57	-0.265	-0.484	-1.017	-1.245	-0.768	-0.392	-0.362	0.03846	0.00153	0.538593	0.597017	0.627801	0.326997	0.069629	0.02746	0.21175	0.548393	0.501001
Bhlhe41	-1.452	-1.131	-0.704	0.729	-0.907	-1.009	-0.932	-0.775	-0.285	-0.345	-0.614	1.1e-05	0.000108	0.019785	0.10553	0.002773	0.000465	0.003251	0.013424	0.409899	0.323909	0.033437
Bicc1	-2.804	-3.371	-4.248	-1.737	-3.182	-2.997	-3.35	-3.195	-4.468	-2.794	-2.724	0.002773	0.000158	3.1e-05	0.24381	0.000783	0.000668	0.000725	0.001229	5e-05	0.009311	0.002813
Bicd1	-0.644	-1.337	0.003	0.89	-0.695	-1.549	-0.323	-1.104	-1.315	-1.68	-2.064	0.342231	0.031386	0.99633	0.487305	0.299721	0.013852	0.669209	0.118891	0.086164	0.033383	0.002358
Bicd2	-0.984	-1.218	-1.137	0.137	-0.943	-0.926	-0.718	-0.816	-0.839	-0.661	-0.653	0	0	0	0.60299	0	0	3e-06	0	1e-06	5.5e-05	5e-06
Bid	0.34	-0.073	0.671	0.062	0.843	0.442	0.35	0.273	0.668	0.897	0.583	0.157482	0.748827	0.00718	0.931816	0.000812	0.046748	0.167457	0.287321	0.015162	0.001989	0.014284
Bin1	-1.559	-1.469	-1.297	-0.074	-1.483	-1.338	-1.443	-1.226	-1.239	-1.214	-1.049	0	0	4e-06	0.916583	0	0	1e-06	1.1e-05	2.7e-05	5.8e-05	4e-05
Bin2	-1.026	-0.908	-1.636	-0.511	-1.78	-1.041	-0.214	-0.296	-0.883	-1.014	-0.268	0.005015	0.006602	4.1e-05	0.431949	9e-06	0.002263	0.586871	0.444265	0.029361	0.015826	0.450799
Bin3	0.196	0.353	0.405	0.043	0.055	0.203	0.661	0.749	0.848	0.643	0.593	0.155303	0.006446	0.004804	0.916583	0.696894	0.109677	2.8e-05	4e-06	2e-06	0.000172	5.1e-05
Birc2	0.956	0.871	0.876	0.408	0.665	0.734	0.861	0.774	0.86	0.786	0.741	0	0	0	0.051293	2.2e-05	1e-06	1e-06	4e-06	2e-06	1.4e-05	2e-06
Birc3	2.187	2.033	1.928	1.776	1.791	1.897	1.783	1.811	1.818	1.509	1.578	0	0	1e-06	0.000204	3e-06	0	5e-06	4e-06	1.1e-05	0.000245	1.2e-05
Birc5	-1.441	-1.365	-1.907	-1.27	-1.448	-2.244	-2.791	-2.3	-2.182	-1.907	-2.029	0.000438	0.000295	1.4e-05	0.023729	0.000391	0	0	1e-06	7e-06	7.9e-05	2e-06
Birc6	0.664	-0.081	0.376	0.217	0.663	0.411	0.645	0.276	0.533	0.609	0.468	0.060045	0.8086	0.292469	0.795264	0.059009	0.204456	0.080681	0.471866	0.187548	0.139756	0.173302
Bivm	-1.055	-0.7	-0.961	-0.289	-1.325	-1.057	-0.457	-0.434	-0.419	-0.357	-0.581	0.000592	0.009841	0.001729	0.629878	3.3e-05	0.000228	0.133716	0.155759	0.209535	0.298221	0.040525
Blcap	-0.548	-0.645	-0.403	0.388	-0.372	-0.363	-0.324	-0.297	-0.118	-0.028	-0.12	0.001233	6.6e-05	0.015618	0.121274	0.022026	0.01637	0.056453	0.081321	0.542032	0.895542	0.461162
Blm	-0.798	-1.229	-0.938	-0.549	-0.868	-1.058	-1.017	-1.123	-0.845	-0.918	-0.873	0.003127	5e-06	0.000786	0.188485	0.001379	6e-05	0.000417	0.000131	0.004963	0.003389	0.001038
Blmh	-0.677	-0.444	-0.458	-0.218	-0.657	-0.575	-0.946	-0.98	-0.937	-1.182	-0.895	0.011309	0.066195	0.084864	0.704081	0.013288	0.018954	0.000969	0.000697	0.002133	0.000269	0.000861
Blnk	0.3	0.589	-0.204	0.285	-0.48	-0.129	0.209	0.264	-0.119	-0.155	-0.021	0.375247	0.056049	0.553585	0.696231	0.149663	0.68616	0.570205	0.469279	0.773174	0.714492	0.953272
Bloc1s1	-0.224	0.312	-0.232	-0.488	-0.512	-0.098	-0.018	0.107	-0.221	-0.243	0.015	0.297928	0.111412	0.283137	0.143688	0.017272	0.626986	0.944577	0.65147	0.376188	0.339416	0.947635
Bloc1s2	-0.612	-0.495	-0.016	0.329	-0.686	-0.317	-0.201	0.179	0.195	0.01	0.147	0.006564	0.015581	0.944643	0.405924	0.002495	0.116797	0.39778	0.453539	0.453221	0.972034	0.506085
Bloc1s3	-0.518	-0.403	-0.123	0.193	-0.48	-0.296	-0.38	-0.161	0.207	-0.153	0.015	0.001758	0.006788	0.447475	0.531681	0.003262	0.044006	0.023	0.344675	0.260257	0.419109	0.927954
Bloc1s4	-0.518	-0.49	-0.072	0.69	-0.213	0.095	-0.315	-0.261	0.103	-0.081	0.244	0.011774	0.009474	0.731064	0.018578	0.289346	0.616567	0.138438	0.224155	0.67524	0.75233	0.218191
Bloc1s5	-1.044	-0.522	-0.485	0.306	-0.914	-0.677	-0.488	-0.415	-0.313	-0.394	-0.308	3e-06	0.004341	0.015138	0.368329	2.1e-05	0.000378	0.017285	0.042578	0.159078	0.082502	0.1032
Bloc1s6	0.508	0.508	0.558	0.149	0.838	0.784	0.49	0.511	0.77	0.65	0.706	0.010584	0.005653	0.006051	0.732672	7.8e-05	6.7e-05	0.017374	0.013841	0.000798	0.005274	0.000454
Blvra	-0.986	-0.479	-0.664	-0.474	-0.935	-0.71	-0.172	-0.039	-0.186	-0.313	-0.145	0.004769	0.124252	0.054408	0.454571	0.006909	0.024705	0.651798	0.921591	0.651176	0.443408	0.674441
Blvrb	-0.855	-0.312	-0.571	0.356	-0.285	-0.028	-0.422	-0.197	-0.055	-0.484	-0.027	0.000753	0.156304	0.020552	0.410767	0.232852	0.903818	0.094189	0.451561	0.85779	0.085735	0.915125
Blzf1	-0.313	-0.525	-0.229	0.515	-0.014	-0.353	0.089	-0.118	-0.027	0.266	0.003	0.025797	0.000139	0.104654	0.010302	0.926633	0.007321	0.561039	0.436015	0.877689	0.10372	0.982607
Bmf	-0.137	0.469	-0.961	-0.171	-1.913	-1.187	0.626	0.638	-0.206	-0.569	-0.665	0.864313	0.507958	0.211399	0.943937	0.01286	0.089846	0.447849	0.439566	0.829038	0.53925	0.380828
Bmi1	-0.308	-0.452	-0.189	0.332	-0.117	0.031	0.151	0.187	0.408	0.428	0.448	0.169187	0.028909	0.407831	0.41032	0.609131	0.884177	0.538743	0.44245	0.109933	0.103011	0.040786
Bmp1	-2.245	-2.464	-2.931	-0.775	-1.61	-1.734	-3.105	-2.856	-4.322	-2.222	-2.213	0.017663	0.005141	0.002852	0.704852	0.083395	0.044872	0.002143	0.004508	0.000125	0.042764	0.016545
Bmp2	1.177	1.303	2.062	0.903	1.562	1.954	-0.139	0.313	0.799	-0.511	-0.152	0.092211	0.042963	0.004666	0.500814	0.025637	0.003348	0.86429	0.688778	0.325971	0.549253	0.833664
Bmp2k	-0.689	-1.013	-0.629	-0.186	-0.735	-0.641	-0.65	-0.879	-0.814	-0.747	-0.733	0.000201	0	0.000678	0.593271	8.5e-05	0.000178	0.000606	1.2e-05	9.5e-05	0.00042	6e-05
Bmp4	-4.103	-4.083	-6.145	-1.575	-4.74	-4.066	-3	-4.977	-4.521	-3.928	-4.239	0.006625	0.003469	0.00015	0.59706	0.001903	0.003782	0.052656	0.001909	0.007701	0.023742	0.004175
Bmp5	-3.371	-2.923	-3.353	-0.827	-2.876	-2.524	-2.362	-2.747	-3.456	-2.561	-2.289	0.001605	0.002637	0.001919	0.711498	0.005847	0.008807	0.028219	0.011727	0.003505	0.033122	0.023013
Bmp6	-1.211	-2.344	-2.566	2.084	-1.548	-1.36	-2.366	-1.932	-2.033	-1.897	-2.065	0.365229	0.054816	0.056623	0.371518	0.240638	0.265397	0.088505	0.167613	0.181603	0.223588	0.109519
Bmper	-2.427	-2.106	-2.527	0.039	-0.364	-1.964	-1.91	-1.981	-1.786	-1.403	-1.556	0.021847	0.029747	0.018884	0.990914	0.736458	0.042836	0.08218	0.072577	0.136559	0.256059	0.126976
Bmpr1a	-1.756	-2.502	-2.71	-0.884	-2.076	-2.28	-2.153	-2.321	-2.801	-1.964	-2.057	0.007541	9.2e-05	0.000129	0.463979	0.001815	0.000317	0.001985	0.000994	0.000262	0.010068	0.00162
Bmpr1b	-2.004	-1.581	-0.522	1.604	1.242	-1.062	-0.778	-0.888	-0.564	0.786	-0.604	0.075732	0.126173	0.653396	0.43835	0.268257	0.307295	0.528973	0.469002	0.6799	0.56783	0.598308
Bmpr2	-0.523	-0.866	-0.816	-0.018	-0.81	-0.647	-0.424	-0.687	-0.696	-0.489	-0.572	0.005792	6e-06	7.1e-05	0.977634	5.9e-05	0.000363	0.028861	0.000722	0.001285	0.024504	0.002191
Bms1	-0.476	-0.731	-0.412	0.045	-0.474	-0.666	-0.241	-0.353	-0.15	-0.041	-0.212	0.001029	1e-06	0.004263	0.910527	0.001014	4e-06	0.096649	0.016176	0.353242	0.819685	0.114125
Bmyc	-1.604	-1.49	-1.535	-0.566	-1.294	-1.354	-2.186	-2.031	-2.288	-1.643	-1.584	0.024976	0.023413	0.033999	0.71723	0.06706	0.039307	0.004114	0.007525	0.005153	0.048316	0.023339
Bnc2	-1.75	-2.766	-2.283	0.575	-1.758	-2.1	-2.22	-2.424	-3.164	-1.794	-2.199	0.026172	0.000295	0.00506	0.74379	0.024867	0.004623	0.007644	0.003962	0.000602	0.050244	0.004936
Bnip1	-0.691	-0.463	-0.182	0.351	-0.387	-0.403	-0.344	-0.052	0.081	-0.114	-0.084	0.000336	0.00632	0.319535	0.236918	0.032067	0.016874	0.069745	0.802973	0.711776	0.608916	0.647763
Bnip3	-1.439	-1.161	-1.736	-0.834	-1.313	-1.387	-1.295	-0.965	-1.55	-0.749	-0.911	0.000195	0.000806	2e-05	0.135669	0.00052	0.000111	0.000955	0.011611	0.000291	0.074736	0.010437
Bnip3l	-1.443	-1.01	-1.031	-0.101	-1.427	-1.261	-1.087	-0.873	-1.112	-0.812	-0.921	0.000976	0.009484	0.016027	0.936535	0.001023	0.001647	0.013692	0.046583	0.019319	0.095769	0.024562
Boc	-2.306	-2.298	-2.943	0.803	-1.774	-2.135	-2.519	-2.314	-3.308	-1.831	-1.983	0.024957	0.015452	0.005586	0.722415	0.080395	0.024443	0.019319	0.03171	0.004921	0.12523	0.046741
Bod1	-0.763	-0.864	-0.837	0.274	-0.889	-1.012	-0.534	-0.808	-0.791	-0.583	-0.574	5.6e-05	2e-06	2e-05	0.365828	6e-06	0	0.003991	4.3e-05	0.000143	0.004752	0.001117
Bod1l	-0.22	-0.766	-0.591	0.115	-0.529	-0.571	0.133	-0.28	-0.378	-0.107	-0.295	0.188789	8e-06	0.000925	0.764212	0.002178	0.000481	0.463443	0.111604	0.046596	0.601331	0.070332
Bok	-2.89	-2.833	-3.192	-0.716	-2.586	-2.613	-3.534	-3.278	-3.558	-3.038	-3.058	3e-05	1e-05	9e-06	0.564171	0.000125	3.9e-05	2e-06	8e-06	6e-06	0.000102	7e-06
Bola1	-0.935	-0.883	-0.411	-0.283	-1.169	-0.677	-0.361	-0.461	-0.461	-0.453	-0.299	0.001164	0.000858	0.138707	0.612055	8.7e-05	0.008861	0.213403	0.110621	0.142414	0.159125	0.268056
Bola2	-0.997	-0.542	-0.502	0.05	-0.904	-0.649	-0.787	-0.605	-0.183	-0.578	-0.324	2e-06	0.001664	0.007261	0.926532	8e-06	0.000263	0.000103	0.002017	0.384673	0.007102	0.065226
Bola3	-1.373	-1.084	-1.138	-0.041	-0.874	-1.085	-0.594	-0.527	-0.268	-0.26	-0.224	0	5e-06	1.3e-05	0.956948	0.000316	6e-06	0.013903	0.028818	0.311278	0.338944	0.321052
Bop1	-0.731	-0.734	-0.547	0.071	-0.564	-0.677	-0.511	-0.432	-0.251	-0.398	-0.399	9e-06	2e-06	0.000531	0.847269	0.000297	9e-06	0.001332	0.005916	0.134246	0.020932	0.006273
Bora	-1.398	-1.548	-1.477	-0.121	-0.895	-1.476	-1.369	-1.403	-1.133	-1.217	-1.364	0.000169	1.1e-05	0.000105	0.902415	0.010371	2.7e-05	0.000335	0.000261	0.004392	0.003271	0.000155
Bpgm	-0.886	-0.584	-0.71	-0.429	-1.025	-0.881	-0.292	-0.219	-0.286	-0.484	-0.358	7.2e-05	0.002636	0.00112	0.190523	9e-06	2.5e-05	0.17539	0.316666	0.225889	0.043762	0.07246
Bphl	-1.292	-0.87	-0.762	-0.138	-1.39	-1.222	-0.903	-0.604	-0.741	-0.944	-0.78	0.000242	0.004935	0.023317	0.873086	9.3e-05	0.000175	0.009636	0.080308	0.047054	0.014984	0.016184
Bpnt1	-1.057	-1.018	-0.728	0.235	-0.95	-1.094	-0.495	-0.54	-0.26	-0.406	-0.512	0	0	7.4e-05	0.43889	1e-06	0	0.005154	0.002574	0.171235	0.036333	0.002203
Bptf	-0.169	-0.772	-0.567	0.192	-0.602	-0.506	0.164	-0.219	-0.339	-0.063	-0.19	0.307353	6e-06	0.001182	0.555002	0.000513	0.0014	0.352413	0.208	0.069787	0.762889	0.238418
Braf	-0.309	-0.749	-0.612	0.83	-0.292	-0.352	0.048	-0.215	-0.228	0.114	-0.23	0.1188	0.000132	0.003197	0.003338	0.138456	0.054181	0.8333	0.309454	0.322955	0.64533	0.23689
Brap	-0.609	-0.566	-0.355	0.255	-0.609	-0.535	-0.317	-0.247	-0.18	-0.058	-0.255	2.9e-05	2.2e-05	0.009055	0.237491	2.8e-05	5.7e-05	0.022295	0.074679	0.236233	0.728935	0.047219
Brat1	-0.666	-0.471	-0.518	-0.065	-0.672	-0.625	-0.119	-0.126	-0.239	-0.055	-0.266	3.8e-05	0.000863	0.000931	0.864058	3.2e-05	3e-05	0.453779	0.428185	0.154638	0.766668	0.062439
Brca1	-1.077	-1.255	-1.454	-0.818	-1.136	-1.389	-1.429	-1.073	-1.119	-1.207	-0.713	0.001255	7.8e-05	4.6e-05	0.090747	0.000687	2.1e-05	7.1e-05	0.001938	0.002479	0.001713	0.022938
Brca2	-1.802	-1.884	-2.012	-0.444	-1.676	-1.826	-1.832	-1.41	-1.967	-1.216	-1.534	3.9e-05	5e-06	1e-05	0.576755	9.8e-05	1e-05	4.9e-05	0.001187	4.9e-05	0.009986	0.000211
Brcc3	0.327	0.557	0.53	0.173	0.385	0.466	0.827	0.978	0.998	0.955	0.847	0.018035	4.8e-05	0.000344	0.512012	0.005725	0.000486	1e-06	0	0	0	0
Brd1	-0.545	-0.788	-0.566	0.428	-0.726	-0.597	-0.288	-0.44	-0.331	-0.246	-0.323	0.000712	1e-06	0.000562	0.059317	1.8e-05	9.3e-05	0.071516	0.006991	0.056526	0.168763	0.030944
Brd2	0.962	0.757	0.817	0.529	1.216	0.958	0.741	0.763	0.779	0.967	0.846	0.000427	0.001995	0.002491	0.200176	2e-05	0.000171	0.006805	0.005635	0.008264	0.001813	0.001206
Brd4	-0.088	-0.407	-0.244	0.391	-0.164	-0.196	0.088	-0.056	-0.127	0.053	0.04	0.556463	0.003401	0.101383	0.076961	0.261088	0.146035	0.587801	0.737544	0.462026	0.779787	0.790896
Brd7	-0.199	-0.183	-0.102	0.328	-0.371	-0.255	0.11	0.095	0.196	0.085	0.08	0.088555	0.089143	0.392	0.059698	0.002145	0.019379	0.382047	0.45405	0.142552	0.549253	0.495533
Brd8	-0.501	-0.587	-0.491	0.188	-0.579	-0.546	-0.203	-0.206	-0.13	-0.222	-0.267	0.000209	6e-06	0.000325	0.407012	3e-05	2.3e-05	0.124755	0.120203	0.376961	0.131397	0.030894
Brd9	-0.403	-0.623	-0.55	0.015	-0.552	-0.597	-0.441	-0.694	-0.553	-0.424	-0.5	0.000974	1e-06	2.7e-05	0.969215	1.9e-05	1e-06	0.000554	1e-06	8.5e-05	0.002445	5e-05
Brdt	0.508	1.511	1.033	0.468	0.305	0.642	0.123	0.766	0.499	0.544	0.592	0.098282	3e-06	0.001492	0.392387	0.318538	0.024553	0.722332	0.018575	0.155491	0.130085	0.048382
Bre	-0.653	-0.435	-0.518	0.222	-0.652	-0.286	-0.345	-0.335	-0.159	-0.3	-0.153	0.000756	0.011133	0.006657	0.536061	0.000715	0.090539	0.073389	0.082887	0.463613	0.163992	0.402656
Brf1	-0.371	-0.555	-0.322	0.177	-0.409	-0.566	-0.304	-0.319	-0.377	-0.253	-0.384	0.014847	0.000173	0.035235	0.548147	0.007432	0.00015	0.053365	0.043958	0.027291	0.149442	0.009837
Brf2	-0.572	-0.416	-0.186	0.328	-0.476	-0.373	-0.252	-0.2	-0.11	0.038	0.013	0.000326	0.003254	0.216664	0.163701	0.002019	0.007936	0.107087	0.20657	0.53598	0.84584	0.936796
Bri3bp	-1.18	-1.142	-0.832	-0.208	-1.14	-1.368	-1.805	-1.73	-1.632	-1.458	-1.538	0.000135	6.3e-05	0.005192	0.747348	0.000193	5e-06	0	1e-06	6e-06	5.1e-05	1e-06
Bricd5	-0.521	-0.593	-0.302	0.178	-0.72	-0.537	0.12	0.107	0.193	0.213	-0.001	0.000322	1.7e-05	0.029401	0.49332	4e-06	8.1e-05	0.410944	0.469554	0.21645	0.180493	0.997242
Brinp1	-0.832	-1.324	-1.812	0.681	-0.315	-0.83	-2.033	-1.815	-1.655	-0.875	-1.2	0.544193	0.283211	0.181507	0.839026	0.820696	0.506029	0.149971	0.20115	0.287791	0.595722	0.369225
Brip1	-0.224	-0.861	-0.399	-1.658	-0.419	-0.628	-0.8	-0.998	-1.01	-0.829	-0.735	0.470161	0.002893	0.194405	0.000166	0.166548	0.026492	0.013206	0.002499	0.0041	0.02103	0.014694
Brix1	-0.78	-0.721	-0.521	0.405	-0.531	-0.675	-0.272	-0.301	-0.169	-0.184	-0.171	4e-06	3e-06	0.000992	0.068294	0.000647	1.1e-05	0.08004	0.053498	0.32863	0.295273	0.239093
Brk1	-0.587	-0.377	-0.428	0.12	-0.571	-0.451	-0.351	-0.336	-0.29	-0.286	-0.279	7.3e-05	0.003323	0.002672	0.676937	9.9e-05	0.000639	0.014411	0.019417	0.060344	0.071996	0.035573
Brms1	-0.143	0.221	0.197	0.221	0.002	0.171	0.329	0.472	0.485	0.314	0.526	0.237372	0.046105	0.105703	0.273627	0.986049	0.122323	0.010195	0.000407	0.000636	0.026647	4.1e-05
Brms1l	-0.545	-0.773	-0.767	0.103	-0.703	-0.672	-0.38	-0.389	-0.398	-0.376	-0.312	0.007855	0.000104	0.000412	0.837745	0.000822	0.000599	0.0709	0.065556	0.081729	0.109756	0.110516
Brox	-0.086	-0.075	0	0.039	0.086	0.071	-0.084	-0.007	0.039	0.134	0.041	0.453637	0.476059	0.997777	0.905686	0.452226	0.500968	0.49675	0.958707	0.779901	0.317227	0.722534
Brpf1	-0.262	-0.404	-0.234	0.475	-0.233	-0.156	0.01	-0.043	-0.037	-0.019	0.054	0.092316	0.005763	0.137341	0.03788	0.131225	0.275327	0.958082	0.80987	0.850802	0.926431	0.736231
Brpf3	0.157	-0.211	-0.11	0.641	0.14	0.148	0.503	0.429	0.364	0.524	0.429	0.518966	0.33574	0.653282	0.073538	0.563206	0.502806	0.044045	0.0866	0.183324	0.060457	0.064469
Brsk1	-1.014	-1.336	-1.816	0.746	-1.954	-1.303	-0.836	-1.317	-1.473	-1.591	-1.024	0.006314	0.000182	1.2e-05	0.200921	3e-06	0.000269	0.028349	0.000928	0.00058	0.00036	0.004793
Brwd1	-0.663	-1.067	-0.876	0.384	-1.056	-0.747	-0.502	-0.622	-0.969	-0.572	-0.58	0.000194	0	5e-06	0.136445	0	1.2e-05	0.004606	0.000644	4e-06	0.003864	0.000636
Brwd3	0.548	-0.176	0.177	0.197	0.034	0.145	0.235	-0.287	-0.38	-0.328	-0.173	0.012653	0.37944	0.422096	0.67038	0.879984	0.470417	0.308859	0.210261	0.124615	0.196355	0.423887
Bsdc1	-0.131	-0.198	-0.223	0.178	-0.352	-0.12	-0.209	-0.051	-0.167	-0.128	-0.126	0.179104	0.028648	0.025284	0.278363	0.000607	0.180537	0.041363	0.637517	0.133764	0.266216	0.186638
Bsg	-0.708	-0.628	-0.835	-0.438	-0.777	-0.742	-0.859	-0.718	-0.975	-0.507	-0.634	0.000604	0.000851	0.000107	0.152314	0.000197	0.000136	9.2e-05	0.000807	4.3e-05	0.027302	0.001383
Bsn	-0.97	-0.858	-0.427	0.915	-0.807	-0.452	-0.039	-0.266	-0.192	-0.377	0.085	0.007948	0.010266	0.237578	0.091996	0.024543	0.168749	0.927001	0.495144	0.658515	0.377622	0.817916
Bst1	0.889	0.675	1.267	-0.465	1.723	1.285	1.635	1.827	2.231	2.734	2.425	0.07687	0.14231	0.014123	0.662916	0.001002	0.006712	0.002511	0.000906	0.000205	1.9e-05	8e-06
Bst2	3.407	3.59	3.368	0.032	3.149	3.591	3.526	3.705	3.648	3.283	3.791	0	0	0	0.980329	0	0	0	0	0	0	0
Btaf1	-0.017	-0.321	-0.149	0.633	-0.365	-0.207	0.222	-0.064	-0.157	-0.084	-0.083	0.935674	0.068324	0.444061	0.023135	0.055645	0.23916	0.275771	0.767137	0.487123	0.728555	0.671037
Btbd1	-0.811	-0.749	-0.751	-0.017	-0.803	-0.785	-0.414	-0.381	-0.385	-0.361	-0.444	7e-06	6e-06	3e-05	0.976205	8e-06	3e-06	0.014352	0.024041	0.03408	0.053743	0.005424
Btbd10	-0.666	-0.849	-0.726	0.341	-0.612	-0.763	-0.555	-0.703	-0.473	-0.419	-0.527	1.3e-05	0	5e-06	0.101886	4.3e-05	0	0.000253	1e-05	0.002805	0.00978	0.000211
Btbd11	-1.199	-1.333	-1.822	-0.307	-1.281	-0.772	-1.532	-1.28	-2.69	-1.4	-0.694	0.012676	0.002996	0.00038	0.781096	0.007818	0.076235	0.002694	0.011191	6e-06	0.012519	0.131896
Btbd19	-1.238	-1.805	-1.625	0.744	-0.68	-1.029	-0.722	-0.654	-0.357	0.208	0.014	0.001208	2e-06	6.4e-05	0.206873	0.061616	0.003142	0.059377	0.088368	0.405249	0.647483	0.972116
Btbd2	-0.711	-0.239	-0.514	-0.29	-0.958	-0.627	-0.527	-0.245	-0.394	-0.485	-0.422	0.008009	0.324139	0.053829	0.582085	0.000534	0.010985	0.055564	0.386738	0.191024	0.114762	0.098614
Btbd3	-0.46	-0.731	-0.516	-0.083	-0.809	-0.739	-0.626	-0.801	-0.894	-0.695	-0.783	0.051854	0.001229	0.031986	0.902415	0.001015	0.001186	0.01224	0.001781	0.001197	0.012718	0.00112
Btbd6	-1.701	-1.362	-1.204	0.019	-1.766	-1.315	-1.788	-1.449	-1.773	-1.452	-1.409	3.8e-05	0.000217	0.002314	0.987672	2.2e-05	0.000358	3e-05	0.000479	9.3e-05	0.001372	0.00029
Btbd7	0.125	-0.62	-0.571	0.234	-0.27	-0.35	0.223	-0.183	-0.525	-0.015	-0.344	0.582443	0.003109	0.012272	0.599763	0.219164	0.085605	0.347119	0.446161	0.037007	0.958563	0.109748
Btbd9	-0.288	-0.273	-0.291	0.159	-0.58	-0.255	-0.176	-0.131	-0.186	-0.273	-0.243	0.072831	0.06372	0.073435	0.630827	0.000589	0.084267	0.303874	0.451729	0.317672	0.145499	0.119354
Btc	2.129	0.492	1.946	-0.458	3.388	2.593	1.465	1.869	1.093	3.202	1.444	0.112574	0.697562	0.151058	0.905686	0.012439	0.036711	0.305437	0.18763	0.489423	0.041782	0.273577
Btd	-0.477	-0.653	-0.609	-0.821	-0.982	-0.504	-0.723	-0.657	-0.924	-1.024	-0.776	0.008138	0.000173	0.001191	0.001113	2e-06	0.002822	0.000234	0.000723	2.2e-05	7e-06	3.8e-05
Btf3	-0.671	-0.489	-0.418	-0.119	-0.53	-0.725	-0.484	-0.464	-0.32	-0.319	-0.399	0.000135	0.001637	0.012552	0.744379	0.001656	1.5e-05	0.0054	0.007553	0.083854	0.093689	0.013141
Btf3l4	-0.93	-1.095	-1.147	-0.028	-1.009	-1.368	-0.902	-1.012	-0.814	-0.715	-0.966	2.1e-05	0	1e-06	0.966333	6e-06	0	5.3e-05	1e-05	0.000472	0.002547	7e-06
Btg1	0.919	0.871	0.959	1.135	1.014	1.038	0.807	0.875	0.911	1.031	0.993	2.5e-05	1.4e-05	1.8e-05	7.7e-05	6e-06	1e-06	0.000228	8.4e-05	0.000122	3.5e-05	4e-06
Btg2	0.401	0.332	0.123	0.965	-0.219	0.238	0.083	-0.046	-0.387	-0.996	-0.496	0.133158	0.174645	0.655923	0.012136	0.414122	0.334492	0.787471	0.883812	0.207582	0.001978	0.056713
Btk	0.215	0.271	-0.392	-0.269	-0.4	-0.078	0.427	0.389	0.163	0.09	0.149	0.432559	0.276552	0.151493	0.630294	0.136525	0.764185	0.132497	0.173646	0.6169	0.79431	0.588673
Btrc	0.035	-0.029	-0.145	0.07	-0.434	-0.082	-0.115	0.025	-0.156	-0.07	-0.061	0.824134	0.842669	0.34294	0.855484	0.004921	0.563571	0.483035	0.886316	0.375752	0.713539	0.69248
Bub1	-1.748	-1.587	-2.248	-1.374	-1.909	-2.296	-2.734	-2.217	-2.191	-2.122	-1.948	7.8e-05	8.6e-05	2e-06	0.019663	2.2e-05	0	0	4e-06	1.4e-05	3.7e-05	1e-05
Bub1b	-1.212	-1.483	-1.945	-1.396	-1.597	-1.911	-1.812	-1.706	-1.898	-1.647	-1.491	0.000171	2e-06	0	0.00109	3e-06	0	1e-06	2e-06	1e-06	1.6e-05	5e-06
Bub3	-0.643	-0.617	-0.599	0.078	-0.67	-0.648	-0.433	-0.409	-0.286	-0.257	-0.411	3e-06	1e-06	1.3e-05	0.77912	1e-06	1e-06	0.000953	0.001721	0.036614	0.067645	0.000815
Bud13	-0.421	-0.429	-0.314	0.072	-0.493	-0.433	-0.286	-0.303	-0.052	-0.226	-0.112	0.002846	0.001069	0.024344	0.830312	0.000586	0.00103	0.04529	0.034839	0.756989	0.157034	0.409804
Bud31	-0.389	-0.374	-0.206	0.105	-0.22	-0.285	-0.086	-0.061	0.033	0.077	-0.079	0.00059	0.000341	0.057331	0.63583	0.03895	0.004938	0.45665	0.607037	0.806561	0.55295	0.463423
Bves	-2.988	-2.179	-3.393	-0.49	-2.681	-1.892	-3.781	-4.145	-4.383	-3.498	-2.832	0.000132	0.001604	3.1e-05	0.766839	0.000446	0.005649	7e-06	2e-06	2e-06	0.000105	0.000173
Bzrap1	1.457	1.471	1.076	0.539	1.848	1.855	0.127	0.828	0.461	-0.168	0.987	0.058152	0.037654	0.165361	0.758878	0.016795	0.01009	0.888583	0.313733	0.61731	0.86833	0.188212
Bzw1	-0.657	-0.76	-0.568	0.014	-0.642	-0.674	-0.688	-0.688	-0.614	-0.662	-0.687	0	0	7e-06	0.970227	1e-06	0	0	0	8e-06	3e-06	0
Bzw2	-2.175	-2.183	-1.702	-0.489	-1.502	-1.796	-2.327	-2.132	-2.182	-2.13	-1.906	0	0	1e-06	0.335412	6e-06	0	0	0	0	0	0
C030006K11Rik	-0.755	-0.231	-0.377	-0.088	-1.005	-0.6	-0.005	0.087	-0.025	-0.013	-0.126	0.010177	0.386713	0.195975	0.917762	0.000869	0.025296	0.986886	0.793307	0.946743	0.973106	0.667774
C030037D09Rik	-0.429	-1.763	-0.622	0.409	-1.031	-0.656	0.237	-0.667	-0.014	0.046	0.475	0.592727	0.015375	0.434671	0.832191	0.184714	0.364191	0.792105	0.431369	0.988733	0.965336	0.548515
C030039L03Rik	-1.172	-1.487	-1.918	-0.06	-1.572	-0.967	-1.2	-1.24	-1.362	-0.966	-0.957	0.008929	0.000498	8.4e-05	0.968831	0.00066	0.018317	0.010113	0.008336	0.00703	0.060482	0.026695
C030046E11Rik	0.87	0.341	0.743	0.787	0.615	0.43	0.819	0.574	0.57	0.658	0.486	3.5e-05	0.052093	0.000324	0.003754	0.001809	0.015712	0.000127	0.005045	0.009127	0.003982	0.010177
C130021I20Rik	-2.862	-0.73	-3.325	-1.104	-1.547	-1.155	-2.022	-1.111	-2.471	-1.082	-0.607	0.009682	0.468779	0.003464	0.619516	0.151388	0.248003	0.075596	0.340017	0.04539	0.403239	0.581769
C130026I21Rik	4.972	3.672	5.699	0.44	4.946	3.648	4.949	4.188	6.199	5.02	3.339	0	0	0	0.775774	0	0	0	0	0	0	4e-06
C130046K22Rik	-0.189	-0.27	0.177	0.548	0.338	0.138	-0.167	-0.251	-0.212	0.116	0.231	0.535599	0.327427	0.564542	0.273627	0.256647	0.62355	0.615706	0.438644	0.551043	0.760286	0.440031
C130050O18Rik	0.048	0.782	-0.31	-0.52	-1.07	-1.729	1.245	1.564	0.92	0.423	-0.04	0.940167	0.15786	0.619238	0.69085	0.075273	0.002761	0.049777	0.01501	0.185055	0.566185	0.951275
C130083M11Rik	-1.71	-2.264	-1.224	-0.711	-2.738	-2.744	-1.15	-1.712	-1.419	-1.396	-1.516	4.7e-05	0	0.002376	0.264272	0	0	0.004967	7.6e-05	0.001482	0.002436	0.000151
C1d	-0.538	-0.311	-0.281	0.015	-0.522	-0.534	-0.178	-0.06	-0.002	-0.184	-0.202	0.00104	0.031093	0.07567	0.978693	0.001314	0.000476	0.285764	0.735385	0.991167	0.321432	0.185799
C1galt1	-0.835	-1.266	-1.041	-0.036	-1.094	-0.678	-0.31	-0.528	-0.368	-0.421	0.113	0.007886	4.2e-05	0.001429	0.972844	0.000704	0.018186	0.346908	0.102892	0.303407	0.244961	0.719101
C1galt1c1	-0.103	-0.119	-0.321	-0.41	-0.239	-0.339	-0.01	-0.342	-0.202	-0.262	-0.142	0.589156	0.488283	0.086743	0.159594	0.194569	0.047521	0.962039	0.079152	0.350768	0.228338	0.441992
C1qa	0.754	0.907	-0.535	-0.455	-0.342	0.61	1.004	1.315	0.391	0.213	1.278	0.25715	0.135613	0.427859	0.764513	0.613063	0.319543	0.14998	0.059481	0.624563	0.803685	0.048382
C1qb	0.679	0.986	-0.053	-0.668	-0.104	0.718	0.297	0.521	-0.068	-0.379	0.96	0.206789	0.04626	0.926838	0.520611	0.851896	0.145342	0.618831	0.367119	0.921425	0.562629	0.066424
C1qbp	-1.479	-1.323	-1.091	0.039	-1.199	-1.471	-1.12	-0.994	-0.741	-0.83	-0.983	0	0	0	0.943695	0	0	0	2e-06	0.000363	0.000139	1e-06
C1qc	0.608	0.933	-0.101	-0.575	-0.066	0.239	0.39	0.644	0.137	-0.063	0.588	0.18299	0.02694	0.833901	0.513032	0.88919	0.575806	0.428476	0.181286	0.809636	0.916021	0.187118
C1ql3	-1.566	-2.211	-2.33	-0.652	-0.559	-1.332	-2.203	-1.328	-2.973	-1.04	-1.57	0.020537	0.000641	0.001081	0.639975	0.405381	0.031731	0.002304	0.059289	0.000206	0.184801	0.017375
C1qtnf1	-0.132	0.031	-1.898	-1.928	-1.685	-1.451	-0.249	-0.249	-2.558	-1.188	-1.758	0.867154	0.965707	0.013985	0.090659	0.025067	0.036683	0.772016	0.769804	0.003232	0.176758	0.017578
C1qtnf2	-2.617	-2.089	-3.142	-1.71	-1.834	-2.483	-3.725	-2.454	-2.925	-1.085	-3.03	0.014561	0.032233	0.00439	0.353181	0.080955	0.012136	0.001202	0.027885	0.015399	0.388372	0.004227
C1qtnf3	-0.844	-0.235	-0.627	0.462	-1.383	-1.382	-0.205	-1.166	-1.284	-1.994	-2.904	0.489298	0.837941	0.612048	0.889102	0.246579	0.210498	0.885023	0.366537	0.359959	0.156231	0.014435
C1qtnf6	-1.215	-1.794	-1.796	-1.073	-1.72	-1.53	-2.105	-1.96	-2.428	-2.015	-1.855	0.021723	0.000436	0.001269	0.204154	0.001555	0.002304	0.000294	0.000681	0.000121	0.001475	0.000575
C1qtnf7	0.285	-0.46	-2.563	0.895	-0.332	0.107	-2.083	-1.187	-3.122	-1.357	-0.849	0.783943	0.622808	0.012543	0.67353	0.746275	0.911029	0.046271	0.263456	0.006434	0.246739	0.392571
C1ra	0.054	-0.283	-0.11	-1.008	-0.16	0.485	0.013	0.252	-0.025	0.389	0.858	0.940955	0.659547	0.879566	0.410619	0.820382	0.443518	0.986744	0.743437	0.97751	0.646222	0.197368
C1rl	0.155	0.143	-0.356	-1.236	-0.123	0.145	0.622	0.71	0.388	0.638	0.708	0.747222	0.744861	0.451491	0.076398	0.797977	0.744181	0.203959	0.146551	0.478628	0.242489	0.1165
C1s1	-2.155	-2.812	-2.514	-1.888	-1.476	-1.179	-1.855	-1.716	-3.183	-0.923	-0.414	0.136366	0.034964	0.08577	0.494707	0.305541	0.378009	0.225112	0.265261	0.05283	0.603097	0.780819
C2	2.189	1.932	1.598	-0.263	2.067	2.313	2.395	2.52	1.451	2.832	2.931	0.055818	0.065851	0.16612	0.942468	0.068936	0.028983	0.045673	0.036423	0.272788	0.034689	0.00969
C230052I12Rik	-0.316	-0.214	-0.123	-0.107	-0.045	-0.163	0.428	0.304	0.525	0.426	0.482	0.1156	0.246668	0.549031	0.829177	0.830058	0.382153	0.042317	0.151109	0.021794	0.06995	0.015095
C230091D08Rik	-0.516	-0.676	-0.629	0.11	-0.721	-0.505	-0.257	-0.246	-0.244	-0.297	-0.268	0.000974	1e-05	0.000126	0.741368	1.4e-05	0.000525	0.100343	0.116155	0.152327	0.088635	0.064898
C2cd2	-1.196	-0.907	-0.81	0.034	-1.09	-1.158	-1.048	-0.889	-0.879	-0.859	-0.894	2e-06	3.3e-05	0.000528	0.962741	8e-06	1e-06	2.5e-05	0.000243	0.000603	0.001107	9.2e-05
C2cd2l	-1.796	-1.47	-0.92	-0.111	-1.678	-1.579	-0.988	-0.933	-0.963	-0.885	-0.903	1.3e-05	6.4e-05	0.015107	0.919119	3.4e-05	2.6e-05	0.011329	0.017018	0.021808	0.040456	0.013144
C2cd3	0.419	0.078	0.031	-0.166	-0.129	-0.059	0.425	0.157	0.122	0.154	-0.019	0.008307	0.592314	0.852761	0.595349	0.407752	0.692434	0.010117	0.348179	0.506429	0.405601	0.909098
C2cd5	-0.707	-0.844	-0.754	-0.334	-1.1	-1.259	-0.064	-0.121	-0.123	-0.135	-0.438	0.029168	0.005388	0.022381	0.608858	0.001062	9.6e-05	0.86569	0.740304	0.756039	0.741156	0.163682
C330006A16Rik	-1.237	-0.832	-0.813	0.253	-1.331	-0.939	-0.729	-0.482	-0.408	-0.436	-0.647	0.000133	0.003313	0.008669	0.697531	4.8e-05	0.001165	0.020817	0.126519	0.237833	0.215409	0.027591
C330007P06Rik	-0.604	-0.565	-0.534	-0.047	-0.674	-0.613	-0.333	-0.288	-0.299	-0.37	-0.359	1.4e-05	9e-06	9.7e-05	0.891765	2e-06	3e-06	0.011084	0.027419	0.033615	0.011549	0.003831
C330018D20Rik	-0.447	-0.328	-0.243	0.243	-0.288	-0.234	0.036	0.162	0.181	0.039	0.185	0.010288	0.037786	0.160717	0.438823	0.090123	0.136974	0.855878	0.379148	0.364964	0.863155	0.271282
C330027C09Rik	-0.938	-1.03	-1.366	-1.021	-0.94	-1.694	-1.446	-1.542	-1.351	-1.262	-1.53	0.003538	0.000638	7.8e-05	0.024431	0.003276	1e-06	4.4e-05	1.8e-05	0.000274	0.000873	7e-06
C3ar1	0.94	1.06	0.507	-0.336	0.838	1.013	0.679	0.701	0.376	0.613	0.669	0.000347	2.2e-05	0.043387	0.469617	0.001101	4.9e-05	0.009544	0.007843	0.184294	0.034268	0.006503
C430002N11Rik	0.383	-1.107	-0.857	-0.694	0.901	-0.86	0.421	0.847	0.064	1.836	0.273	0.712961	0.229509	0.400785	0.762966	0.368935	0.353524	0.710302	0.436165	0.95986	0.118044	0.792674
C430049B03Rik	-0.728	-1.357	-1.481	0.27	-0.915	-1.506	-1.275	-1.816	-1.093	-1.226	-1.424	0.134445	0.003197	0.003607	0.820853	0.058758	0.001322	0.013213	0.000689	0.047958	0.0318	0.003552
C4b	3.369	2.95	2.148	-0.899	2.621	3.031	4.593	4.819	3.92	3.883	4.244	0.002246	0.00332	0.046533	0.697062	0.014365	0.002783	0.000114	6.3e-05	0.001542	0.002372	0.000135
C4bp	0.307	-0.214	1.09	0.71	0.086	-0.087	-0.119	-0.403	0.251	0.095	0	0.654002	0.732285	0.10349	0.594136	0.901624	0.891334	0.878362	0.580127	0.757419	0.913007	0.999977
C530005A16Rik	-0.091	-0.107	0.055	0.221	-0.431	-0.062	0.105	0.157	0.273	0.109	0.214	0.639147	0.541414	0.780624	0.549901	0.022603	0.730945	0.613703	0.443134	0.206321	0.643033	0.247421
C5ar1	-1.176	-1.056	-1.194	-0.331	-0.584	-0.274	-1.32	-0.786	-0.981	-1.372	-0.633	0.000653	0.000797	0.000653	0.620361	0.071976	0.363849	0.000272	0.022821	0.0088	0.000587	0.04699
C5ar2	-0.188	0.25	-1.124	-1.047	-0.634	-0.436	0.568	0.733	-0.01	0.225	0.405	0.56186	0.393809	0.000902	0.023427	0.045005	0.13424	0.087294	0.028587	0.979823	0.561023	0.190556
C630043F03Rik	-0.851	-0.868	-0.789	1.164	-0.799	-1.109	-0.663	-0.492	-0.141	-0.989	-0.385	0.290645	0.237618	0.331387	0.422515	0.316998	0.131643	0.444134	0.576113	0.890154	0.296529	0.637002
C77080	-0.908	-0.757	-0.045	0.741	-0.544	-0.88	-0.26	-0.437	0.235	0.02	-0.403	0.029537	0.047406	0.920504	0.28999	0.186528	0.022574	0.568262	0.325171	0.638086	0.971107	0.325531
C77370	-0.59	-0.997	-0.297	0.768	-0.611	-1.686	-1.483	-1.203	-0.707	-0.871	-1.42	0.563986	0.278723	0.776938	0.729786	0.547657	0.06753	0.159497	0.259419	0.553423	0.470506	0.145085
C78339	-0.929	-1.297	-1.339	0.289	-0.831	-0.743	-0.466	-1.079	-0.967	-0.392	-0.569	1.1e-05	0	0	0.386535	5.4e-05	8.6e-05	0.019186	2e-06	3e-05	0.075985	0.002731
C87436	-0.547	-0.538	-0.341	0.005	-1.081	-0.757	-0.078	-0.031	0.089	-0.035	-0.188	0.039699	0.028009	0.202072	0.994341	0.000146	0.002771	0.797931	0.92067	0.785825	0.91989	0.479643
C8g	-0.427	0.156	-0.03	0.017	-0.585	-0.679	-0.134	0.326	-0.248	0.113	-0.3	0.30933	0.692684	0.946478	0.990132	0.157867	0.076965	0.779591	0.472763	0.622269	0.83663	0.474064
C920006O11Rik	-1.075	-0.905	-0.398	0.723	-0.757	-0.662	-1.785	-0.719	-0.625	-0.792	-0.576	0.013526	0.022615	0.36101	0.327326	0.075995	0.092997	0.000191	0.111335	0.204677	0.114506	0.168322
C920009B18Rik	0.176	-0.156	0.385	0.715	0.485	0.651	0.94	0.63	1.043	0.793	0.885	0.564366	0.577613	0.202346	0.121686	0.102338	0.019351	0.003414	0.045197	0.002597	0.024064	0.003253
C920021L13Rik	0.979	0.894	0.903	-0.088	1.046	0.651	1.343	1.167	1.071	1.315	0.97	5e-06	5e-06	2.3e-05	0.852458	2e-06	0.000431	0	0	6e-06	0	3e-06
C920025E04Rik	0.831	0.418	0.558	0.073	0.826	0.54	0.785	1.016	0.387	1.268	0.922	0.176296	0.462606	0.370677	0.971894	0.175315	0.341312	0.226279	0.115823	0.598827	0.077603	0.122224
Caap1	-0.138	-0.065	-0.004	0.221	-0.222	-0.28	-0.133	-0.085	0.05	0.026	-0.093	0.356931	0.640168	0.978144	0.408693	0.131691	0.041772	0.407277	0.603834	0.786443	0.895599	0.536408
Cab39	-0.593	-0.434	-0.481	0.18	-0.59	-0.554	-0.214	-0.217	-0.307	-0.176	-0.23	0.003791	0.018537	0.018256	0.670321	0.003758	0.003377	0.311557	0.306255	0.177625	0.46113	0.23689
Cab39l	0.416	0.353	0.307	-0.217	0.24	0.282	0.049	-0.004	0.094	0.063	0.07	7.3e-05	0.00019	0.002461	0.151081	0.013607	0.002252	0.651842	0.973031	0.403496	0.595722	0.466057
Cabin1	0.023	-0.124	-0.245	-0.092	-0.184	-0.175	0.214	0.064	-0.233	0.018	-0.078	0.867152	0.299192	0.061683	0.755877	0.152923	0.141591	0.114055	0.655907	0.115295	0.914809	0.551927
Cables1	-1.006	-1.474	-1.368	-0.957	-1.673	-1.968	-2.173	-2.23	-2.032	-1.379	-1.725	0.040664	0.00163	0.007072	0.232321	0.001048	6.6e-05	8.1e-05	6.1e-05	0.000458	0.016908	0.0006
Cables2	-0.465	-0.425	-0.356	0.256	-0.4	-0.291	-0.191	-0.002	-0.068	-0.086	0.02	0.002906	0.002912	0.020963	0.322434	0.008826	0.03673	0.23019	0.990952	0.709179	0.64718	0.901663
Cacfd1	-0.538	-0.29	-0.553	0.195	-0.608	-0.475	-0.204	-0.117	-0.319	-0.12	-0.118	0.00031	0.024691	0.000268	0.452582	6.4e-05	0.000503	0.165857	0.440578	0.044542	0.47585	0.394713
Cachd1	-1.335	-1.196	-1.309	0.207	-0.536	-1.674	-1.423	-1.351	-2.214	-1.054	-1.853	0.234725	0.245154	0.24738	0.955374	0.639822	0.103681	0.229769	0.257513	0.08245	0.432303	0.089236
Cacna1a	-0.868	-1.195	-0.58	0.227	-0.813	-0.776	-1.176	-1.415	-0.741	-1.255	-1.215	0.039311	0.002678	0.170446	0.825928	0.051517	0.045132	0.008351	0.001882	0.121636	0.011499	0.003872
Cacna1b	-0.939	-1.475	-0.382	0.761	-0.327	-0.723	-1.023	-1.288	-0.934	-0.693	-0.487	0.055738	0.001624	0.443328	0.378489	0.509977	0.108131	0.046421	0.013465	0.093878	0.228772	0.314187
Cacna1c	-2.374	-2.692	-3.134	-0.013	-2.182	-2.369	-3.129	-2.942	-3.436	-2.669	-2.722	0.006921	0.001111	0.000677	0.995704	0.012066	0.003763	0.000869	0.001655	0.000693	0.008932	0.001772
Cacna1d	-0.554	-0.234	-1.417	-0.281	-1.754	-1.26	-0.466	-0.674	-1.856	-1.507	-1.383	0.40726	0.708069	0.035628	0.871991	0.008965	0.039479	0.51962	0.341718	0.014178	0.051843	0.032869
Cacna1g	0.024	-1.442	-3.494	-1.194	-2.536	-1.248	-0.522	-0.464	-2.129	-1.42	-1.783	0.984109	0.178244	0.004194	0.616557	0.030005	0.245641	0.691967	0.725363	0.110125	0.304981	0.116781
Cacna1h	-3.573	-1.741	-3.814	-0.71	-3.179	-2.388	-2.137	-3.46	-4.204	-3.787	-1.384	0.000356	0.044148	0.0002	0.734465	0.001151	0.007045	0.030347	0.000796	0.000187	0.000912	0.129365
Cacna2d1	-2.635	-2.688	-2.926	-0.121	-2.474	-2.536	-3.123	-3.279	-3.679	-2.689	-2.462	0.000913	0.000278	0.000351	0.961621	0.001585	0.00058	0.000209	0.000117	6.2e-05	0.003021	0.001344
Cacna2d3	-0.057	-0.404	0.485	1.002	0.007	-0.562	-0.099	-0.709	0.156	-0.016	-0.56	0.924188	0.437727	0.395774	0.29122	0.989782	0.27777	0.880794	0.235473	0.824783	0.983219	0.313762
Cacnb1	0.313	0.326	0.025	1.841	-0.414	0.434	0.733	0.707	0.535	0.312	0.864	0.417533	0.353585	0.952459	0.000759	0.275594	0.215952	0.066655	0.077806	0.223225	0.499809	0.021352
Cacnb2	-0.75	-1.134	-1.8	-0.756	-0.342	-1.015	-1.59	-1.203	-2.079	-0.922	-1.121	0.364992	0.131588	0.03145	0.664706	0.684532	0.177703	0.064447	0.16463	0.02609	0.34421	0.160877
Cacnb3	-1.988	-2.178	-1.97	-0.057	-1.193	-1.56	-1.654	-1.538	-2.476	-1.211	-1.034	0.017037	0.004988	0.019699	0.984747	0.144605	0.04063	0.055388	0.075892	0.008827	0.210665	0.199188
Cacnb4	0.687	0.722	1.057	0.288	1.22	1.208	0.638	0.647	1.122	0.971	0.462	0.124699	0.079159	0.021106	0.78341	0.007366	0.004449	0.176118	0.170966	0.027627	0.06373	0.295668
Cacng7	-2.553	-2.836	-3.012	-0.565	-1.489	-1.952	-3.107	-3.455	-4.096	-2.023	-2.118	0.023995	0.00701	0.009423	0.839464	0.181285	0.059186	0.009126	0.004192	0.001728	0.123394	0.05302
Cactin	-0.423	-0.527	-0.4	0.422	-0.34	-0.496	-0.257	-0.352	-0.202	-0.122	-0.197	0.008221	0.000533	0.013259	0.073538	0.030158	0.001088	0.11843	0.033614	0.267213	0.522826	0.19912
Cacul1	-0.047	-0.203	0.133	0.098	-0.01	0.177	0.163	0	0.13	0.113	0.227	0.753417	0.122242	0.362399	0.764768	0.946249	0.178294	0.28524	0.998412	0.440047	0.517878	0.103621
Cacybp	0.057	0.031	0.312	0.208	0.26	-0.041	0.048	0.054	0.279	0.126	-0.041	0.685089	0.813914	0.025291	0.392177	0.055694	0.752422	0.759084	0.725776	0.072207	0.441766	0.771771
Cad	-2.075	-2.19	-1.843	0.209	-1.672	-2.006	-1.687	-1.738	-1.429	-1.4	-1.79	0	0	1e-06	0.782304	5e-06	0	8e-06	5e-06	0.000224	0.00043	1e-06
Cadm1	-0.28	0.001	-1.295	-0.45	-1.276	-0.968	-0.514	-0.673	-1.725	-1.044	-1.082	0.64578	0.999258	0.031794	0.732445	0.030855	0.075121	0.42135	0.285882	0.010913	0.13139	0.060505
Cadm3	0.452	-0.354	-1.662	-0.951	-1.002	-1.046	1.055	-1.102	-2.918	-1.039	-1.145	0.653516	0.700464	0.091829	0.639363	0.302203	0.243551	0.309787	0.289182	0.009071	0.370715	0.23084
Cadm4	-1.904	-2.04	-1.654	0.603	-1.796	-1.53	-2.81	-1.276	-1.702	-1.999	-2.33	0.01041	0.00319	0.02666	0.704956	0.014711	0.024199	0.000476	0.096605	0.040366	0.020144	0.00165
Cadps	3.018	3.647	4.359	-0.382	3.195	3.058	3.162	4.022	5.152	3.475	3.579	0.000285	6e-06	2e-06	0.846422	0.000135	8.8e-05	0.000256	1e-05	0	0.000295	1.9e-05
Cage1	-0.468	-0.999	-2.089	-0.24	-0.708	-0.848	-0.434	-1.181	-1.117	0.296	-1.042	0.345273	0.027952	0.000117	0.847211	0.147202	0.061526	0.413059	0.023261	0.045823	0.627517	0.030875
Calcoco1	-0.951	-0.744	-0.777	0.009	-1.391	-0.907	-0.683	-0.632	-0.804	-0.806	-0.781	0.018281	0.042906	0.054914	0.993742	0.000852	0.01497	0.102241	0.132055	0.076309	0.084443	0.044973
Calcrl	-0.432	-0.567	-0.209	-0.055	-0.156	0.343	-0.207	-0.169	-0.209	-0.056	0.2	0.179494	0.055306	0.52475	0.958751	0.636396	0.24688	0.559093	0.636656	0.586634	0.895077	0.538241
Calhm2	0.005	0.359	-0.085	-0.451	-0.526	-0.377	0.304	0.339	-0.237	0.053	0.148	0.984064	0.1092	0.739427	0.270467	0.031445	0.093815	0.241019	0.189812	0.409637	0.869127	0.550951
Calm1	-0.222	-0.133	-0.016	-0.191	0.112	0.08	-0.332	-0.209	-0.195	-0.273	-0.06	0.056725	0.211951	0.898531	0.340303	0.333835	0.459482	0.007179	0.086824	0.142357	0.044893	0.611378
Calm2	-1.251	-0.956	-0.959	-0.051	-1.102	-0.958	-0.909	-0.779	-0.693	-0.664	-0.706	1e-06	1.8e-05	8e-05	0.942055	8e-06	2e-05	0.000197	0.001151	0.005983	0.010645	0.001512
Calm3	-0.704	-0.681	-0.65	-0.563	-0.721	-0.553	-0.701	-0.704	-0.505	-0.631	-0.582	0	0	0	0.000192	0	1e-06	0	0	7.2e-05	4e-06	1e-06
Calml4	0.161	0.486	0.263	-0.393	-0.631	-1.177	0.231	0.014	0.322	0.462	-1.374	0.844509	0.502846	0.746095	0.839464	0.420761	0.100204	0.797443	0.988158	0.735477	0.633097	0.070455
Calr	-0.514	-0.494	-0.355	-0.307	-0.339	-0.565	-1.206	-1.28	-1.231	-1.139	-0.954	0.001811	0.001125	0.027655	0.235858	0.032019	0.000287	0	0	0	0	0
Calr3	-1.239	-1.494	-0.827	0.294	-1.147	-1.639	-1.053	-1.021	-0.637	0.128	-0.844	0.026104	0.004197	0.138844	0.829694	0.037666	0.002002	0.069309	0.079138	0.322151	0.86046	0.116491
Camk1	-1.672	-1.223	-1.036	-0.177	-1.67	-1.469	-0.946	-0.859	-0.85	-1.07	-1.006	0.001217	0.008098	0.039082	0.900809	0.001151	0.001923	0.067142	0.09772	0.131617	0.063806	0.037159
Camk1d	-0.75	-1.03	-1.058	-0.377	-1.564	-1.123	-0.069	-0.195	-0.712	-0.81	-0.713	0.164203	0.03816	0.053107	0.759821	0.004548	0.024892	0.914301	0.750418	0.253244	0.200104	0.174825
Camk2a	-0.955	-1.314	-0.327	-0.452	-0.55	-0.547	-0.28	-1.089	-0.3	-0.519	-0.19	0.141154	0.028341	0.624774	0.760965	0.397561	0.362013	0.701757	0.110736	0.702949	0.509186	0.776775
Camk2b	-0.26	1.236	-1.186	-0.611	-0.679	-1.038	0.299	0.528	-2.229	-0.879	-0.825	0.768087	0.110683	0.164505	0.749019	0.423433	0.180852	0.756263	0.569262	0.020607	0.382599	0.323052
Camk2d	-0.265	-0.44	-0.326	-0.142	-0.11	-0.141	-0.374	-0.342	-0.423	-0.469	-0.305	0.152741	0.011044	0.081909	0.730108	0.558889	0.411272	0.054319	0.079243	0.044765	0.031102	0.090665
Camk2g	-1.32	-1.538	-1.483	-0.363	-1.439	-1.275	-1.073	-1.288	-1.313	-0.975	-1.102	0	0	0	0.197042	0	0	0	0	0	1.4e-05	0
Camk2n1	-1.872	-1.088	-1.616	0.09	-0.522	-1.072	-1.934	-1.836	-3.214	-1.986	-1.544	0.098802	0.297274	0.158468	0.983482	0.652369	0.305939	0.103612	0.124206	0.013275	0.134433	0.162479
Camk4	-1.74	-2.503	-2.12	-0.65	-2.407	-2.756	-2.404	-2.628	-4.36	-2.261	-1.696	0.01795	0.000408	0.005129	0.674815	0.001429	0.000141	0.002222	0.000978	3e-06	0.008844	0.018004
Camkk1	-1.852	-1.524	-2.002	0.007	-0.523	-0.876	-0.865	-0.95	-0.621	-0.733	-0.853	0.053195	0.082664	0.039611	0.998065	0.590766	0.3212	0.400832	0.354573	0.586669	0.527875	0.370114
Camkk2	0.707	0.617	0.66	0.101	0.018	0.089	0.753	0.537	0.485	0.346	0.232	0.049869	0.062065	0.069803	0.924916	0.960651	0.796408	0.045758	0.156313	0.242344	0.420582	0.522769
Camkmt	-1.086	-0.561	-0.666	0.135	-0.99	-0.482	-0.017	-0.172	-0.178	0.075	-0.056	0.004249	0.097696	0.074532	0.89752	0.008207	0.154347	0.9692	0.676813	0.690456	0.877748	0.886153
Caml	-0.308	-0.332	-0.172	0.223	0.043	0.157	-0.256	-0.242	-0.236	0.002	0.089	0.077176	0.038606	0.328713	0.505033	0.812048	0.328992	0.16274	0.189004	0.239195	0.992064	0.615253
Camsap1	-0.574	-1.143	-0.483	0.498	0.208	-0.317	-0.645	-0.879	-0.734	-0.297	-0.643	0.11736	0.00117	0.191908	0.471713	0.577059	0.349078	0.093411	0.023388	0.078705	0.503878	0.071545
Camsap2	-1.112	-1.321	-1.138	0.145	-1.139	-0.987	-0.507	-0.727	-0.798	-0.37	-0.559	0	0	0	0.676104	0	0	0.003856	8.4e-05	5.9e-05	0.052849	0.000813
Camta1	-0.318	-0.324	-0.345	0.298	-0.389	-0.875	-0.736	-0.703	-0.488	-0.569	-1.026	0.340737	0.287829	0.303799	0.67273	0.23804	0.005306	0.034538	0.044072	0.199971	0.141937	0.002173
Camta2	0.352	0.161	0.324	0.798	0.481	0.47	0.579	0.546	0.761	0.758	0.576	0.109031	0.427835	0.144386	0.011531	0.028676	0.021329	0.012674	0.018893	0.002767	0.003947	0.008339
Cand1	-0.567	-0.759	-0.74	-0.068	-0.758	-0.826	-0.587	-0.674	-0.76	-0.56	-0.743	5e-06	0	0	0.79099	0	0	5e-06	0	0	4.8e-05	0
Cand2	-0.965	-0.626	-0.706	-0.346	-1.141	-1.099	-0.965	-0.827	-0.894	-0.859	-0.913	0.001532	0.020521	0.018358	0.544848	0.000243	0.00015	0.002193	0.007967	0.007629	0.01271	0.001977
Cant1	0	0.115	0.095	-0.263	-0.045	0.05	-0.059	-0.022	0.06	0.007	0.007	0.997253	0.268287	0.407942	0.134663	0.696379	0.636761	0.642728	0.869532	0.662004	0.960804	0.952129
Canx	-0.474	-0.536	-0.413	-0.086	-0.589	-0.589	-0.764	-0.79	-0.723	-0.713	-0.726	0.001375	0.000131	0.005188	0.799858	0.000116	4.2e-05	4e-06	3e-06	3.2e-05	6.2e-05	3e-06
Cap1	-0.643	-0.752	-0.532	-0.418	-0.39	-0.251	-0.511	-0.556	-0.504	-0.522	-0.389	1.7e-05	0	0.000261	0.033036	0.004404	0.042579	0.000522	0.000206	0.001297	0.001287	0.003839
Cap2	-2.128	-2.734	-4.158	1.713	-1.464	-2.661	-1.012	-2.878	-3.22	-1.026	-2.991	0.023287	0.002026	6e-05	0.270514	0.112914	0.002739	0.307258	0.004026	0.002794	0.353921	0.001523
Capn1	-0.041	0.052	-0.003	-0.323	-0.194	0.001	-0.058	-0.016	-0.082	-0.194	-0.028	0.747289	0.651603	0.984588	0.076398	0.107941	0.990073	0.670196	0.908897	0.57276	0.171767	0.822763
Capn10	-0.201	-0.174	-0.015	0.012	-0.353	-0.319	-0.127	0.027	0.226	-0.188	0.05	0.167518	0.19075	0.925253	0.981916	0.015952	0.018816	0.416647	0.872751	0.176096	0.272934	0.735373
Capn12	-1.461	-0.864	-0.798	0.014	-0.722	-0.909	-1.067	-0.784	-0.55	-0.358	-0.454	2e-06	0.000782	0.004127	0.987672	0.007672	0.000483	0.000302	0.00603	0.069386	0.25344	0.080225
Capn15	-0.155	-0.581	-0.264	0.229	-0.669	-0.476	0.128	0.12	0.017	-0.031	-0.021	0.387012	0.000718	0.141817	0.502392	0.000382	0.004773	0.509299	0.538651	0.940584	0.895001	0.910487
Capn5	1.917	1.59	1.593	0.121	1.712	1.647	0.628	0.585	0.82	0.682	0.466	0	0	1e-06	0.859963	0	0	0.02623	0.038595	0.007789	0.030558	0.074574
Capn6	-1.804	-1.475	-3.232	-1.799	-2.797	-3.624	-0.91	-2.563	-3.604	-1.575	-1.809	0.127795	0.174209	0.008393	0.394058	0.018779	0.001487	0.479976	0.040031	0.008069	0.259063	0.116347
Capn7	-0.649	-0.746	-0.582	0.043	-0.837	-0.701	-0.555	-0.56	-0.453	-0.49	-0.54	0.000195	8e-06	0.00078	0.929694	5e-06	2.3e-05	0.001596	0.001502	0.01446	0.010704	0.001062
Capns1	-0.503	-0.294	-0.349	-0.054	-0.442	-0.261	-0.508	-0.392	-0.35	-0.297	-0.214	3.5e-05	0.004644	0.002571	0.847858	0.000176	0.011346	4.8e-05	0.001121	0.005721	0.022027	0.04628
Caprin1	-0.105	-0.267	-0.19	0.061	-0.165	-0.238	-0.107	-0.183	-0.191	-0.105	-0.254	0.394515	0.018359	0.124533	0.842876	0.174444	0.03566	0.419386	0.155434	0.173511	0.477106	0.034147
Caprin2	-2.075	-1.135	-1.147	-0.485	-2.018	-1.298	-1.725	-1.055	-1.086	-1.199	-0.977	0	0.000382	0.001029	0.411089	0	8e-05	6e-06	0.00291	0.004126	0.002383	0.003069
Capza1	0.09	-0.014	-0.038	0.055	-0.003	-0.039	0.056	0.025	0.01	0.002	-0.076	0.322021	0.866308	0.682347	0.795402	0.973746	0.64507	0.57147	0.805493	0.92877	0.988299	0.3949
Capza2	0.818	0.96	0.881	0.365	0.765	0.908	0.641	0.719	0.676	0.507	0.698	0	0	0	0.020568	0	0	1e-06	0	1e-06	0.000168	0
Capzb	-0.505	-0.353	-0.424	-0.251	-0.569	-0.49	-0.52	-0.471	-0.468	-0.587	-0.526	0.001132	0.010485	0.005862	0.321846	0.000298	0.000669	0.001229	0.003192	0.005893	0.001065	0.000541
Car11	-0.998	-0.981	-1.85	1.232	-2.758	-0.23	-0.866	-3.521	-2.06	-1.204	-0.481	0.166254	0.137127	0.012631	0.317606	0.000313	0.738167	0.257017	2.2e-05	0.012428	0.153155	0.507533
Car12	0.332	-0.185	0.391	-2.328	0.797	-0.75	-0.506	-0.92	-0.486	-2.071	-0.868	0.769531	0.858076	0.729171	0.178626	0.467657	0.457915	0.678704	0.43544	0.713383	0.103729	0.424532
Car13	1.447	1.134	1.606	0.074	1.605	1.433	1.069	1.092	1.532	1.087	1.19	0.000162	0.000928	5.3e-05	0.950224	3.9e-05	6.4e-05	0.00497	0.004312	0.000298	0.009962	0.001028
Car14	-0.543	-0.119	0.094	0.057	-0.309	-0.333	-0.801	-0.756	-0.977	-0.547	-0.72	0.05203	0.64891	0.745273	0.950439	0.265032	0.19376	0.006996	0.010935	0.002499	0.0937	0.009192
Car5b	-1.262	-1.41	-1.198	-0.775	-1.39	-1.262	-1.582	-1.493	-2.394	-1.559	-1.43	0.025307	0.00725	0.035715	0.459452	0.013903	0.015796	0.007962	0.012288	0.000324	0.0182	0.009992
Car6	0.424	0.674	0.604	3.259	-0.883	-0.326	-0.298	-0.379	1.071	-0.777	-0.392	0.644506	0.41355	0.506839	0.011069	0.320102	0.701114	0.770786	0.704631	0.300037	0.468887	0.666057
Car9	-0.718	-0.442	-0.768	-0.329	-1.067	-0.738	-0.468	-0.125	-0.222	-0.29	-0.251	0.012001	0.087481	0.008394	0.553277	0.00035	0.005609	0.112368	0.690957	0.504047	0.38774	0.369684
Card10	-1.615	-2.023	-2.828	-0.303	-2.503	-1.515	-1.151	-1.102	-2.008	-2.847	-1.859	0.072046	0.015297	0.002697	0.906067	0.006157	0.066761	0.225112	0.248477	0.049056	0.007621	0.034397
Card11	1.398	1.989	1.008	-1.9	0.645	1.479	1.866	2.112	1.328	1.392	1.898	0.008197	0.000108	0.055147	0.010839	0.210217	0.002798	0.000967	0.000256	0.024446	0.022385	0.000389
Card14	-1.433	-0.924	-1.02	-0.53	-2.006	-1.666	-0.156	-0.309	-0.252	-0.403	-0.722	0.00557	0.04666	0.046703	0.60299	0.000198	0.000688	0.788471	0.576759	0.680203	0.509462	0.141248
Card6	0.163	-0.25	0.057	-0.374	-0.279	-0.354	0.375	0.226	0.022	0.332	-0.036	0.577682	0.344925	0.851159	0.495205	0.329635	0.179051	0.215718	0.469321	0.953069	0.330301	0.904707
Card9	-0.295	0.034	-0.529	-0.003	-0.933	-0.713	0.162	0.077	0.091	-0.071	-0.15	0.436937	0.925666	0.162716	0.997255	0.013607	0.039633	0.700601	0.859544	0.84704	0.885019	0.694976
Carf	-1.261	-1.378	-1.085	0.171	-1.515	-1.171	-0.442	-0.723	-0.825	-0.498	-0.499	0.000189	1.6e-05	0.001165	0.824244	1.5e-05	0.00017	0.181651	0.029234	0.021068	0.175496	0.102537
Carhsp1	0.79	0.703	0.769	-0.112	1.443	0.791	0.718	0.75	0.786	0.98	0.766	0.064909	0.073459	0.075835	0.930514	0.001187	0.045139	0.108999	0.095279	0.106878	0.050472	0.065929
Carkd	-0.557	-0.385	-0.534	0.167	-0.562	-0.344	-0.279	-0.254	-0.234	-0.181	-0.2	9e-06	0.000391	2.3e-05	0.405784	8e-06	0.001389	0.017598	0.030793	0.064551	0.166595	0.065649
Carm1	-0.982	-1.207	-1.054	-0.092	-1.041	-1.015	-0.87	-1.028	-0.941	-0.726	-0.822	0	0	0	0.779182	0	0	0	0	0	4.2e-05	0
Carns1	-1.148	-1.462	-1.361	0.582	-1.117	-0.733	-1.121	-0.354	-1.176	-0.23	-0.655	0.037018	0.004638	0.015631	0.598459	0.041055	0.145114	0.05105	0.556684	0.058987	0.74118	0.222453
Cars	-0.122	-0.405	-0.033	0.757	0.398	0.074	0.096	-0.059	0.174	0.512	0.32	0.681115	0.123011	0.916314	0.079123	0.161741	0.788516	0.770994	0.859793	0.614284	0.126369	0.255574
Cars2	-1.184	-1.076	-0.909	-0.079	-1.345	-1.106	-0.706	-0.568	-0.526	-0.494	-0.501	1.3e-05	1.3e-05	0.000491	0.909491	2e-06	1e-05	0.006229	0.026206	0.055919	0.08109	0.034564
Casc3	-0.26	-0.362	-0.203	0.245	-0.352	-0.308	0.069	0.02	0.036	0.09	0.037	0.012888	0.00031	0.052047	0.124206	0.001022	0.001845	0.542125	0.867901	0.778744	0.469208	0.721766
Casc4	-2.697	-2.64	-3.227	-0.481	-2.325	-2.542	-3.036	-3.013	-3.391	-2.772	-2.165	0.002447	0.001317	0.000487	0.818632	0.007663	0.00201	0.001156	0.001293	0.000778	0.006669	0.010813
Casc5	-1.041	-1.388	-1.966	-0.873	-1.555	-2.055	-2.133	-1.966	-2.433	-2.115	-1.664	0.028985	0.00209	0.000155	0.270514	0.00155	2.2e-05	6.7e-05	0.000206	2.9e-05	0.000295	0.000617
Casd1	-0.665	-0.703	-0.626	0.143	-0.761	-0.678	-0.391	-0.278	-0.218	-0.226	-0.306	4.8e-05	5e-06	0.000134	0.646335	6e-06	1.1e-05	0.013285	0.076356	0.203712	0.196355	0.035817
Cask	0.602	0.451	-0.129	0.12	-0.1	0.318	0.014	-0.088	-0.639	-0.352	-0.124	0.009089	0.030908	0.579542	0.830205	0.664601	0.12574	0.957629	0.732091	0.013622	0.183922	0.588077
Caskin1	-1.022	-0.611	-0.278	0.207	-0.534	-0.96	-0.655	-0.254	-0.533	-1.003	-0.783	0.009054	0.08365	0.478365	0.827632	0.161249	0.007999	0.1037	0.547326	0.228736	0.026391	0.0373
Caskin2	-1.172	-1.21	-1.023	-0.145	-1.042	-1.079	-0.939	-1.355	-1.479	-1.15	-1.012	0.000991	0.000264	0.003879	0.869665	0.002792	0.001007	0.0091	0.000318	0.000254	0.004524	0.002998
Casp1	1.984	2.118	1.785	0.176	2.364	2.247	1.574	1.696	1.64	1.889	1.93	1e-06	0	1.1e-05	0.842908	0	0	8e-05	3e-05	0.000122	2.7e-05	1e-06
Casp12	-0.457	-0.719	-0.996	-1.361	-0.876	-1.21	-0.769	-0.645	-2.273	-0.708	-0.991	0.44732	0.186587	0.097304	0.141641	0.137422	0.027999	0.220325	0.309675	0.00108	0.314415	0.086425
Casp2	0.585	0.768	0.378	-0.254	0.013	0.028	0.423	0.434	0.181	0.056	0.029	0.05273	0.006625	0.213552	0.698499	0.967578	0.922248	0.183653	0.172937	0.618146	0.888818	0.928561
Casp3	1.549	1.498	1.221	-0.431	1.13	0.867	0.88	1.068	0.797	0.447	0.492	0	0	3e-06	0.240978	7e-06	0.000104	0.000367	3.1e-05	0.002134	0.087719	0.024885
Casp4	3.149	2.896	3.243	1.933	3.385	3.194	2.876	2.73	2.968	2.83	3.078	0	0	0	0.001283	0	0	0	0	0	0	0
Casp6	-0.807	-0.918	-0.841	-0.419	-1.181	-1.042	-0.635	-0.698	-0.815	-0.717	-0.787	0.003665	0.000451	0.002915	0.377692	5.8e-05	0.000107	0.02505	0.01475	0.008377	0.023524	0.003596
Casp7	1.132	0.59	1.006	-0.36	1.153	1.137	0.741	0.573	0.934	0.796	0.929	0.000134	0.020261	0.000631	0.492107	9.9e-05	4.3e-05	0.010826	0.047019	0.003245	0.014063	0.000902
Casp8	1.025	0.975	0.976	-0.147	1.163	0.905	0.729	0.695	0.721	0.623	0.615	0	0	0	0.516289	0	0	0	1e-06	2e-06	2.7e-05	2e-06
Casp8ap2	-0.312	-0.535	-0.405	-0.028	-0.644	-0.714	0.07	-0.183	-0.141	-0.237	-0.26	0.026815	0.000116	0.005492	0.95061	3e-05	2e-06	0.655102	0.21861	0.389093	0.148061	0.057445
Casp9	-0.188	-0.16	-0.231	-0.264	-0.503	-0.381	-0.013	-0.035	-0.183	0.031	-0.108	0.314921	0.349828	0.218463	0.438823	0.007845	0.027221	0.952267	0.872174	0.401007	0.899776	0.568082
Cass4	-0.15	-0.033	0.377	0.262	-0.478	0.265	0.058	0.387	-0.98	-1.622	-1.078	0.85109	0.96473	0.629805	0.904609	0.533626	0.714283	0.948662	0.645349	0.263971	0.067439	0.143718
Cast	-0.287	-0.433	-0.251	0.08	-0.346	-0.275	-0.242	-0.342	-0.354	-0.126	-0.16	0.047286	0.00167	0.085739	0.820539	0.017027	0.039142	0.108734	0.024937	0.031013	0.46604	0.259371
Casz1	-0.572	-0.423	0.334	1.116	0.673	0.332	0.043	0.195	0.152	0.386	0.364	0.123395	0.21405	0.375966	0.041034	0.068685	0.332537	0.92127	0.636572	0.73859	0.38338	0.321568
Cat	-1.955	-1.626	-1.472	0.09	-1.859	-1.632	-1.325	-1.258	-1.059	-1.191	-1.365	1.2e-05	4.7e-05	0.000586	0.943607	2.4e-05	5e-05	0.002087	0.003387	0.019686	0.011535	0.000798
Catsper2	-0.439	-0.425	0.239	0.992	-0.56	0.175	-0.288	0.174	0.162	0.277	-0.218	0.306642	0.278931	0.586653	0.135564	0.187098	0.665627	0.539351	0.71718	0.757187	0.597709	0.616023
Cav1	-2.338	-2.571	-2.893	0.215	-1.79	-2.277	-2.325	-1.96	-2.892	-1.758	-2.264	0.00034	3.1e-05	2.8e-05	0.902415	0.004274	0.000177	0.000549	0.003026	9.3e-05	0.015033	0.000349
Cav2	-1.523	-1.382	-1.233	0.135	-1.279	-1.114	-0.364	-0.397	-0.482	0.028	-0.006	8.4e-05	9.3e-05	0.001136	0.892158	0.000623	0.001191	0.338893	0.296002	0.240482	0.952096	0.98816
Cbfa2t2	-0.647	-0.805	-0.628	0.203	-0.817	-0.57	-0.367	-0.414	-0.417	-0.206	-0.228	4.8e-05	0	9.2e-05	0.449769	1e-06	8.8e-05	0.016697	0.007672	0.012081	0.226569	0.106105
Cbfb	-0.631	-0.704	-0.709	-0.119	-0.771	-0.713	-0.518	-0.598	-0.567	-0.623	-0.439	1.7e-05	1e-06	4e-06	0.670832	1e-06	1e-06	0.000369	6.2e-05	0.000296	0.00014	0.001071
Cbl	0.196	-0.73	-0.495	0.568	-0.304	-0.27	0.477	-0.084	-0.461	-0.148	-0.282	0.569747	0.019691	0.146269	0.329049	0.368398	0.388313	0.179763	0.829368	0.236168	0.729439	0.402324
Cblb	-0.08	-0.423	-0.108	0.005	-0.011	-0.276	0.221	-0.031	-0.105	0.466	0.055	0.713977	0.028611	0.616964	0.993455	0.958762	0.149671	0.320519	0.898541	0.678629	0.056739	0.798727
Cbll1	0.097	-0.023	0.08	0.099	0.009	-0.007	0.504	0.303	0.367	0.459	0.296	0.358733	0.815233	0.454361	0.653817	0.935901	0.948449	2.8e-05	0.007046	0.002593	0.000385	0.004896
Cbr1	-1.108	-0.705	-0.639	-0.241	-1.028	-0.969	-0.45	-0.223	-0.229	-0.278	-0.367	9e-06	0.000964	0.005702	0.589964	2.7e-05	2.1e-05	0.053222	0.349576	0.376864	0.289101	0.090076
Cbr2	-2.103	-1.984	-1.968	-1.044	-2.785	-2.272	-3.579	-3.975	-5.022	-3.739	-3.605	0.005948	0.004775	0.010659	0.451564	0.000417	0.001558	2.7e-05	6e-06	0	6.5e-05	9e-06
Cbr3	-1.8	-1.506	-1.156	0.024	-1.382	-1.394	-1.09	-1.254	-0.925	-1.137	-0.805	3.5e-05	0.000114	0.004891	0.986372	0.000803	0.000323	0.009214	0.0032	0.038937	0.014593	0.036843
Cbr4	-0.257	0.082	-0.207	-0.143	-0.583	-0.248	-0.292	0.027	-0.195	-0.272	-0.213	0.241522	0.692151	0.350338	0.778716	0.00862	0.217921	0.204906	0.915871	0.449153	0.29269	0.323332
Cbwd1	-0.648	-0.807	-0.141	0.055	-0.27	-0.262	-0.35	-0.504	-0.048	-0.033	-0.196	0.014988	0.001363	0.60223	0.949838	0.303152	0.278962	0.208085	0.068328	0.885336	0.925965	0.457261
Cbx1	-0.562	-0.661	-0.555	0.071	-0.73	-0.639	-0.245	-0.355	-0.269	-0.34	-0.31	3.3e-05	0	5.1e-05	0.810323	0	1e-06	0.056852	0.00685	0.054048	0.018665	0.010645
Cbx2	-1.877	-1.81	-1.668	-0.676	-1.734	-1.493	-2.262	-1.383	-2.102	-1.507	-1.468	0	0	5e-06	0.175996	2e-06	6e-06	0	9.7e-05	0	0.000121	1.5e-05
Cbx3	-1.433	-1.323	-1.524	-0.456	-1.527	-1.349	-1.458	-1	-1.104	-0.836	-0.89	0	0	0	0.209012	0	0	0	8.4e-05	5.5e-05	0.002037	0.000153
Cbx4	0.94	0.704	0.833	0.197	0.968	0.891	0.658	0.635	0.606	0.512	0.582	1.4e-05	0.000208	9.5e-05	0.616891	8e-06	9e-06	0.001687	0.002396	0.006367	0.024136	0.002794
Cbx6	-2.184	-2.343	-2.392	-0.991	-2.168	-2.085	-2.364	-2.212	-2.757	-1.916	-1.688	4.4e-05	4e-06	1.6e-05	0.206873	4.7e-05	2.7e-05	2.3e-05	6.2e-05	6e-06	0.001167	0.000711
Cbx8	-1.241	-0.98	-0.763	-0.788	-1.415	-0.924	-0.66	-0.433	-0.67	-0.78	-0.587	0.0022	0.007387	0.053904	0.211354	0.000565	0.011523	0.106623	0.298591	0.133181	0.087719	0.121961
Cby1	-1.146	-0.559	-0.855	-0.277	-1.238	-1.076	-0.802	-0.511	-0.719	-0.682	-0.599	3.2e-05	0.015801	0.001241	0.579813	1e-05	2.4e-05	0.002806	0.051395	0.011678	0.020145	0.015022
Cc2d1a	-0.313	-0.246	-0.156	0.016	-0.32	-0.078	0.001	-0.044	0.063	-0.01	0.168	0.002615	0.008629	0.124923	0.960925	0.002038	0.398726	0.994576	0.696828	0.597181	0.937974	0.086276
Cc2d2a	-1.428	-1.944	-2.162	-0.303	-1.692	-1.863	-2.024	-1.758	-2.513	-1.613	-1.967	0.004258	6.1e-05	6.3e-05	0.791179	0.000856	0.00012	0.000186	0.000952	2.6e-05	0.005342	0.000113
Ccar2	-0.423	-0.441	-0.347	-0.131	-0.475	-0.488	-0.501	-0.57	-0.435	-0.49	-0.523	0.000262	4.8e-05	0.002365	0.536121	5.7e-05	1.3e-05	4.5e-05	7e-06	0.000658	0.000249	8e-06
Ccbe1	-0.453	-1.369	0.109	-0.684	0.141	-0.474	-0.675	-0.675	0.636	-0.312	-0.578	0.562466	0.051866	0.894115	0.674815	0.859007	0.505217	0.413029	0.414725	0.481381	0.748981	0.449986
Ccbl1	-1.714	-1.383	-1.687	0.01	-1.691	-1.497	-1.147	-1.223	-1.196	-1.002	-0.739	7.1e-05	0.00034	0.000111	0.993455	8.1e-05	0.000144	0.006591	0.004071	0.008488	0.031099	0.055381
Ccbl2	-1.067	-1.059	-0.48	-0.269	-1.2	-1.353	-2.245	-1.408	-1.017	-1.53	-1.691	0.000646	0.000259	0.108499	0.66949	0.000158	1e-05	0	3.3e-05	0.003002	4.2e-05	0
Ccdc101	-0.94	-1.031	-0.799	0.334	-0.803	-0.944	-0.429	-0.301	-0.189	-0.009	-0.083	5.1e-05	3e-06	0.000466	0.368677	0.000347	1.5e-05	0.053396	0.17751	0.448995	0.975187	0.701934
Ccdc102a	-2.47	-2.42	-3.115	0.27	-2.766	-2.313	-3.553	-2.849	-4.042	-2.775	-2.43	0.001809	0.000931	0.000179	0.901656	0.000544	0.001557	4e-05	0.000659	1.7e-05	0.00241	0.001606
Ccdc106	-0.551	-1.436	-0.668	0.184	-0.843	-0.536	-1.466	-1.939	-1.034	-1.555	-0.873	0.319426	0.005513	0.228809	0.906881	0.12274	0.290621	0.01189	0.00125	0.09922	0.016595	0.103171
Ccdc107	-0.902	-0.641	-0.735	0.202	-0.764	-0.641	-0.265	-0.26	-0.153	-0.1	0.066	1.8e-05	0.000464	0.000325	0.593877	0.000159	0.000503	0.181532	0.191767	0.491367	0.670367	0.732961
Ccdc109b	-0.299	-0.314	-0.293	0.116	-0.025	-0.185	0.132	-0.094	0.052	0.233	0.084	0.404144	0.33574	0.415693	0.909068	0.945166	0.578451	0.742395	0.817456	0.909336	0.592677	0.8192
Ccdc112	-1.043	-0.712	-0.702	0.324	-0.924	-0.813	0.201	0.188	0.148	0.196	0.184	0.000842	0.010193	0.020929	0.58661	0.002511	0.003972	0.537468	0.563389	0.6799	0.590457	0.54061
Ccdc115	-1.075	-0.88	-0.951	0.209	-1.255	-1.078	-0.401	-0.344	-0.386	-0.322	-0.289	0.000138	0.000514	0.000678	0.714158	1.6e-05	4.5e-05	0.143938	0.213372	0.19781	0.296652	0.259093
Ccdc117	-0.492	-0.345	-0.431	0.291	-0.711	-0.593	0.142	0.152	-0.051	0.165	-0.026	0.03253	0.100903	0.063608	0.509247	0.002592	0.00621	0.573259	0.54523	0.859725	0.554333	0.914151
Ccdc12	0.186	0.494	0.424	0.344	0.233	0.292	0.688	0.828	0.829	0.881	0.857	0.216381	0.000663	0.006532	0.141568	0.118448	0.035483	5.2e-05	3e-06	1e-05	5e-06	0
Ccdc120	-0.964	-1.05	-0.924	-0.316	-1.178	-1.385	-1.154	-0.952	-1.456	-1.076	-0.88	0.001993	0.00033	0.003241	0.601736	0.000228	9e-06	0.00047	0.003243	6.3e-05	0.002796	0.00346
Ccdc122	-0.229	-0.637	-0.571	0.843	-0.548	-0.274	-0.05	-0.101	-0.248	-0.288	-0.215	0.468113	0.026432	0.06921	0.069803	0.075708	0.340277	0.891882	0.776118	0.498379	0.439219	0.490868
Ccdc124	-0.719	-0.493	-0.435	0.137	-0.537	-0.423	-0.508	-0.454	-0.305	-0.419	-0.222	1.3e-05	0.000536	0.004493	0.660392	0.000518	0.002571	0.001457	0.004035	0.067774	0.015641	0.120693
Ccdc125	-0.925	-0.295	-0.468	0.481	-0.797	-0.189	0.096	0.296	0.098	0.078	0.35	0.039953	0.477642	0.302335	0.594151	0.073884	0.655871	0.853891	0.547515	0.863351	0.895122	0.434339
Ccdc126	-0.875	-0.918	-0.912	-0.276	-0.873	-1.141	-0.655	-0.479	-0.617	-0.448	-0.406	0.000122	1.8e-05	9e-05	0.493674	0.000118	1e-06	0.003725	0.031012	0.010511	0.06893	0.047909
Ccdc130	-0.175	-0.062	0.108	0.73	0.147	0.039	0.204	0.197	0.363	0.505	0.396	0.194987	0.62327	0.430463	0.000179	0.275581	0.763375	0.150157	0.167255	0.01843	0.001929	0.003518
Ccdc132	-0.392	-0.525	-0.316	0.049	-0.522	-0.539	-0.033	-0.169	0.068	0.002	-0.08	0.005023	0.0001	0.023314	0.900711	0.000303	8e-05	0.833545	0.244119	0.678933	0.993302	0.560057
Ccdc134	-0.537	-0.434	-0.57	0.194	-0.257	-0.545	0.115	0.153	0.086	0.29	-0.011	0.004441	0.011139	0.003013	0.599638	0.158203	0.001949	0.570195	0.442559	0.699777	0.177203	0.956896
Ccdc136	-2.354	-2.75	-3.706	1.548	-2.851	-2.048	-1.929	-2.848	-3.932	-2.175	-2.224	0.017778	0.00312	0.000469	0.368917	0.004532	0.024769	0.060876	0.006747	0.00068	0.058469	0.021401
Ccdc137	-0.546	-0.48	-0.262	0.586	-0.346	-0.574	-0.141	-0.014	0.149	0.071	-0.147	0.004332	0.005966	0.163277	0.031195	0.061789	0.001354	0.485714	0.949505	0.499044	0.763959	0.4293
Ccdc138	-0.912	-0.356	-0.486	-0.736	-0.615	-0.767	-0.11	0.171	-0.303	-0.175	-0.11	0.016702	0.303999	0.201308	0.232941	0.100154	0.028164	0.800282	0.685081	0.494835	0.711827	0.777484
Ccdc14	-0.713	-0.868	-1.096	-0.415	-0.763	-0.793	-0.94	-0.598	-0.617	-0.658	-0.477	0.01957	0.002497	0.000717	0.464227	0.012503	0.005563	0.003758	0.060164	0.072688	0.06282	0.104878
Ccdc141	-1.141	-1.999	-2.36	-0.033	-1.474	-1.616	-1.638	-1.925	-2.336	-1.881	-1.732	0.055506	0.000532	0.000265	0.987291	0.014087	0.004228	0.009536	0.002759	0.000833	0.007827	0.003727
Ccdc142	-1.132	-0.847	-0.476	0.164	-1.089	-0.742	-0.151	-0.04	-0.035	0.114	-0.072	3.3e-05	0.000422	0.057286	0.775104	5.3e-05	0.001744	0.578848	0.891081	0.911757	0.714492	0.776087
Ccdc148	-1.661	-1.367	-0.457	0.222	-1.413	-0.794	0.407	0.073	1.018	0.191	0.142	0.065029	0.097622	0.621923	0.935178	0.113626	0.339034	0.686595	0.944509	0.330702	0.871966	0.880174
Ccdc149	-2.332	-2.854	-3.461	0.414	-1.485	-0.85	-1.771	-2.105	-3.23	-2.194	-1.613	0.025349	0.00356	0.001588	0.881934	0.148763	0.374912	0.102614	0.053447	0.006667	0.070199	0.109151
Ccdc15	-0.282	-1.466	-1.885	-0.403	-0.989	-0.968	-0.473	-0.802	-0.582	-0.98	-1.045	0.438144	4.7e-05	6e-06	0.57481	0.006823	0.00452	0.212162	0.034241	0.157076	0.020498	0.003737
Ccdc152	-0.984	-2.063	-1.885	-0.984	-1.775	-1.944	-1.786	-1.961	-3.149	-2.752	-2.355	0.216905	0.005788	0.020788	0.523987	0.025904	0.009347	0.032707	0.02006	0.000769	0.003889	0.003256
Ccdc157	-1.302	-1.321	-1.458	0.002	-1.604	-1.375	-0.698	-0.469	-1.12	-0.953	-0.96	5e-06	1e-06	1e-06	0.998081	0	0	0.008514	0.074175	0.000181	0.001574	0.000219
Ccdc159	-1.757	-1.139	-1.081	0.056	-1.809	-0.822	-0.17	-0.632	-0.577	-0.635	-0.306	0.000112	0.004045	0.012473	0.969215	7.3e-05	0.034484	0.720691	0.153204	0.233481	0.197099	0.466226
Ccdc163	-0.241	-0.114	-0.314	0.046	-0.543	-0.717	-0.039	0.079	0.149	0.027	-0.505	0.384965	0.658825	0.258545	0.959007	0.047373	0.0058	0.905288	0.801622	0.653578	0.939993	0.059747
Ccdc166	-0.972	-0.913	-0.794	-0.025	-1.707	-0.697	-0.206	-0.039	-0.286	-0.234	0.037	0.003496	0.002833	0.01651	0.983674	4e-06	0.020243	0.560345	0.918008	0.450259	0.551866	0.913086
Ccdc17	-0.298	-0.062	0.028	0.156	-0.678	-0.598	-0.533	-0.081	-0.167	-0.639	-1.022	0.37149	0.842985	0.937681	0.851201	0.039768	0.049928	0.124415	0.831065	0.676687	0.098433	0.002196
Ccdc171	0.902	0.809	0.292	0.368	-0.063	0.526	0.78	0.819	0.578	0.531	0.705	0.000766	0.000953	0.255908	0.426599	0.810891	0.025977	0.004239	0.002888	0.04547	0.074717	0.00549
Ccdc173	3.099	2.733	2.425	-0.373	3.019	2.577	3.075	2.991	2.805	2.877	2.945	0	0	1.7e-05	0.736419	0	1e-06	0	1e-06	7e-06	7e-06	0
Ccdc174	-0.444	-0.257	-0.258	0.563	-0.311	-0.209	0.021	0.03	-0.049	0.006	0.048	0.000791	0.026941	0.042979	0.001713	0.014033	0.070629	0.887831	0.837431	0.749808	0.971185	0.710088
Ccdc175	-0.813	-0.842	-0.884	0.008	-0.462	-1.134	-0.413	-0.685	-0.393	-0.116	-0.46	0.006488	0.002406	0.003774	0.992807	0.110791	0.000102	0.179381	0.026212	0.242994	0.754363	0.105017
Ccdc176	-1.684	-1.421	-0.997	0.08	-1.928	-1.32	-1.107	-0.991	-1.539	-1.272	-1.301	0.000733	0.001649	0.038406	0.958751	0.000147	0.003374	0.026182	0.046562	0.004757	0.022183	0.005851
Ccdc18	-1.231	-1.254	-2.741	-0.381	-1.125	-1.986	-1.477	-1.754	-1.956	-1.725	-1.314	0.001928	0.000672	0	0.627852	0.00397	1e-06	0.000442	5.3e-05	3e-05	0.000252	0.000757
Ccdc181	-0.986	-0.324	-0.601	-0.318	-0.603	-0.644	-0.078	0.073	0.058	0.529	0.195	0.000715	0.200129	0.032744	0.559379	0.028896	0.012691	0.806471	0.819066	0.868367	0.101934	0.482846
Ccdc19	0.156	0.186	0.301	-0.031	0.652	0.33	-0.575	-0.856	-0.163	0.66	-0.023	0.74034	0.662109	0.51516	0.985239	0.147039	0.432337	0.229661	0.072229	0.770107	0.214264	0.96283
Ccdc22	-1.204	-0.81	-0.571	-0.204	-1.06	-0.986	-0.341	-0.395	-0.328	-0.54	-0.486	1.4e-05	0.000699	0.02398	0.704852	7.9e-05	7.3e-05	0.190658	0.129223	0.251291	0.061864	0.044316
Ccdc23	1.1	1.064	0.994	-0.093	0.897	0.317	0.434	0.505	0.724	0.35	0.185	1e-06	0	6e-06	0.84771	2.2e-05	0.07093	0.03022	0.012834	0.001187	0.116497	0.327557
Ccdc24	-2.366	-2.998	-1.988	-0.25	-1.577	-1.815	-2.124	-2.251	-4.268	-2.931	-1.501	0.004713	0.000183	0.017403	0.917386	0.051993	0.016927	0.013709	0.009613	2.2e-05	0.002739	0.058701
Ccdc28a	-0.44	-0.004	-0.347	0.268	-0.446	-0.373	-0.012	-0.34	-0.261	-0.055	-0.054	0.234369	0.990617	0.354333	0.747776	0.224423	0.27187	0.977513	0.394179	0.552909	0.91026	0.889976
Ccdc28b	-0.498	-0.109	-0.313	0.143	-0.73	-0.247	0.302	0.253	0.268	0.116	0.295	0.068537	0.670839	0.256396	0.831695	0.008382	0.326796	0.299229	0.391154	0.402348	0.738829	0.271091
Ccdc3	-0.656	-1.103	-0.051	-0.358	-2.61	-1.636	-1.994	-0.304	1.229	-1.363	-0.545	0.590486	0.312977	0.968026	0.918991	0.028151	0.1338	0.109264	0.824414	0.375789	0.334333	0.652744
Ccdc32	-0.595	-0.362	-0.387	-0.005	-0.622	-0.638	-0.204	-0.247	-0.275	-0.134	-0.294	0.009792	0.081227	0.090865	0.994031	0.006913	0.003095	0.402448	0.307542	0.294954	0.634287	0.183163
Ccdc34	-1.398	-0.895	-1.236	-0.507	-1.299	-1.397	-1.285	-1.247	-0.886	-0.781	-1.237	0	1.3e-05	0	0.09863	0	0	0	0	0.000231	0.001347	0
Ccdc38	-1.173	-1.055	-0.828	-0.236	-0.788	-1.319	-1.117	-0.485	-0.39	-0.911	-1.078	0.000537	0.000647	0.011954	0.742545	0.0145	4.6e-05	0.001311	0.150283	0.292799	0.015703	0.000952
Ccdc39	-0.172	-0.08	0.049	0.854	-0.047	-0.488	-0.326	-0.072	0.122	0.248	-0.412	0.484445	0.726172	0.849279	0.014136	0.851114	0.029232	0.200624	0.794854	0.677728	0.388245	0.08012
Ccdc43	-0.658	-0.642	-0.514	0.215	-0.633	-0.515	-0.294	-0.185	0.033	-0.055	-0.09	3.5e-05	1.3e-05	0.000848	0.407341	5.7e-05	0.000288	0.051743	0.227191	0.857999	0.765508	0.535899
Ccdc47	-0.992	-0.888	-0.767	0.122	-1.043	-1.007	-0.7	-0.727	-0.642	-0.544	-0.764	2e-06	2e-06	0.000113	0.767345	1e-06	0	0.000425	0.000287	0.002144	0.010751	6.2e-05
Ccdc50	0.643	0.309	0.272	0.47	0.019	0.345	0.198	0.114	0.057	-0.215	-0.028	0.00011	0.028931	0.079994	0.037291	0.903894	0.015914	0.22103	0.493322	0.76128	0.233346	0.859779
Ccdc51	-0.243	-0.259	-0.118	-0.288	-0.774	-0.117	-0.053	-0.001	0.23	0.102	0.228	0.190962	0.129279	0.534994	0.380558	0.000113	0.500444	0.802986	0.998061	0.285175	0.660119	0.211289
Ccdc53	-0.164	-0.088	0.127	0.019	-0.161	-0.053	-0.118	0.047	0.332	0.068	-0.021	0.108833	0.353042	0.218871	0.956256	0.114479	0.577745	0.277327	0.684569	0.004944	0.589683	0.84383
Ccdc55	0.334	0.202	0.216	0.127	0.32	0.467	0.344	0.245	0.346	0.415	0.425	0.004907	0.057338	0.065123	0.585454	0.006555	6.1e-05	0.005404	0.044034	0.009147	0.002801	0.000376
Ccdc57	-0.989	-1.103	-0.385	0.553	-0.954	-1.176	-0.308	-0.547	0.458	-0.145	-0.317	0.00204	0.000259	0.21606	0.287763	0.002632	0.000128	0.349905	0.091305	0.195762	0.70954	0.297253
Ccdc58	-1.271	-1.167	-0.955	0.12	-1.385	-1.192	-1.022	-0.914	-0.691	-0.953	-0.885	0	0	2.9e-05	0.805992	0	0	1.3e-05	7e-05	0.003209	0.000155	4.1e-05
Ccdc59	-0.089	-0.018	0.203	0.453	0.334	0.11	0.379	0.492	0.745	0.772	0.525	0.48892	0.885176	0.113128	0.012881	0.009256	0.345637	0.005149	0.000438	3e-06	3e-06	8.3e-05
Ccdc6	-0.09	-0.19	-0.283	0.009	-0.144	-0.062	-0.036	-0.046	-0.282	0.08	0.002	0.614136	0.234381	0.108499	0.987617	0.410272	0.710023	0.857168	0.820045	0.157757	0.715266	0.990268
Ccdc61	-0.688	-0.524	-0.37	-0.071	-0.671	-0.385	-0.471	-0.425	-0.435	-0.395	-0.131	0.001743	0.007994	0.082936	0.906194	0.002074	0.047999	0.033326	0.055723	0.069944	0.109604	0.539946
Ccdc62	-0.598	-0.58	-0.674	0.433	-0.621	-0.962	-0.369	-0.255	-0.063	0.186	-0.219	0.083645	0.067969	0.05461	0.516448	0.071059	0.003467	0.317257	0.498736	0.886061	0.6662	0.530711
Ccdc64	-1.216	-1.163	-1.226	0.52	-1.277	-0.513	-0.619	-0.082	-0.611	-0.406	-0.209	0.008049	0.005933	0.008444	0.558162	0.005392	0.214715	0.192003	0.875281	0.238735	0.453546	0.64872
Ccdc66	-1.187	-1.151	-0.887	0.298	-1.083	-0.927	-0.6	-0.361	-0.337	-0.289	-0.471	0	0	1e-06	0.232941	0	0	0.000369	0.025217	0.051853	0.105659	0.002233
Ccdc68	-2.144	-2.101	-2.217	-0.011	-0.88	-1.928	-1.396	-2.691	-2.524	-1.627	-2.176	0.012122	0.007694	0.0107	0.996258	0.293662	0.014276	0.113373	0.003057	0.008939	0.098438	0.00916
Ccdc69	-0.092	-0.546	-1.06	-0.475	-1.069	-0.722	0.386	0.216	-0.477	-0.03	-0.035	0.828212	0.142035	0.01132	0.553027	0.009314	0.053718	0.375976	0.631452	0.31136	0.955886	0.936143
Ccdc71	-0.221	-0.213	-0.19	-0.009	-0.249	-0.18	-0.303	-0.176	-0.256	-0.21	-0.172	0.044373	0.035095	0.086446	0.98262	0.023153	0.073612	0.009193	0.1272	0.039316	0.100306	0.105869
Ccdc71l	0.232	-0.03	0.233	0.41	0.475	0.462	0.365	0.286	0.717	0.633	0.565	0.196465	0.859412	0.198917	0.142943	0.009077	0.006445	0.052267	0.130064	0.0007	0.003303	0.001884
Ccdc73	-0.479	-0.503	-0.331	0.101	-1.329	-0.355	-0.28	-0.097	-0.422	-0.861	-0.558	0.14947	0.099029	0.326126	0.918503	0.000185	0.245744	0.43536	0.798493	0.272922	0.027507	0.084595
Ccdc77	-0.269	-0.644	-0.452	-0.089	-0.526	-0.64	-0.189	-0.089	-0.211	-0.31	-0.258	0.073722	2.4e-05	0.00405	0.803823	0.000825	3e-05	0.23618	0.590284	0.223852	0.07823	0.077845
Ccdc8	-2.32	-2.726	-3.63	-2.615	-2.706	-2.311	-2.831	-2.612	-4.291	-2.894	-2.594	0.015038	0.002327	0.000369	0.062487	0.004891	0.00909	0.004971	0.009359	0.000148	0.009594	0.005789
Ccdc82	-0.482	-0.458	-0.472	-0.038	-0.529	-0.532	-0.267	-0.24	-0.338	-0.376	-0.345	0.010595	0.008337	0.013466	0.950439	0.005207	0.002664	0.172145	0.222163	0.10953	0.083324	0.056714
Ccdc84	-0.25	-0.282	-0.102	0.836	-0.401	-0.249	-0.285	-0.268	-0.016	-0.108	-0.136	0.175824	0.095455	0.590175	0.001562	0.029734	0.140703	0.142139	0.168565	0.947511	0.639364	0.459943
Ccdc85a	0.623	-0.85	1.13	1.412	0.659	0.115	0.39	0.476	-0.35	1.404	0.383	0.48657	0.293489	0.203105	0.357757	0.457825	0.891913	0.693859	0.624888	0.745395	0.172973	0.668907
Ccdc85b	-1.503	-1.744	-0.875	0.463	-0.389	-0.959	-1.74	-1.338	-1.017	-0.985	-0.774	0.001358	9.2e-05	0.054743	0.611406	0.387019	0.021655	0.000434	0.005455	0.046042	0.060676	0.076583
Ccdc86	1.834	1.743	1.837	0.556	1.703	1.535	1.734	1.48	1.706	1.461	1.344	0	0	0	0.021744	0	0	0	0	0	0	0
Ccdc88a	-0.248	-0.786	-0.304	0.512	-0.27	0.043	0.072	-0.301	0.122	-0.139	0.126	0.367066	0.002445	0.269783	0.258772	0.321627	0.868775	0.816864	0.30155	0.713461	0.685665	0.649045
Ccdc88b	1.666	1.45	1.832	0.544	1.797	1.89	1.589	1.776	2.126	1.73	1.801	3.3e-05	6.5e-05	1.1e-05	0.405784	1e-05	1e-06	0.000101	2.3e-05	4e-06	0.000133	6e-06
Ccdc9	0.031	0.24	0.226	0.736	0.121	0.099	0.293	0.355	0.507	0.538	0.53	0.838745	0.07107	0.122983	0.000409	0.406498	0.462015	0.053323	0.020696	0.002539	0.00206	0.000389
Ccdc90b	-0.609	-0.473	-0.452	0.154	-0.855	-0.643	-0.54	-0.332	-0.522	-0.355	-0.482	0.008077	0.023416	0.048395	0.765155	0.000349	0.00282	0.02299	0.161888	0.041418	0.178738	0.029397
Ccdc91	-0.579	-0.561	-0.434	0.105	-0.72	-0.622	-0.538	-0.552	-0.627	-0.475	-0.375	0.003302	0.001998	0.025857	0.821541	0.000364	0.000778	0.008019	0.006853	0.004341	0.033886	0.044231
Ccdc92	-2.358	-3.361	-2.65	-0.586	-1.248	-1.471	-1.404	-2.443	-0.876	-0.86	-1.336	0.0015	5e-06	0.000537	0.704961	0.077485	0.025896	0.059568	0.001597	0.28818	0.307675	0.054117
Ccdc93	-0.651	-1.04	-0.548	0.291	-0.832	-0.768	-0.301	-0.563	-0.425	-0.319	-0.494	6.1e-05	0	0.000589	0.230954	1e-06	1e-06	0.053113	0.000582	0.012379	0.066411	0.001094
Ccdc94	0.14	0.081	0.403	0.572	0.094	0.569	0.227	0.34	0.469	0.379	0.575	0.473717	0.656792	0.040202	0.044057	0.63231	0.002101	0.268172	0.093481	0.032393	0.093561	0.003062
Ccdc97	-0.214	-0.171	-0.16	-0.021	-0.235	-0.245	0.251	0.289	0.276	0.289	0.201	0.044801	0.080213	0.135612	0.952629	0.027152	0.013939	0.02534	0.010816	0.022758	0.021052	0.052631
Cchcr1	-0.559	-0.845	-0.414	-0.159	-0.046	-0.705	-0.706	-0.929	-0.34	-0.144	-0.556	0.213383	0.040979	0.3634	0.901842	0.922124	0.087384	0.134275	0.049373	0.522084	0.803685	0.204943
Ccl11	0.865	-0.734	-1.214	-2.114	0.218	0.04	1.755	0.567	0.323	1.394	2.053	0.633973	0.658314	0.500123	0.539473	0.905618	0.981188	0.35219	0.777584	0.885336	0.514101	0.235096
Ccl12	6.132	5.786	4.678	-1.128	6.886	5.872	5.239	5.594	4.758	6.014	5.635	4e-06	2e-06	0.000224	0.64142	1e-06	2e-06	6.6e-05	2.8e-05	0.000531	4.2e-05	8e-06
Ccl2	1.398	0.66	2.21	-0.065	3.288	2.004	0.761	0.721	2.277	2.181	1.915	0.208753	0.523823	0.050015	0.986372	0.003842	0.050465	0.531654	0.554177	0.071441	0.093392	0.076619
Ccl20	3.713	1.894	2.499	4.928	4.529	3.044	1.457	-0.267	2.046	1.962	2.29	0.006968	0.124909	0.066808	0.011016	0.001216	0.015438	0.309675	0.86396	0.185161	0.214387	0.080462
Ccl22	3.242	3.754	2.289	0.419	4.291	5.185	3.619	4.253	2.773	2.983	4.66	0.002668	0.000237	0.031156	0.881004	0.000129	3e-06	0.00138	0.000249	0.019567	0.01529	2.9e-05
Ccl25	-0.3	-0.087	-0.032	0.137	-0.38	-0.128	-0.317	-0.069	0.203	0.07	0.13	0.324898	0.762791	0.921055	0.859253	0.205645	0.654873	0.326324	0.843629	0.573323	0.860858	0.671348
Ccl27a	-0.451	-0.48	-1.308	-0.14	-1.663	-1.767	-0.386	-1.203	-1.986	-1.635	-1.544	0.513338	0.444154	0.057002	0.950278	0.014922	0.005819	0.607151	0.091146	0.010525	0.039671	0.020649
Ccl28	-0.867	-2.097	-2.239	-0.699	-1.543	0.304	-1.282	-1.291	-1.44	-1.822	0.419	0.387685	0.022555	0.027333	0.758726	0.117823	0.749455	0.222418	0.220472	0.207477	0.117127	0.678688
Ccl3	1.147	1.053	1.618	2.063	2.496	2.224	0.796	0.958	1.616	1.161	1.375	0.064412	0.064366	0.011326	0.021843	0.00017	0.00027	0.223918	0.14172	0.022038	0.108911	0.023856
Ccl4	2.097	1.955	2.669	0.778	3.327	3.037	1.533	1.8	2.186	1.694	2.22	0.004733	0.004138	0.000591	0.592401	2.9e-05	3.5e-05	0.043002	0.018762	0.008427	0.045548	0.002321
Ccl5	7.281	6.599	5.228	1.035	7.308	7.071	8.679	8.703	7.103	8.045	8.078	6e-06	7e-06	0.000615	0.746536	6e-06	3e-06	0	0	4.3e-05	1e-05	0
Ccl7	0.506	-0.193	1.337	0.223	2.921	1.405	0.3	0.154	1.772	1.979	1.576	0.674865	0.862144	0.256344	0.953903	0.01313	0.189819	0.82276	0.910426	0.185634	0.146991	0.16578
Ccl8	3.935	3.29	2.251	-0.614	5.252	3.749	3.307	3.881	2.292	6.057	4.254	0.000829	0.002002	0.047478	0.821824	2.2e-05	0.000582	0.005625	0.001443	0.071375	2e-05	0.000248
Ccl9	1.474	1.351	2.191	-0.027	1.599	2.02	1.37	1.411	1.749	1.113	1.542	0.001732	0.001715	1.9e-05	0.986372	0.000723	1.4e-05	0.004611	0.00368	0.000952	0.035538	0.000825
Ccm2	-0.342	-0.223	-0.209	0.089	-0.448	-0.388	-0.217	-0.203	-0.246	-0.347	-0.242	0.002885	0.029086	0.063014	0.713817	0.000162	0.000362	0.06165	0.081166	0.051074	0.008428	0.026266
Ccna2	-1.26	-1.253	-1.675	-0.876	-1.397	-1.719	-2.056	-1.768	-1.674	-1.725	-1.561	3.1e-05	8e-06	0	0.028277	6e-06	0	0	0	2e-06	2e-06	0
Ccnb1	-1.441	-1.252	-1.787	-0.826	-1.485	-2.105	-2.674	-2.359	-2.04	-1.984	-2.09	0.001548	0.002507	0.00018	0.252099	0.001084	4e-06	0	4e-06	0.000106	0.000234	1e-05
Ccnb2	-1.481	-1.229	-2.09	-1.48	-1.884	-2.085	-3.213	-2.572	-2.912	-2.254	-2.18	0.006479	0.013039	0.000292	0.061824	0.00072	9e-05	1e-06	2.6e-05	1.1e-05	0.000529	9.6e-05
Ccnc	-0.705	-0.599	-0.512	-0.213	-0.468	-0.52	-0.381	-0.332	-0.259	-0.249	-0.3	0	0	5e-06	0.162741	1.4e-05	1e-06	0.000365	0.001614	0.018946	0.028231	0.002143
Ccnd1	-0.562	-0.537	-0.416	-1.382	0.676	0.511	-0.604	-0.45	-0.152	-0.434	0.069	0.290546	0.269181	0.43914	0.083997	0.198533	0.294356	0.283157	0.432885	0.817959	0.498142	0.900607
Ccnd3	-0.283	-0.401	-0.288	-1.133	0.186	-0.292	-0.457	-0.412	-0.361	-0.033	-0.251	0.297282	0.104836	0.290217	0.003235	0.495392	0.238814	0.105263	0.146566	0.246104	0.927678	0.347153
Ccndbp1	-0.315	-0.047	0.059	0.156	-0.303	-0.266	-0.106	0.018	0.151	0.039	-0.052	0.071971	0.779343	0.745538	0.675625	0.081552	0.097888	0.583666	0.930966	0.462972	0.864684	0.773312
Ccne1	-1.354	-1.541	-0.925	-1.352	0.016	-0.571	-1.252	-1.218	-1.065	-0.781	-0.546	0.013327	0.002604	0.089608	0.100114	0.978159	0.249818	0.027324	0.032246	0.082461	0.217331	0.304981
Ccne2	-1.322	-1.421	-1.287	-0.784	-0.94	-1.448	-1.812	-1.606	-1.438	-1.444	-1.147	7.4e-05	7e-06	0.000132	0.091465	0.002815	6e-06	1e-06	7e-06	0.0001	0.000147	0.000298
Ccnf	-1.792	-1.566	-1.718	-1.387	-1.756	-2.039	-2.307	-2.07	-1.916	-1.93	-1.577	1.4e-05	2.7e-05	3.4e-05	0.009079	1.8e-05	0	0	2e-06	2.5e-05	3.6e-05	5.6e-05
Ccng1	-1.092	-1.134	-1.074	-0.047	-1.499	-1.398	-0.578	-0.57	-0.591	-0.59	-0.832	0	0	0	0.923276	0	0	0.001119	0.001329	0.001827	0.0026	3e-06
Ccng2	0.442	0.444	0.273	0.16	0.249	-0.597	-0.063	-0.09	-0.211	-0.224	-0.73	0.037579	0.023299	0.201629	0.733649	0.236274	0.003074	0.796479	0.70665	0.393459	0.373102	0.000742
Ccnh	-1.088	-0.817	-0.665	-0.157	-1.007	-0.792	-0.473	-0.604	-0.34	-0.504	-0.434	0	2e-06	0.000202	0.647297	0	4e-06	0.00677	0.000789	0.067765	0.009568	0.00776
Ccni	-0.628	-0.423	-0.627	-0.044	-0.855	-0.783	-0.422	-0.274	-0.387	-0.407	-0.41	0.006424	0.041635	0.007218	0.952629	0.000345	0.00039	0.073493	0.253426	0.132532	0.122788	0.061508
Ccnj	1.999	2.086	2.003	-0.265	1.695	1.464	1.459	1.631	1.709	1.048	0.895	0	0	0	0.524888	0	0	0	0	0	9.3e-05	7.6e-05
Ccnk	0.05	-0.005	0.074	0.075	-0.073	-0.006	0.452	0.38	0.403	0.408	0.423	0.671947	0.963752	0.523826	0.774142	0.526253	0.959921	0.000313	0.001951	0.002186	0.002696	0.000304
Ccnl1	0.964	0.72	0.867	1.184	1.176	0.812	0.694	0.437	0.634	0.748	0.614	0	0	0	0	0	0	7e-06	0.002292	7.6e-05	1e-05	1.6e-05
Ccnl2	0.169	-0.161	0.136	0.685	0.087	-0.032	-0.11	-0.133	-0.009	-0.125	-0.134	0.155408	0.139652	0.257493	7.7e-05	0.469847	0.776254	0.391033	0.294265	0.951167	0.378616	0.249033
Ccnt1	0.304	-0.431	-0.058	0.297	-0.002	-0.047	0.681	0.185	0.093	0.298	-0.004	0.210057	0.053194	0.819552	0.529856	0.992902	0.84133	0.008232	0.482258	0.755393	0.299098	0.98922
Ccnt2	0.204	-0.199	0.012	0.672	0.073	-0.062	0.206	0.059	0.01	0.179	-0.004	0.170931	0.142817	0.94227	0.001581	0.629367	0.659204	0.188257	0.726557	0.958553	0.310842	0.978851
Ccny	-0.948	-0.902	-0.683	0.044	-0.911	-0.825	-0.543	-0.627	-0.538	-0.339	-0.455	0.000173	0.000105	0.005143	0.954931	0.000264	0.000341	0.02764	0.012069	0.043424	0.218504	0.046817
Ccnyl1	-1.441	-1.648	-1.363	0.273	-0.827	-1.08	-1.756	-1.984	-2.006	-1.501	-1.587	0.002894	0.000307	0.005117	0.808214	0.075125	0.013497	0.000621	0.000154	0.000308	0.006951	0.000886
Ccp110	-0.866	-1.387	-0.981	-0.284	-1.26	-1.554	-0.697	-0.918	-0.45	-0.731	-0.809	0.000488	0	0.000136	0.53321	3e-06	0	0.005359	0.000402	0.091449	0.008561	0.000734
Ccpg1	-0.684	-0.196	-0.627	-0.425	-1.271	-0.913	-0.271	-0.266	-0.5	-0.412	-0.682	0.128174	0.643466	0.166921	0.652798	0.005542	0.028452	0.585041	0.590421	0.339884	0.446026	0.11824
Ccpg1os	-0.919	-0.752	-0.925	-0.165	-1.19	-0.664	-0.898	-0.851	-0.995	-0.192	-0.508	0.017106	0.032453	0.018103	0.868275	0.00245	0.058737	0.025145	0.034237	0.022001	0.688721	0.171926
Ccr1	-2.862	-2.457	-2.391	-0.759	-1.062	-1.424	-2.252	-2.341	-2.147	-1.149	-0.972	3e-06	9e-06	6.4e-05	0.444105	0.047419	0.005174	0.000174	0.000111	0.000697	0.067762	0.063344
Ccr1l1	-0.901	-0.134	-0.426	-2.109	0.039	0.421	1.173	1.255	1.666	1.544	1.418	0.06384	0.771579	0.387566	0.0024	0.938346	0.348303	0.021922	0.015015	0.003041	0.007492	0.003621
Ccr3	-2.257	-1.819	-2.658	-1.319	-0.903	-0.007	-0.78	-1.033	-0.547	-0.548	0.197	0.00031	0.00121	4.9e-05	0.150935	0.120726	0.990462	0.207573	0.093639	0.42634	0.435863	0.74354
Ccr5	1.091	1.465	0.376	-2.053	0.934	1.128	1.823	1.832	1.229	1.552	1.978	0.009369	0.000279	0.369618	0.000535	0.023778	0.003987	8.5e-05	8.4e-05	0.009304	0.001803	1e-05
Ccr7	2.679	3.399	1.999	0.419	3.115	2.91	3.668	3.393	1.215	2.404	2.589	0.008189	0.000433	0.047547	0.872924	0.002342	0.002218	0.000743	0.001676	0.291589	0.039032	0.008654
Ccrl2	4.172	3.593	4.08	2.415	5.072	4.606	3.679	3.661	4.096	4.241	3.971	2e-06	5e-06	4e-06	0.029828	0	0	2.4e-05	2.8e-05	1.4e-05	1.3e-05	2e-06
Ccrn4l	-0.646	-0.849	-0.666	0.769	0.383	-0.261	-0.924	-0.856	-0.747	-0.325	-0.431	0.08523	0.015005	0.079846	0.204011	0.305541	0.454232	0.019631	0.030687	0.080314	0.47373	0.242624
Ccs	-0.724	-0.566	-0.513	0.031	-0.902	-0.656	-0.547	-0.395	-0.324	-0.463	-0.281	0.000699	0.00317	0.013749	0.964361	4.6e-05	0.000831	0.010747	0.063572	0.162474	0.050978	0.154847
Ccsap	-2.291	-1.773	-1.811	-0.5	-2.155	-2.018	-1.783	-1.648	-1.562	-1.419	-1.006	0.000162	0.00106	0.002284	0.676674	0.000318	0.00028	0.003249	0.006301	0.015268	0.032033	0.066801
Ccser1	-2.472	-1.428	-1.465	0.724	-2.246	-0.477	-0.302	-0.237	-2.023	-0.553	0.234	0.016525	0.126401	0.154689	0.755877	0.027642	0.61902	0.797043	0.839837	0.081054	0.663502	0.824371
Ccser2	-0.531	-1.008	-0.803	0.058	-0.474	-0.529	-0.507	-0.73	-0.991	-0.414	-0.566	0.013037	4e-06	0.000413	0.926997	0.0246	0.007705	0.0222	0.001466	9.7e-05	0.09278	0.006977
Cct2	-0.905	-0.852	-0.684	-0.019	-0.857	-0.935	-0.666	-0.673	-0.498	-0.522	-0.62	0	0	4e-06	0.965758	0	0	7e-06	7e-06	0.000891	0.000776	8e-06
Cct4	-0.752	-0.624	-0.532	0.178	-0.81	-0.722	-0.437	-0.37	-0.299	-0.418	-0.379	6e-06	2.5e-05	0.000705	0.53321	2e-06	3e-06	0.005272	0.017196	0.072878	0.015563	0.00909
Cct5	-0.721	-0.597	-0.49	-0.063	-0.709	-0.762	-0.512	-0.548	-0.476	-0.508	-0.577	3e-06	1.3e-05	0.000649	0.851886	4e-06	0	0.000506	0.000245	0.002193	0.00169	4.9e-05
Cct6a	-0.951	-0.967	-0.729	0.11	-0.684	-0.84	-0.686	-0.687	-0.528	-0.492	-0.556	0	0	7e-06	0.723866	1.3e-05	0	2.1e-05	2.2e-05	0.001313	0.003481	0.000155
Cct7	-0.631	-0.653	-0.458	0.082	-0.534	-0.671	-0.41	-0.425	-0.122	-0.218	-0.339	1.9e-05	2e-06	0.001144	0.794574	0.000169	2e-06	0.003895	0.00295	0.433314	0.159649	0.009714
Cct8	-0.843	-0.917	-0.718	0.121	-0.748	-0.926	-0.666	-0.684	-0.562	-0.5	-0.669	0	0	6e-06	0.680252	2e-06	0	2.2e-05	1.6e-05	0.000508	0.002376	7e-06
Ccz1	0.338	0.3	0.357	0.113	0.271	0.157	0.409	0.447	0.52	0.435	0.371	0.002571	0.003351	0.001782	0.606486	0.013049	0.114751	0.000582	0.000218	7.4e-05	0.00094	0.000808
Cd109	-1.341	-1.52	-1.549	-0.703	-1.251	-1.973	-1.902	-1.837	-2.13	-1.298	-1.614	0.000706	5.2e-05	0.000164	0.258799	0.001328	1e-06	1.2e-05	2.2e-05	6e-06	0.003855	5e-05
Cd14	0.204	0.184	0.438	1.24	0.256	1.276	-0.087	0.02	0.523	-0.971	-0.117	0.729566	0.731673	0.449945	0.168482	0.660514	0.016263	0.897409	0.975769	0.434191	0.144612	0.84246
Cd151	-1.055	-1.017	-0.897	-0.298	-0.843	-0.888	-1.014	-0.955	-0.975	-0.798	-0.819	0	0	0	0.171915	0	0	0	0	0	6e-06	0
[truncated: 10,429 more rows]
