# Supplementary material for: RIG-I-like receptors direct inflammatory macrophage polarization against West Nile virus infection
Source: Nat Commun. 2019 Aug 13;10:3649. doi: 10.1038/s41467-019-11250-5 (PMC6692387; doi:10.1038/s41467-019-11250-5)
Supplement: Supplementary file 10 — Supplementary Data 7 [file 41467_2019_11250_MOESM10_ESM.xlsx]

## Sheet: 24h up
RIG-I Like Receptor Dependent Genes
RIG-I-/-	MDA5-/-	LGP2-/-	RIG-IxMDA5-/-
Aoah	4921511I17Rik	1700034H15Rik	1300002K09Rik
Casp3	A530064D06Rik	Gpr84	1600014C10Rik
Ctla2b	Ace	Irak2	1700034P13Rik
Fam46c	Acp2	Nfkb2	2010002M12Rik
Fam84b	Apobec4	Ppp1r15a	2310001H17Rik
Flt4	C4b	Ptgir	2810474O19Rik
Gm13212	Ccl8	Rasgef1b	3110062M04Rik
Gna14	Ccr7	Sod2	4732471J01Rik
Golga3	Eva1b	Tmem86b	4833419F23Rik
Hmgn3	Fhad1		4930539E08Rik
Klk1b11	Gbgt1		4933412E12Rik
Kmo	Gpr85		4933430I17Rik
Kynu	Igsf9		5031414D18Rik
Lpxn	Ptpn6		5430427O19Rik
Mak	Rilpl1		5730508B09Rik
Ndst2	Spib		9330175E14Rik
Npr1	Tlr1		9930111J21Rik1
Ogfrl1	Tmprss4		9930111J21Rik2
Sat1			A230050P20Rik
Serpina3g			A530032D15Rik
Slc25a12			A630001G21Rik
Spdya			A630012P03Rik
Wars			A930015D03Rik
Zbtb5			AA467197
			AB124611
			AI607873
			AW011738
			AW112010
			Abcb1a
			Abcg1
			Adar
			Aftph
			Agrn
			Aida
			Aif1
			Aim1
			Aim2
			Akt3
			Aldh1b1
			Aplnr
			Apobec3
			Apod
			Apol9b
			Arel1
			Arhgef37
			Arid5a
			Armc3
			Armcx6
			Asah2
			Asb13
			Ascc3
			Atp10a
			Azi2
			B2m
			B430010I23Rik
			B430306N03Rik
			BC051226
			BC094916
			BC147527
			Bambi-ps1
			Batf2
			Bcl9
			Bco2
			Bst2
			C130026I21Rik
			C3
			Cadps
			Capn5
			Car13
			Casp1
			Ccdc173
			Ccdc25
			Ccdc86
			Ccdc88b
			Ccl12
			Ccl22
			Ccl4
			Ccl5
			Ccl9
			Ccnj
			Cd180
			Cd300lf
			Cd47
			Cd52
			Cd72
			Cd86
			Cdkl5
			Cept1
			Cerkl
			Cers6
			Cfb
			Cflar
			Chmp4b
			Clcn7
			Clec4a1
			Clic5
			Cmpk2
			Cmtr1
			Cnp
			Coa5
			Col9a3
			Coro2a
			Creb5
			Csrnp1
			Cst7
			Ctsc
			Cutc
			Cxcl11
			Cxcl9
			Cybb
			Cyp26c1
			Cysltr2
			D730005E14Rik
			Daxx
			Dbnl
			Dck
			Dclre1c
			Dcp2
			Ddx4
			Ddx58
			Ddx60
			Dennd1b
			Dennd6b
			Dhx58
			Dleu2
			Dll1
			Dnaaf3
			Dnase1l3
			Dpp4
			Dtx3l
			Dusp28
			E130102H24Rik
			Eif2ak2
			Emr4
			Eng
			Enpp4
			Epsti1
			Etnk1
			Etohd2
			Etv3
			Evi2a
			Evi2a-evi2b
			F10
			F830016B08Rik
			Fabp3
			Fam26f
			Fam3b
			Fam46a
			Fam72a
			Fbrsl1
			Fbxw17
			Fcgr1
			Fcgr4
			Fgl2
			Flt1
			Fndc3a
			Frmd4a
			Gbp10
			Gbp11
			Gbp2
			Gbp2b
			Gbp3
			Gbp4
			Gbp6
			Gbp7
			Gbp8
			Gbp9
			Gca
			Glrp1
			Gm12185
			Gm12216
			Gm12250
			Gm14446
			Gm15133
			Gm16675
			Gm1966
			Gm4841
			Gm4951
			Gm5431
			Gm6377
			Gm6904
			Gm7609
			Gm8369
			Gm9199
			Gnb4
			Gpr128
			Gpr31b
			Gpr55
			Grap
			Grap2
			Grina
			Grn
			Gsdmd
			H2-D1
			H2-K1
			H2-L
			H2-M2
			H2-M3
			H2-Q4
			H2-Q5
			H2-Q8
			H2-T10
			H2-T22
			H2-T23
			H2-T24
			Hap1
			Hck
			Hdc
			Heatr9
			Helz2
			Herc6
			Hk3
			Hrh2
			Hsh2d
			I830012O16Rik
			I830077J02Rik
			Ifi203
			Ifi204
			Ifi205
			Ifi27l2a
			Ifi35
			Ifi44
			Ifi47
			Ifit1
			Ifit2
			Ifit3
			Ifitm3
			Ifitm6
			Ifna1
			Ifna11
			Ifna12
			Ifna14
			Ifna15
			Ifna2
			Ifna4
			Ifna5
			Ifna6
			Ifna9
			Ifnab
			Ifnb1
			Igtp
			Iigp1
			Il10
			Il10ra
			Il12rb1
			Il15
			Il15ra
			Il18
			Il18bp
			Il27
			Il2rg
			Inpp1
			Insl6
			Irf2
			Irf5
			Irf7
			Irf9
			Irgm1
			Irgm2
			Isg15
			Isg20
			Isoc1
			Itga4
			Itgb7
			Itpr1
			Jak2
			Jarid2
			Kcnab1
			Kdr
			Keap1
			Kif5c
			Kif9
			Klra2
			Klra3
			Klrg2
			Klrk1
			LOC100038947
			Lacc1
			Lag3
			Lgals3bp
			Lgals9
			Lhx2
			Limd2
			Lipe
			Lipg
			Lpcat2
			Lrrc4
			Lst1
			Ly6a
			Ly6c2
			Ly6e
			Ly6i
			Ly86
			Lyn
			Mafk
			Mag
			Map3k8
			2017-03-05
			Marcksl1
			Max
			Mb21d1
			Mill2
			Milr1
			Mir6381
			Misp
			Mitd1
			Mlkl
			Mmp13
			Mmp25
			Mnda
			Mndal
			Morc3
			Mov10
			Mppe1
			Ms4a4b
			Ms4a4c
			Ms4a6b
			Ms4a6c
			Ms4a6d
			Mthfr
			Mtmr14
			Mtus1
			Mx1
			Mx2
			Mxd1
			Myd88
			N4bp1
			Naip1
			Naip2
			Naip5
			Naip6
			Nampt
			Ncoa7
			Neurl3
			Nfxl1
			Nlrc5
			Nmi
			Nod1
			Nos2
			Npc2
			Nt5c3
			Nuak2
			Oas1a
			Oas1b
			Oas1c
			Oas1g
			Oas2
			Oas3
			Oasl1
			Oasl2
			Ogfr
			Olfr56
			P2ry14
			Papd7
			Parp10
			Parp11
			Parp12
			Parp14
			Parp8
			Parp9
			Pcgf5
			Pde6b
			Pde7b
			Peli1
			Perm1
			Pgap2
			Phf11a
			Phf11b
			Phf11c
			Phf11d
			Phlpp1
			Phyh
			Pik3ap1
			Pira6
			Pirb
			Piwil4
			Pla2g16
			Pla2g4c
			Plcl2
			Plekha4
			Plekhf2
			Plekhg1
			Plekhn1
			Plxna4os1
			Pml
			Pnp
			Pnp2
			Pnpt1
			Pou3f1
			Ppm1k
			Prdx5
			Prkx
			Prpf38a
			Psmb10
			Psmb8
			Psmb9
			Psme1
			Psme2
			Psme2b
			Ptafr
			Ptgdr2
			Ptprc
			Ptpro
			Pttg1
			Pvrl4
			Pydc3
			Pydc4
			Pyhin1
			Rapgef2
			Rasa4
			Rasgrp1
			Rbl1
			Rbm43
			Rgs14
			Rhbdf2
			Rnf114
			Rnf135
			Rnf31
			Rnf34
			Rsad2
			Rtp4
			Rufy3
			Samd9l
			Samhd1
			Sap30
			Sass6
			Scarf1
			Scimp
			Sco1
			Sdc3
			Sectm1a
			Sell
			Selplg
			Sema4a
			Sema4d
			Sepw1
			Serpina3f
			Sertad3
			Setdb2
			Sgcb
			Sgk3
			Sh3bp2
			Siglec1
			Sirpb1a
			Sirpb1b
			Slamf6
			Slamf7
			Slamf8
			Slamf9
			Slc12a9
			Slc25a22
			Slc28a2
			Slc30a1
			Slc7a8
			Slco3a1
			Slfn1
			Slfn10-ps
			Slfn3
			Slfn4
			Slfn5
			Slfn5os
			Slfn8
			Slfn9
			Snx20
			Socs1
			Sp100
			Sp110
			Sp140
			Sppl2a
			Sptbn2
			Srgn
			St3gal5
			Stard3
			Stat1
			Stat2
			Stxbp3a
			Stxbp3b
			Sult6b1
			Synj1
			Tagap
			Tank
			Tap1
			Tap2
			Tapbp
			Tapbpl
			Tbc1d13
			Tdrd7
			Tgtp1
			Tgtp2
			Themis2
			Tifa
			Timeless
			Tlr11
			Tlr3
			Tlr9
			Tmcc3
			Tmem140
			Tmem171
			Tmem184b
			Tmem219
			Tmem229b
			Tmem243
			Tmem67
			Tnfaip8l3
			Tnfrsf14
			Tnfsf10
			Tnfsf15
			Tnfsf4
			Tnfsf8
			Tnni3
			Tor1aip1
			Tor1aip2
			Tor3a
			Tpst1
			Trafd1
			Treml2
			Trex1
			Trim12a
			Trim12c
			Trim14
			Trim21
			Trim25
			Trim30a
			Trim30b
			Trim30d
			Trim34a
			Trim34b
			Trim6
			Tspo
			Tyk2
			Uba7
			Ube2l6
			Usb1
			Usp12
			Usp18
			Usp25
			Vcpip1
			Vrk2
			Whamm
			Xaf1
			Xcr1
			Xdh
			Xkr8
			Zbp1
			Zc3hav1
			Zfp800
			Znfx1
			Zufsp

## Sheet: 24h down
RIG-I-/-	MDA5-/-	LGP2-/-	RIG-IxMDA5-/-
1500009L16Rik	1700052N19Rik	Clec14a	0610011F06Rik
2200002D01Rik	2310003H01Rik		1110004E09Rik
3110021N24Rik	2610035D17Rik		1190002F15Rik
4931403E22Rik	4930503E24Rik		1700101I11Rik
Abhd3	4930563E22Rik		2310022B05Rik
Acy3	A930024E05Rik		2500004C02Rik
Adc	Aacs		2510002D24Rik
Aldh1a7	Aaed1		2610008E11Rik
Arap3	Aasdhppt		2610305D13Rik
Arhgap23	Abhd14b		2700081O15Rik
Asxl3	Abhd4		2810025M15Rik
BC068281	Acad11		2810408A11Rik
Btbd11	Acn9		2810410L24Rik
C030039L03Rik	Adamts10		2900005J15Rik
Camk2n2	Adat1		3110045C21Rik
Camsap2	Adss		4632434I11Rik
Ccdc159	Adssl1		4833412C05Rik
Ccdc64	Alad		4833427G06Rik
Cdc42bpg	Ankrd46		4930427A07Rik
Cenpt	Apex1		4930429B21Rik
Chrd	Arhgef4		4930512B01Rik
Coq3	Arl2bp		4930579G24Rik
Cyb5r1	Atad3a		4931403G20Rik
Cyp4f17	Atg9b		4933404O12Rik
D8Ertd82e	B230217C12Rik		4933431E20Rik
Dcun1d4	B630019K06Rik		5930430L01Rik
Dgcr8	Bag4		6430548M08Rik
Dhx32	Bcs1l		8430419L09Rik
Dip2a	Bri3bp		9230110C19Rik
Dnaja4	C2cd2l		9230114K14Rik
Dnajb4	Calr3		9430020K01Rik
Dok2	Cars2		9430069I07Rik
Fam43a	Ccbl2		9930012K11Rik
Fbxl21	Ccdc176		A430033K04Rik
Fign	Ccdc58		A430105I19Rik
Gale	Cdkn2c		A630089N07Rik
Glt8d2	Cdpf1		A930001C03Rik
Gm14305	Cep44		A930004D18Rik
Gm15612	Cep78		AI464131
Gm15760	Chst10		Aatk
Gm9079	Cisd1		Abat
Gpm6b	Cisd3		Abca2
Grk4	Cluh		Abca5
Hdac9	Cnnm2		Abca9
Hyal2	Col7a1		Abcb6
Ick	Coq10a		Abcb9
Ift43	D130017N08Rik		Abcc3
Igf1	Dancr		Abce1
Irx3	Ddx3x		Abcg3
Itgbl1	Deb1		Abhd14a
Jag1	Deptor		Abhd8
Kank4	Dnmbp		Abi2
Kng2	Dock3		Acadm
Larp6	Dph1		Acap3
Lima1	Dtx3		Acat2
Lipa	Dtx4		Ackr4
Lpl	Dvl2		Acot1
Lrrc42	Eef1a2		Acot2
Macrod1	Eif2ak3		Acot6
Maged2	Eif2ak4		Acox1
Mamld1	Elovl7		Acsl3
Maob	Elp4		Acss3
Mapre3	Eps8		Acta2
Mmp23	Erh		Actg2
Nell2	Exosc6		Actn1
Nr2f6	Eya1		Actn3
Nutf2	Fabp4		Acy1
Oit3	Fahd1		Adam11
Opn3	Fam134b		Adam12
Pdzrn4	Fam136a		Adam22
Pgrmc1	Farsb		Adam23
Phb	Fbxo31		Adamts12
Phtf1	Fbxw10		Adamts15
Pigp	Fh1		Adamts5
Pomt1	Ftsj1		Adamtsl3
Ppip5k1	Gadd45a		Adamtsl4
Prr16	Galnt4		Adarb1
Ptges3l	Gart		Adcy2
Ptpn7	Gcsh		Adcy3
Pyurf	Gga2		Adcy6
Rap1gap	Ggact		Adcy9
Rbp1	Glrx3		Add3
Reep6	Glul		Adh7
Scara3	Gm14420		Adk
Scn7a	Gm1673		Adra1d
Slc16a9	Gng10		Adrb2
Slc22a4	Gstm1		Afap1
Slc35a1	Gzme		Afap1l2
Slc39a10	Hebp1		Aff2
Slc46a1	Homer3		Aff3
Sncaip	Ica1		Agap1
Sumf2	Incenp		Agbl2
Tcf7	Ipo11		Agl
Timm17b	Itpripl1		Ahcy
Tmem136	Ivns1abp		Ahdc1
Tmem198b	Kdm2b		Aif1l
Tpi1	Kif3a		Ak1
Tsen15	Krt19		Ak5
Unc119	Lactb2		Akap1
Vkorc1l1	Lamtor4		Akap11
Wnt4	Las1l		Akap12
Zbtb10	Lrrc39		Akap17b
Zfp174	Lsm2		Akr1b8
Zfp503	Lta4h		Akr7a5
Zfp608	Ltc4s		Aldh4a1
Zfp697	Mars2		Aldh5a1
Zfp703	Mboat1		Aldh6a1
Zfp938	Mecr		Aldh7a1
	Metap1d		Aldh9a1
	Mettl13		Alkbh2
	Mettl20		Alms1
	Mgst3		Amacr
	Mlh1		Amigo1
	Mphosph8		Amot
	Mroh2a		Amz1
	Mrpl50		Angpt4
	Nans		Ank
	Narf		Ank2
	Nat10		Ank3
	Nat8l		Ankdd1b
	Ncbp1		Ankle1
	Nckipsd		Ankrd13b
	Ndrg1		Ankrd26
	Ndufaf2		Anks6
	Nipal3		Anln
	Nkrf		Ano3
	Nnat		Anp32e
	Npc1		Aoc3
	Nphp1		Aox1
	Osbpl1a		Ap1s2
	P4htm		Apbb1
	Paox		Apc2
	Parp1		Aph1b
	Patz1		Aplp1
	Pax8		Appl2
	Pdf		Aqp1
	Pebp1		Arap2
	Pfkm		Arhgap21
	Pitrm1		Arhgap32
	Poc1b		Arhgap33
	Ppid		Arhgap42
	Ppp1cc		Arhgap44
	Prpf19		Arhgef10
	Psmg1		Arhgef17
	Psmg2		Arhgef19
	Ptgs1		Arhgef25
	Pus7l		Arhgef39
	Pusl1		Arhgef40
	Rab3a		Arhgef9
	Rapsn		Arl15
	Rasgrp3		Armc6
	Rasl10b		Armcx1
	Rcan3		Armcx2
	Rgs7bp		Armcx4
	Rpl22l1		Arrb1
	Rpl5		Arvcf
	Rpp40		Arxes1
	Rragd		Arxes2
	Rttn		Asap2
	Sco2		Asb4
	Serac1		Aspn
	Sh3gl1		Asrgl1
	Siva1		Atad2
	Skp2		Atg2b
	Slc24a5		Atic
	Slc25a30		Atl1
	Slc26a11		Atp13a3
	Slc35e3		Atp2b4
	Slc5a6		Atp5s
	Smim4		Atp6v0a1
	Snap47		Atp6v0d2
	Snhg4		Aurka
	Snx14		Auts2
	Spcs3		Avpi1
	Sptssa		B3galnt2
	Sqle		B3glct
	Stac2		B3gnt7
	Stard7		B3gnt9
	Suclg2		B4galt2
	Syne3		B930041F14Rik
	Tbc1d2		B9d1
	Telo2		BC018242
	Tigd5		BC055324
	Timm9		Bach2
	Tmem106b		Bag2
	Tmem107		Bbs1
	Tmem141		Bbs12
	Tmem144		Bbs7
	Tmem191c		Bbs9
	Tmem97		Bcap29
	Tnfaip8l1		Bcl2
	Tomm20		Bcl7a
	Trim47		Bend3
	Ttc30a1		Bend4
	Tuba4a		Bhlhb9
	Txnrd2		Bicc1
	Ubqln2		Bin1
	Umps		Bmp4
	Vdac1		Bmp5
	Vegfb		Bmpr1a
	Vsig10l		Bnc2
	Wbscr16		Bnip3
	Wdr12		Bnip3l
	Wdr4		Bok
	Zdhhc20		Brca1
	Zdhhc9		Brca2
	Zfp251		Brsk1
	Zfp326		Btbd6
	Zfp422		Bves
	Zfp658		Bzw2
	Zfp692		C130083M11Rik
	Zfp931		C1qbp
	Znhit6		C1qtnf6
			C530008M17Rik
			Cables1
			Cacna1c
			Cacna2d1
			Cad
			Cadm4
			Calu
			Camk1
			Camk2g
			Camk4
			Caprin2
			Car5b
			Carf
			Casc4
			Casc5
			Caskin2
			Cat
			Cav1
			Cav2
			Cbr2
			Cbr3
			Cbx2
			Cbx3
			Cbx6
			Cc2d2a
			Ccbl1
			Ccdc102a
			Ccdc136
			Ccdc157
			Ccdc18
			Ccdc74a
			Ccna2
			Ccnb1
			Ccng1
			Ccsap
			Cd109
			Cd163
			Cd248
			Cd276
			Cd320
			Cd33
			Cd36
			Cd59a
			Cd81
			Cd9
			Cd93
			Cdan1
			Cdc14b
			Cdc16
			Cdc20
			Cdc23
			Cdc25c
			Cdc42bpa
			Cdc42ep1
			Cdc45
			Cdc7
			Cdca8
			Cdhr1
			Cdk1
			Cdk2ap1
			Cdk4
			Cdkl1
			Cdkn2a
			Cdkn2b
			Cdo1
			Cdon
			Cdr2
			Cdsn
			Cebpa
			Cela1
			Celf4
			Cenpa
			Cenpn
			Cenpo
			Cenpp
			Cenpv
			Cenpw
			Cep112
			Cep131
			Cep170b
			Cep68
			Cep72
			Cep76
			Cep97
			Cercam
			Cers4
			Cers5
			Cfh
			Cfl2
			Chaf1a
			Chd3
			Chd3os
			Chek1
			Chek2
			Chsy1
			Cib2
			Cks1b
			Cks2
			Clca1
			Clec11a
			Clec4n
			Clhc1
			Clip3
			Clmn
			Clmp
			Clstn1
			Cltb
			Clybl
			Cmbl
			Cmc2
			Cmtm4
			Cnksr3
			Cnn1
			Cnn2
			Cnn3
			Cnrip1
			Cnst
			Cntnap1
			Cntrob
			Cobll1
			Col11a1
			Col12a1
			Col15a1
			Col18a1
			Col4a1
			Col4a5
			Col5a1
			Col6a1
			Col6a2
			Col6a3
			Col8a2
			Comt
			Coprs
			Copz2
			Coro2b
			Coro6
			Cpe
			Cpeb1
			Cpeb2
			Cplx2
			Cpne8
			Cpt1c
			Creb3l2
			Creg2
			Creld1
			Crip2
			Crocc
			Crtap
			Cryl1
			Cryz
			Csdc2
			Csgalnact1
			Csrp2
			Ctdspl
			Ctf1
			Ctnnd1
			Cttn
			Cul7
			Cxcl12
			Cxx1a
			Cxx1b
			Cxx1c
			Cxxc5
			Cyb5rl
			Cygb
			Cyp20a1
			Cyp2d22
			Cyp39a1
			D630045J12Rik
			Daam2
			Dab2ip
			Dact3
			Daglb
			Dbn1
			Dclk1
			Dclk2
			Dctd
			Dctpp1
			Ddah2
			Ddb1
			Ddhd2
			Ddit4
			Ddit4l
			Ddr2
			Ddx11
			Ddx26b
			Dennd2c
			Dennd5b
			Dfna5
			Dhrs13
			Dhtkd1
			Diap3
			Dio3
			Dip2c
			Dixdc1
			Dkk3
			Dlg5
			Dlx5
			Dmd
			Dmpk
			Dmxl2
			Dnajc9
			Dnm1
			Dnm3os
			Dnph1
			Dock1
			Dock5
			Dock6
			Dock9
			Dpep1
			Dph6
			Dpy30
			Dpysl3
			Drp2
			Dsn1
			Dstn
			Dtymk
			Dus4l
			Dusp18
			Dusp27
			Dut
			Dync2li1
			Dysf
			Dzip1
			E2f6
			Ebf1
			Ebf3
			Ebpl
			Echdc2
			Echdc3
			Echs1
			Ect2
			Eda
			Eda2r
			Edil3
			Ednrb
			Eef1g
			Eef2k
			Efcab11
			Efemp1
			Efemp2
			Efna1
			Efna4
			Efna5
			Efnb1
			Efnb2
			Egln1
			Ehbp1
			Ehd2
			Ehhadh
			Eid1
			Eid2
			Eif5a2
			Elmo1
			Elovl5
			Elovl6
			Emc2
			Emp1
			Eno3
			Enpep
			Enpp1
			Entpd5
			Epas1
			Epb4.1l4b
			Epb4.1l5
			Epdr1
			Epha3
			Ephb2
			Ephb3
			Ephb4
			Ephx1
			Ephx2
			Epm2a
			Epm2aip1
			Epor
			Eps8l2
			Eps8l3
			Ept1
			Esyt2
			Etfb
			Etv5
			Evc
			Evc2
			Eya2
			F2r
			Fads1
			Fads2
			Fads3
			Fah
			Fam101b
			Fam114a1
			Fam115a
			Fam115c
			Fam118a
			Fam120c
			Fam124a
			Fam13c
			Fam149a
			Fam160a1
			Fam161a
			Fam162a
			Fam171a1
			Fam171a2
			Fam189b
			Fam195a
			Fam198b
			Fam199x
			Fam19a5
			Fam203a
			Fam210a
			Fam212b
			Fam214a
			Fam216a
			Fam217b
			Fam26e
			Fam46b
			Fam57a
			Fam63a
			Fam69b
			Fam73a
			Fam78a
			Fam78b
			Fam92a
			Fam98a
			Fancc
			Fance
			Fancm
			Fap
			Farp1
			Farp2
			Fasn
			Fat3
			Faxc
			Fbln2
			Fbn1
			Fbn2
			Fbxl7
			Fbxo10
			Fbxo21
			Fbxo5
			Fchsd2
			Fcrls
			Fdxr
			Fer1l5
			Fez1
			Fgd1
			Fgf11
			Fgf13
			Fgfr2
			Fgfrl1
			Fhl1
			Fhod1
			Figf
			Fitm2
			Fkbp10
			Fkbp14
			Fkbp1a
			Fkbp3
			Fkbp4
			Fkbp7
			Fkbp9
			Fktn
			Flnc
			Fmnl3
			Fn1
			Fndc4
			Fntb
			Fosl2
			Foxc1
			Foxd2os
			Foxm1
			Foxp2
			Foxred2
			Fpgs
			Frk
			Frmd6
			Frs3
			Fsd1
			Fst
			Fv1
			Fzd2
			Fzd3
			Fzd4
			G0s2
			Gab1
			Gab3
			Gabarapl1
			Gabrb3
			Galc
			Galk1
			Galnt13
			Galnt18
			Gamt
			Garem
			Gas2
			Gas6
			Gata6
			Gatsl3
			Gcat
			Gclc
			Gclm
			Gdpd5
			Gemin4
			Gfod2
			Gfra4
			Ggt5
			Ggta1
			Gja1
			Gli2
			Glis2
			Glis3
			Glo1
			Glrx5
			Glt28d2
			Gm10336
			Gm11149
			Gm11201
			Gm13375
			Gm14403
			Gm15401
			Gm15421
			Gm16596
			Gm17296
			Gm17762
			Gm1976
			Gm20748
			Gm5088
			Gm684
			Gm7120
			Gm7694
			Gmds
			Gmpr
			Gna11
			Gna12
			Gnao1
			Gnb1l
			Gnb5
			Gne
			Gng7
			Golim4
			Gp1bb
			Gpam
			Gpc2
			Gpc4
			Gpc6
			Gpd1
			Gpr125
			Gpr153
			Gpr173
			Gpr180
			Gpr183
			Gpr56
			Gpsm1
			Gpx7
			Gpx8
			Gramd4
			Grasp
			Grb10
			Grb14
			Grhpr
			Gria3
			Grik5
			Gsn
			Gspt2
			Gsta4
			Gstm2
			Gstm5
			Gstp1
			Gtf2i
			Gtf2ird1
			Gtse1
			Gulp1
			Gxylt2
			Gys1
			H19
			H2afv
			H2afx
			H2afy2
			Habp4
			Hadh
			Hadhb
			Haus1
			Havcr2
			Hdac2
			Hdac6
			Hdac7
			Hddc2
			Hddc3
			Hdhd3
			Heatr3
			Hebp2
			Hey1
			Hibch
			Hic1
			Hirip3
			Hmces
			Hmgb1
			Hmgb3
			Hmgn1
			Hmox1
			Hnrnph1
			Hnrnpr
			Hoga1
			Hoxa10
			Hoxa11
			Hoxa11os
			Hoxa3
			Hoxa5
			Hoxa7
			Hoxa9
			Hoxc5
			Hprt
			Hs6st2
			Hsd17b7
			Hsf4
			Hspa12a
			Hspa12b
			Hspb6
			Htra1
			Htra3
			Hunk
			Hykk
			Hyls1
			Id4
			Idh2
			Idh3a
			Ifi27
			Ift74
			Ift80
			Ift81
			Igdcc4
			Igf1r
			Igfbp4
			Igip
			Igsf3
			Ikbip
			Il11ra1
			Il17rd
			Il1r1
			Il1rl2
			Ildr2
			Ilf2
			Impact
			Impdh2
			Inadl
			Inpp4b
			Inpp5a
			Ipo4
			Ipo9
			Iqgap3
			Iqsec1
			Irak1bp1
			Irs1
			Irs2
			Isca1
			Isyna1
			Itga1
			Itga11
			Itgax
			Itgb3
			Itih2
			Itm2a
			Jade1
			Jam3
			Jmy
			Jph2
			Jrk
			Kank1
			Kank2
			Kank3
			Kazald1
			Kcnab2
			Kcnab3
			Kcnd1
			Kcne4
			Kcnh2
			Kcnj2
			Kcnk13
			Kcnmb1
			Kcnmb4
			Kcnmb4os1
			Kcnn1
			Kctd1
			Kctd12b
			Kctd15
			Kctd17
			Kctd7
			Kctd9
			Kdelc1
			Kdelc2
			Kdelr2
			Kdelr3
			Kdm5b
			Kdm6b
			Kdsr
			Kif18a
			Kif1a
			Kif20a
			Kif21a
			Kif21b
			Kif22
			Kif23
			Kif26b
			Kif7
			Kifap3
			Kifc2
			Kifc3
			Kifc5b
			Klc4
			Klf9
			Klhdc2
			Klhdc8a
			Klhl13
			Klhl21
			Klhl29
			Klhl42
			Klhl7
			Kpna2
			Krba1
			Ksr1
			L2hgdh
			L3hypdh
			LOC100503676
			Lama1
			Lama2
			Lama3
			Lama4
			Lama5
			Lamb1
			Lamb2
			Laptm4b
			Lctl
			Ldb2
			Ldb3
			Ldhb
			Ldlrad3
			Lepre1
			Leprel2
			Leprel4
			Lgals1
			Lgalsl
			Lgr4
			Lgr5
			Lhfpl2
			Lipt2
			Lix1l
			Lmbr1
			Lmcd1
			Lmln
			Lmna
			Lmnb2
			Lmo7
			Lmod1
			Lonrf1
			Lonrf3
			Lox
			Loxl2
			Lpar4
			Lpgat1
			Lphn1
			Lphn2
			Lpin1
			Lrch2
			Lrfn3
			Lrfn4
			Lrig3
			Lrp1
			Lrp3
			Lrp5
			Lrp6
			Lrp8
			Lrrc1
			Lrrc20
			Lrrc28
			Lrrc75b
			Lrrn4cl
			Lsm11
			Ltbp3
			Lurap1l
			Lynx1
			Lyplal1
			Lyrm9
			Macrod2
			Mad1l1
			Mad2l1
			Maged1
			Magee1
			Mageh1
			Magi1
			Magi2
			Magi3
			Maml3
			Man1c1
			Man2a2
			Maoa
			Map1a
			Map2k6
			Map3k7cl
			Map4k5
			Map9
			Mapk8ip1
			2017-03-03
			Marveld1
			Masp1
			Mast1
			Matk
			Matn2
			Mblac2
			Mbnl3
			Mccc2
			Mcf2l
			Mcm2
			Mcm8
			Mctp1
			Mcts2
			Medag
			Megf10
			Megf6
			Megf8
			Megf9
			Meis1
			Meis2
			Meox1
			Metrn
			Mettl15
			Mettl18
			Mex3a
			Mex3d
			Mfap2
			Mfap3l
			Mfge8
			Mgarp
			Mgat3
			Mgmt
			Mical1
			Mical2
			Mical3
			Mid2
			Mir130c
			Mir143hg
			Mir1905
			Mir6363
			Mira
			Mis18bp1
			Mlec
			Mlh3
			Mmachc
			Mmd
			Mme
			Mmgt1
			Mmp11
			Mmp12
			Mmp19
			Mmp2
			Mms22l
			Mn1
			Morc4
			Morn4
			Mpdz
			Mphosph9
			Mpp2
			Mpzl1
			Mras
			Mrc1
			Mrgpre
			Mrgprf
			Mri1
			Mrps28
			Mrps6
			Mrvi1
			Msh2
			Msh6
			Msi1
			Msrb3
			Mt1
			Mtap
			Mtap7d3
			Mterfd2
			Mterfd3
			Mthfd1
			Mtr
			Mtss1
			Mtss1l
			Mturn
			Mum1
			Mustn1
			Mutyh
			Mvb12b
			Mxd4
			Mxra7
			Myh10
			Myl6b
			Myl9
			Mylk
			Myo19
			Myo1b
			Myo5a
			Myo6
			Myo7a
			Myom1
			Mypop
			Myrf
			Mzt2
			Naa10
			Naalad2
			Nacad
			Nanos1
			Nap1l1
			Nap1l3
			Nars2
			Nav2
			Ncald
			Ncam1
			Ncapd3
			Ncapg
			Ncs1
			Ndc1
			Nde1
			Ndn
			Ndrg2
			Ndrg4
			Ndufaf7
			Nedd4
			Nedd9
			Nek1
			Nek2
			Nek6
			Neo1
			Neurl1a
			Nexn
			Nfatc4
			Nfia
			Nfib
			Ngfrap1
			Nicn1
			Nid2
			Nipa1
			Nkx6-2
			Nme1
			Nme4
			Nnmt
			Nol3
			Notch3
			Nov
			Npas2
			Nphp3
			Nphp4
			Npl
			Npm3-ps1
			Npnt
			Npr2
			Npr3
			Nptx2
			Nr2f1
			Nr2f2
			Nradd
			Nrbp2
			Nrcam
			Nsg1
			Nsmf
			Nt5c3b
			Nt5dc2
			Nthl1
			Ntn3
			Nuak1
			Nudcd2
			Nudt12
			Nudt4
			Nudt5
			Numbl
			Nup210
			Nup85
			Nxn
			Nynrin
			Oat
			Ogdhl
			Ogn
			Olfml2b
			Omd
			Ophn1
			Oplah
			Osbpl10
			Oscp1
			Osgepl1
			Osr1
			P2rx6
			P2ry1
			P4ha2
			Pabpc4
			Pacsin3
			Pafah2
			Paip2b
			Pak3
			Palld
			Palm
			Palm2
			Pam
			Pam16
			Pank1
			Paqr4
			Paqr7
			Paqr8
			Pard6g
			Parp16
			Parpbp
			Parva
			Pask
			Pawr
			Pbx1
			Pbx3
			Pcbp3
			Pcbp4
			Pccb
			Pcdhac2
			Pcdhb17
			Pcdhb18
			Pcdhb22
			Pcdhga1
			Pcdhga11
			Pcdhga12
			Pcdhga4
			Pcdhga6
			Pcdhgb1
			Pcdhgb4
			Pcdhgb6
			Pcdhgb7
			Pcgf2
			Pcgf6
			Pcolce
			Pcolce2
			Pcsk4
			Pcsk6
			Pcx
			Pdcd4
			Pde2a
			Pde4d
			Pde5a
			Pdgfd
			Pdgfrb
			Pdk1
			Pdlim7
			Pdzd4
			Pdzd7
			Pecr
			Peg10
			Peg12
			Peg13
			Peg3
			Pex11g
			Pfkl
			Pfn2
			Pgam1
			Pgm2l1
			Pgp
			Phex
			Phlda3
			Phldb2
			Phospho1
			Phpt1
			Phyhipl
			Pidd1
			Pik3cg
			Pik3r2
			Pik3r3
			Pir
			Pithd1
			Pitpnm2
			Pja1
			Pkd1
			Pkd2
			Pkia
			Pkp2
			Pla2g12a
			Pla2g6
			Plcb1
			Plcb4
			Plcd1
			Plce1
			Plcg1
			Plcl1
			Plekha5
			Plekhf1
			Plekhg2
			Plekhg3
			Plekhg4
			Plekhg5
			Plekhh2
			Plin4
			Plod2
			Plp1
			Pls3
			Plxdc2
			Plxna3
			Plxnb1
			Pmch
			Pmm1
			Podxl2
			Pola1
			Pold2
			Pole2
			Polh
			Polk
			Polr1e
			Polr3g
			Pomgnt2
			Porcn
			Ppapdc1b
			Pparg
			Ppm1f
			Ppp1r13l
			Ppp1r14b
			Ppp1r3b
			Ppp1r3c
			Ppp1r9a
			Ppp2r3a
			Ppp3cc
			Pradc1
			Praf2
			Prc1
			Prdm16
			Prelid2
			Prep
			Prepl
			Prickle2
			Prickle4
			Prim1
			Prkab2
			Prkag2
			Prkar1b
			Prkar2a
			Prkar2b
			Prkca
			Prkcdbp
			Prkci
			Prkdc
			Prkg1
			Prkrir
			Prmt3
			Prmt7
			Prodh
			Pros1
			Prpf40b
			Prps2
			Prr5
			Prr7
			Prrx2
			Prss23
			Prss36
			Prtg
			Prune2
			Psd3
			Pspc1
			Psrc1
			Pstk
			Ptar1
			Pter
			Ptgfr
			Ptgfrn
			Ptgr1
			Pth1r
			Ptk7
			Ptp4a3
			Ptpdc1
			Ptpla
			Ptplad1
			Ptpn21
			Ptprd
			Ptprf
			Ptprm
			Ptprs
			Ptprv
			Ptrf
			Ptrh1
			Pus7
			Pvrl1
			Pxdc1
			Pxdn
			Pycr1
			Pygo1
			Qsox1
			Qsox2
			R3hcc1
			R74862
			Rab11fip3
			Rab23
			Rab31
			Rab34
			Rab3il1
			Rab40b
			Rab4a
			Rab6b
			Rac3
			Racgap1
			Rad54b
			Rai1
			Rai14
			Ralgps2
			Rangrf
			Rapgefl1
			Rarb
			Rasal2
			Rasgrp2
			Rasl11a
			Rasl12
			Rassf8
			Rbbp7
			Rbfox2
			Rbpms2
			Rcan2
			Rccd1
			Rcn2
			Rcn3
			Rcor2
			Rdh10
			Reck
			Recql4
			Reps2
			Ret
			Rev3l
			Rexo2
			Rftn2
			Rgl3
			Rgma
			Rgs11
			Rgs4
			Rhob
			Rhobtb3
			Rhod
			Rhoj
			Rian
			Rnaseh2c
			Rnf122
			Rnf128
			Rnf150
			Rnf180
			Rnft2
			Rock2
			Ror1
			Ror2
			Rpa2
			Rpusd2
			Rpusd3
			Rrm1
			Rtkn
			Rtkn2
			Runx2
			Rxra
			Ryk
			S100a16
			S100a6
			S1pr1
			Sac3d1
			Sae1
			Sall2
			Samd1
			Samd14
			Samd4
			Sardh
			Sbk1
			Sbsn
			Scai
			Scamp5
			Scarf2
			Sccpdh
			Scd1
			Scd2
			Scmh1
			Scn2a1
			Scn3b
			Scoc
			Scrn1
			Scrn2
			Scx
			Sdpr
			Sec16b
			Sec22c
			Sec24d
			Sema3b
			Sema4g
			Sema5a
			Sema6b
			Sema6d
			Sepn1
			2017-09-11
			2017-09-05
			2017-09-09
			Serf1
			Serinc5
			Serpine2
			Serpinf1
			Sertad4
			Sesn1
			Setbp1
			Sfrp2
			Sfxn1
			Sfxn3
			Sgce
			Sgol1
			Sgsm2
			Sgsm3
			Sh3d19
			Sh3pxd2a
			Sh3rf1
			Sh3yl1
			Shc2
			Shc4
			Shisa4
			Shox2
			Shroom1
			Six1
			Ska1
			Ska2
			Ska3
			Ski
			Skida1
			Slc12a2
			Slc16a4
			Slc17a9
			Slc19a1
			Slc19a2
			Slc22a17
			Slc22a23
			Slc25a15
			Slc25a23
			Slc25a29
			Slc25a4
			Slc25a42
			Slc27a3
			Slc29a1
			Slc29a2
			Slc2a10
			Slc2a13
			Slc2a8
			Slc35g1
			Slc38a4
			Slc39a8
			Slc3a1
			Slc40a1
			Slc41a1
			Slc43a1
			Slc48a1
			Slc4a3
			Slc5a3
			Slc7a4
			Slc7a6
			Slc9a3r2
			Slc9a5
			Slc9a9
			Smad9
			Smagp
			Smarca1
			Smarcd3
			Smc3
			Smco4
			Smo
			Smpd3
			Smpd5
			Smtn
			Smurf2
			Smyd2
			Smyd3
			Smyd4
			Sncg
			Sned1
			Snhg18
			Snora65
			Snrpf
			Snta1
			Snx24
			Snx25
			Snx29
			Sobp
			Soga1
			Sorbs1
			Sorbs2
			Sorbs3
			Sorcs1
			Sort1
			Sox12
			Sox4
			Spata24
			Spc24
			Spc25
			Spin4
			Spon2
			Spr
			Spry1
			Srd5a1
			Srgap1
			Srm
			Srpx
			Srpx2
			Srrm4
			Ssbp3
			Ssh2
			Sspn
			Ssx2ip
			St3gal2
			St5
			St6gal1
			St6galnac2
			Stab1
			Stag3
			Stbd1
			Stil
			Stk36
			Stox2
			Strbp
			Stxbp4
			Sulf1
			Sulf2
			Suox
			Svep1
			Svil
			Svip
			Syce2
			Sync
			Syncrip
			Syne2
			Syngap1
			Synj2
			Synm
			Synpo
			Synpo2
			Syt12
			Sytl2
			Sytl4
			Tacc2
			Tada2a
			Taf9b
			Tagln
			Tango6
			Tarsl2
			Tasp1
			Tbc1d12
			Tbc1d16
			Tbc1d8b
			Tbl2
			Tbx15
			Tbx18
			Tcea2
			Tceal1
			Tceal3
			Tceal8
			Tcf3
			Tcf7l1
			Tctn2
			Tdp1
			Tdrkh
			Tdrp
			Tead2
			Tead3
			Tenc1
			Tert
			Tesk2
			Tfap4
			Tfb2m
			Tfdp1
			Tfdp2
			Tfrc
			Tgfb1i1
			Tgfb2
			Tgfb3
			Tgfbr3
			Thbs3
			Thnsl2
			Thop1
			Thra
			Thsd4
			Thsd7a
			Tiam2
			Tinagl1
			Tipin
			Tlcd1
			Tle2
			Tln2
			Tmcc2
			Tmeff1
			Tmem109
			Tmem150a
			Tmem165
			Tmem184c
			Tmem216
			Tmem245
			Tmem246
			Tmem263
			Tmem38a
			Tmem41a
			Tmem44
			Tmem53
			Tmem57
			Tmem64
			Tmem65
			Tmem8
			Tmem98
			Tnfrsf10b
			Tnfrsf11b
			Tnmd
			Tns1
			Top1mt
			Top2b
			Tox2
			Tpgs2
			Tpm1
			Tpm2
			Tpmt
			Trabd2b
			Tram1l1
			Trib2
			Trim16
			Trim37
			Trim59
			Trim7
			Trip6
			Triqk
			Trnp1
			Tro
			Trove2
			Trub1
			Tsc22d1
			Tsen2
			Tshz1
			Tshz2
			Tshz3
			Tsku
			Tspan12
			Tspan2
			Tspan5
			Tspan6
			Tspan7
			Tspyl2
			Tspyl3
			Tspyl5
			Ttc23
			Ttc28
			Ttc3
			Ttll12
			Ttll5
			Tuba1a
			Tubb2a-ps2
			Tubb2b
			Tube1
			Tulp3
			Txnrd3
			Tyms
			Tyro3
			Ube2c
			Ube2o
			Ube2t
			Ubtd2
			Uevld
			Uggt2
			Ugt1a6a
			Ulk2
			Usp46
			Utp14b
			Utp20
			Vangl1
			Vash2
			Vasn
			Vcl
			Vipr1
			Vmac
			Vps13c
			Vsig10
			Vstm4
			Wasf1
			Wbp5
			Wbscr27
			Wdr35
			Wdr6
			Wdr60
			Wdr72
			Wdr76
			Wdr90
			Wfs1
			Wipi1
			Wisp1
			Wisp2
			Wnk4
			Wnt16
			Wnt5b
			Wrb
			Wtip
			Wwc2
			Wwtr1
			Xk
			Xrcc2
			Xrcc5
			Xrcc6
			Xxylt1
			Xylb
			Yaf2
			Ydjc
			Yeats2
			Yes1
			Zadh2
			Zak
			Zc2hc1c
			Zc3h12b
			Zc3hav1l
			Zcchc14
			Zdhhc8
			Zfand4
			Zfp101
			Zfp12
			Zfp146
			Zfp157
			Zfp184
			Zfp2
			Zfp239
			Zfp248
			Zfp266
			Zfp286
			Zfp30
			Zfp334
			Zfp354a
			Zfp354c
			Zfp362
			Zfp365
			Zfp37
			Zfp395
			Zfp398
			Zfp41
			Zfp423
			Zfp449
			Zfp518b
			Zfp521
			Zfp532
			Zfp57
			Zfp637
			Zfp647
			Zfp651
			Zfp667
			Zfp704
			Zfp763
			Zfp783
			Zfp791
			Zfp808
			Zfp827
			Zfp882
			Zfp9
			Zfp937
			Zfyve21
			Zfyve9
			Zik1
			Zmat3
			Zmynd19
			Znf512b
			Zscan18
			Zwilch

## Sheet: 48h up
RIG-I-/-	MDA5-/-	LGP2-/-
5430405H02Rik	A530064D06Rik	A230028O05Rik
Arid5a	Agrn	Apod
Asah2	C2	Erap1
C920021L13Rik	Ccl8	F10
Ccnj	Ccr7	Flt1
Col9a3	Creb3l3	Hmga1
Csf2rb2	Cxcl9	M1ap
Cyb561d1	Dpp4	Mir6244
Fxyd5	Gadd45b	Serpinb1c
Gdap10	Grap2	Tnfsf18
Gpr128	Max	Zbtb21
Itgal	Mmp25
Kynu
Lcp2
Lhx2
Lrrc14b
Map3k8
Ncapg2
Nuak2
Ptgdr2
Sco1
Serpini1
Spdl1
Stambpl1
Tnni3
Vcpip1
Zfp455

## Sheet: 48h down
RIG-I-/-	MDA5-/-	LGP2-/-
1190005I06Rik	2500004C02Rik	9130019P16Rik
1500009L16Rik	2700094K13Rik	A330035P11Rik
AI414108	Aatk	Aldh4a1
Abcc9	Aldh9a1	Arxes1
Ackr4	Armc2	Baiap2l1
Acot1	Armc6	Bend5
Agt	Cacna1a	Cadm4
Akr1b8	Cd24a	Cbx7
Anxa2	Cenpq	Ccdc176
Apc2	Cers5	Cd320
Asxl3	Dtx3	Clybl
Atxn10	Elovl7	Dancr
Bambi	Eva1c	Efcab4a
Bcam	Fabp4	Fam13a
Bcl2	Fam46b	Fcgrt
Brca1	Fkbp3	Frat2
Btbd11	Fkbp4	Frs3
Cacna1h	Gm9833	Gdf6
Calr	Gzme	Gpr161
Caprin2	Has2	Gpr173
Ccbl1	Hdx	Ica1l
Ccdc24	Hoga1	Immp2l
Ccdc74a	Hoxa1	Jrk
Ccsap	Id3	Kazn
Cdc42bpg	Inpp4b	Kcnn1
Cep68	Isyna1	Kdelc2
Chtf18	Krt19	Lpar4
Cish	Lrp8	Lrrc24
Clmp	Lrrc27	Mar9
Crtap	Lrrn3	Mdk
Cxx1a	Mtcl1	Megf10
Cyp2d22	Mybl2	Megf6
Cystm1	Pde1c	Nnat
D8Ertd82e	Rapsn	Ntrk2
Dctpp1	Rbmx	Oxct1
Dhrs13	Recql4	Pcdhb15
Dnajb2	Rpl5	Prelid2
Dnajb4	Sfpq	Prkrir
Dok2	Slc24a5	Pyroxd2
Dusp6	Snhg4	Ror1
E130012A19Rik	Sptssa	Slc25a29
E130308A19Rik	Tfpi	Sorbs3
Ebpl	Tmem191c	St8sia2
Ednra	Tmem97	Syngap1
Egr2	Tmtc2	Tbxas1
Epb4.1l4b	Trip13	Tnfrsf21
Ercc6l	Zbed3	Wnk4
Etv5		Wnt5b
Fam69b
Fzd4
Fzd7
Garem
Ggn
Gins2
Glt28d2
Gm11201
Gpm6b
H2afy3
Haus1
Hirip3
Hoxc6
Hprt
Ick
Ier5l
Il11ra1
Irx5
Itga10
Itgb8
Kcnj2
Kng1
Lmna
Lonrf1
Lrrc8e
Mamld1
Manf
Map1lc3a
Mcm4
Mdfi
Mgp
Mrps6
Mthfd2l
Murc
Myc
Myl12a
Myl6
Myrf
Ndnf
Nek8
Ninl
Nsl1
Olfml2a
Paip2b
Palmd
Pde1a
Pdzrn4
Phf19
Pitpnm2
Pkdcc
Pkn3
Plekhg4
Plxnb1
Pofut2
Pole2
Prdm5
Prnp
Prr7
Ptges3l
Ptp4a3
Ptpdc1
Pyurf
R3hcc1
Rabl2
Rasgef1a
Rerg
Rhbdl3
Rnf128
Rnf26
Scn7a
Selm
Sema4c
Shf
Slc16a9
Slc45a3
Spp1
Stxbp6
Syce2
Sytl5
Tes
Tesk2
Timm17b
Tipin
Tmem165
Tspan5
Ube2e2
Ube2t
Unc119b
Usp13
Vkorc1
Wasf3
Wdr72
Wnt16
Xkr5
Zcchc3
Zfp2
Zfp239
Zfp248
Zfp503
Zfp647
Zfp820
