# Supplementary material for: RIG-I-like receptors direct inflammatory macrophage polarization against West Nile virus infection
Source: Nat Commun. 2019 Aug 13;10:3649. doi: 10.1038/s41467-019-11250-5 (PMC6692387; doi:10.1038/s41467-019-11250-5)
Supplement: Supplementary file 11 — Supplementary Data 8 [file 41467_2019_11250_MOESM11_ESM.xlsx]

## Sheet: m1_DEs 
Differentially Expressed M1 genes
	log2fc.BMM_WT_24h	log2fc.BMM_LGP2_24h	log2fc.BMM_MDA5_24h	log2fc.BMM_DKO_24h	log2fc.BMM_RIGI.WT_24h	log2fc.BMM_RIGI_24h	log2fc.BMM_WT_48h	log2fc.BMM_LGP2_48h	log2fc.BMM_MDA5_48h	log2fc.BMM_RIGI.WT_48h	log2fc.BMM_RIGI_48h	p.value.adj.BMM_WT_24h	p.value.adj.BMM_LGP2_24h	p.value.adj.BMM_MDA5_24h	p.value.adj.BMM_DKO_24h	p.value.adj.BMM_RIGI.WT_24h	p.value.adj.BMM_RIGI_24h	p.value.adj.BMM_WT_48h	p.value.adj.BMM_LGP2_48h	p.value.adj.BMM_MDA5_48h	p.value.adj.BMM_RIGI.WT_48h	p.value.adj.BMM_RIGI_48h
Aim2	1.937	1.977	1.726	0.146	1.978	1.752	1.578	1.677	1.457	1.643	1.393	0	0	0	0.747776	0	0	0	0	0	0	0
Batf2	5.305	4.332	5.483	0.107	5.272	5.141	4.346	3.88	4.95	4.153	4.136	0	0	0	0.960653	0	0	0	1e-06	0	1e-06	0
Cd38	0.889	-0.118	0.702	0.517	1.336	1.555	-0.531	-0.154	1.295	0.104	1.392	0.491811	0.924227	0.59179	0.879805	0.291657	0.182901	0.711706	0.917484	0.383861	0.95079	0.265394
Cd40	5.218	4.878	4.354	2.226	5.431	5.557	3.988	3.999	3.607	3.78	4.56	0	0	1e-06	0.043761	0	0	5e-06	6e-06	7.3e-05	6e-05	0
Cd80	-0.501	-0.984	-0.068	0.181	-0.436	-0.546	-0.024	-0.095	0.304	-0.028	-0.352	0.181824	0.005249	0.864095	0.849159	0.241858	0.112752	0.956642	0.825343	0.491926	0.956149	0.343706
Cfb	6.159	5.458	4.218	0.557	5.6	5.387	7.08	6.911	5.982	6.061	5.953	0	0	2.2e-05	0.78671	0	0	0	0	0	0	0
Clec4d	0.132	0.283	0.16	1.3	0.723	0.812	0.647	0.739	1.186	0.77	0.903	0.743569	0.429636	0.689493	0.020765	0.060869	0.024164	0.111291	0.069847	0.007683	0.089348	0.018001
Cxcl10	10.118	8.652	7.244	2.365	9.405	8.878	8.614	7.495	6.352	7.807	7.804	0	0	0	0.147071	0	0	0	0	2e-06	0	0
Cxcl9	7.699	6.13	4.487	1.006	8.037	7.684	6.025	5.614	2.646	7.481	7.448	0.000104	0.000542	0.016847	0.821824	5.6e-05	3.5e-05	0.002271	0.004276	0.207876	0.000775	0.000105
Cybb	1.977	1.715	1.85	0.973	1.73	1.966	1.418	1.388	1.437	1.267	1.389	0	0	0	0.000649	0	0	0	0	0	1e-06	0
Dusp10	-1.477	-1.88	-1.706	0.327	-0.318	-1.106	-1.171	-1.354	-2.182	-0.765	-0.989	0.009342	0.000513	0.003472	0.807209	0.575593	0.032277	0.045272	0.021787	0.000868	0.24324	0.068733
Dusp6	-1.789	-2.113	-1.882	-1.238	-1.026	-1.011	-1.698	-1.56	-1.254	-1.292	-0.783	2.7e-05	0	1.7e-05	0.027179	0.008583	0.005485	8.7e-05	0.000271	0.004671	0.004924	0.037471
Fam49a	1.11	0.985	1.038	0.952	1.544	1.385	1.356	1.249	1.321	1.603	1.409	0.000677	0.000931	0.00152	0.036098	9e-06	1.4e-05	9.6e-05	0.000285	0.000326	4.1e-05	2.2e-05
Fam65b	-1.458	-1.612	-0.414	1.671	-0.437	-1.324	-1.982	-1.245	-0.792	-0.488	-1.922	0.031999	0.010671	0.550218	0.10686	0.524266	0.034471	0.00606	0.079869	0.313663	0.554449	0.004533
Fpr2	4.81	4.003	4.102	3.425	5.63	5.142	4.621	4.527	5.1	4.652	5.002	0.000368	0.001019	0.002144	0.071697	4.9e-05	5.8e-05	0.000853	0.001095	0.000644	0.002306	0.000159
Gadd45g	-0.192	-0.679	-0.045	0.954	2.01	0.714	-0.917	-1.011	-0.246	0.414	0.022	0.815337	0.347102	0.956725	0.532678	0.011252	0.323848	0.270674	0.223887	0.800779	0.673068	0.980099
Gbp2	6.415	5.969	5.777	0.856	6.343	5.916	5.486	5.296	5.078	5.437	5.158	0	0	0	0.448829	0	0	0	0	0	0	0
Gbp4	9.46	8.546	6.72	-1.247	8.596	7.585	9.11	8.462	6.829	8.094	7.28	0	0	1e-06	0.586877	0	0	0	0	3e-06	0	0
Gbp5	7.622	7.355	6.753	2.307	7.486	7.46	6.479	6.596	6.093	6.276	6.464	0	0	0	0.042025	0	0	0	0	0	0	0
Gch1	2.698	2.505	2.667	1.413	2.958	2.836	2.151	2.114	2.239	2.014	2.311	0	0	0	0.000295	0	0	0	0	0	0	0
Gpr84	3.719	2.181	3.067	3.104	3.681	4.225	2.399	1.757	3.116	2.485	3.279	0.002733	0.048052	0.012956	0.087512	0.002814	0.000335	0.055956	0.164348	0.022516	0.076521	0.006093
Gucy1a3	-1.441	-1.771	-3.284	0.221	-1.541	-1.659	-2.082	-2.783	-3.954	-2.786	-2.245	0.299407	0.161068	0.020228	0.961621	0.261806	0.190575	0.151313	0.055309	0.012291	0.084531	0.094474
Ifi27	-3.078	-2.549	-2.243	-0.447	-2.489	-2.549	-3.108	-2.748	-2.5	-2.799	-2.916	0	0	0	0.209156	0	0	0	0	0	0	0
Ifi35	3.086	3.008	3.069	0.044	3.043	3.337	2.983	2.956	3.08	2.896	3.322	0	0	0	0.965793	0	0	0	0	0	0	0
Ifi44l	0.182	-0.357	0.119	0.86	0.415	-0.487	0.099	0.453	0.757	1.169	0.089	0.830411	0.640124	0.891445	0.599188	0.616763	0.519449	0.917645	0.613384	0.427187	0.220422	0.917079
Ifih1	4.527	3.604	-2.888	-1.796	4.758	4.855	3.83	2.891	-2.588	3.841	1.914	0.038349	0.071507	0.188725	0.704961	0.028847	0.016849	0.093029	0.209816	0.305499	0.131488	0.377355
Ifit2	7.85	7.501	6.617	-0.084	6.86	7.745	7.152	7.012	5.953	5.926	7.044	0	0	0	0.972419	0	0	0	0	0	0	0
Ifit3	7.793	7.547	6.46	-0.363	6.641	7.793	7.314	7.186	6.025	5.998	7.356	0	0	0	0.859619	0	0	0	0	0	0	0
Ifitm1	1.515	1.986	1.621	0.342	0.573	0.805	1.487	1.732	1.514	0.859	0.852	0.036091	0.003514	0.027391	0.851075	0.428541	0.223434	0.048779	0.022879	0.064269	0.31406	0.227081
Ifitm2	0.252	0.569	0.234	-0.034	-0.608	-0.133	0.334	0.352	0.158	-0.389	-0.244	0.56126	0.142649	0.591138	0.983473	0.148455	0.743325	0.466688	0.443542	0.76116	0.445415	0.570308
Il15	3.269	3.393	3.154	0.295	3.481	3.304	3.026	3.089	2.966	2.971	2.977	0	0	0	0.532678	0	0	0	0	0	0	0
Il15ra	4.068	2.895	3.273	0.207	3.593	2.841	3.099	2.412	3.186	2.509	2.456	1e-06	3.7e-05	3.1e-05	0.919709	6e-06	5.6e-05	8.1e-05	0.001514	0.000146	0.002773	0.000608
Inhba	-0.827	-2.217	-1.454	0.91	-0.012	-0.828	-1.37	-1.962	-2.22	-1.261	-1.827	0.451466	0.026769	0.18357	0.699538	0.991258	0.409157	0.231907	0.084577	0.071526	0.326857	0.083123
Irf1	2.905	2.916	2.996	1.594	2.892	2.91	2.36	2.454	2.649	2.232	2.376	0	0	0	6e-05	0	0	0	0	0	0	0
Irf7	7.664	7.645	6.143	0.111	6.725	7.539	7.741	7.928	6.433	6.777	7.546	0	0	0	0.96824	0	0	0	0	0	0	0
Isg15	6.87	6.671	5.813	-0.107	6.548	7.019	6.554	6.526	5.627	5.953	6.745	0	0	0	0.968033	0	0	0	0	0	0	0
Isg20	5.469	4.955	4.527	0.757	5.426	4.98	5.265	4.894	4.438	4.897	4.839	0	0	0	0.523561	0	0	0	0	0	0	0
Itgal	3.577	2.884	3	2.405	2.701	2.595	2.221	1.991	3.268	1.783	0.995	3e-06	1.8e-05	5e-05	0.011531	0.000144	9.1e-05	0.00192	0.005062	5e-05	0.022036	0.121897
Itgb7	2.366	2.199	2.994	0.152	2.902	1.918	3.525	3.195	3.781	4.315	3.443	3.8e-05	2.9e-05	1e-06	0.92118	2e-06	0.000201	0	0	0	0	0
Lag3	2.219	2.49	2.374	0.211	2.916	2.886	3.71	4.338	3.966	3.306	3.224	0.004212	0.000635	0.002699	0.924916	0.000275	0.000122	1.8e-05	2e-06	2e-05	0.000359	5.4e-05
Limk2	-0.791	-0.998	-1.12	-0.089	-1.25	-1.035	-0.844	-0.85	-1.083	-0.747	-0.92	9.6e-05	1e-06	1e-06	0.850043	0	0	6.3e-05	6.1e-05	4e-06	0.000993	6e-06
Lrrk2	-0.72	-1.052	-0.95	0.109	-0.536	-0.858	-0.915	-0.799	-1.254	-0.699	-0.826	0.028389	0.000835	0.005204	0.906881	0.098016	0.005509	0.008402	0.020841	0.001043	0.067345	0.010618
Muc1	0.602	-0.22	0.502	0.242	1.298	1.372	0.451	0.775	0.752	1.211	1.637	0.343439	0.71222	0.433928	0.889137	0.039017	0.019477	0.512205	0.247784	0.304252	0.100469	0.008878
Mx1	8.619	7.702	6.9	-0.463	7.636	8.401	7.984	7.386	6.587	6.955	7.872	0	0	0	0.80728	0	0	0	0	0	0	0
Nampt	1.81	1.693	1.704	0.718	1.841	1.744	1.49	1.435	1.484	1.461	1.454	0	0	0	0.001376	0	0	0	0	0	0	0
Nfkbiz	1.589	1.03	1.199	1.842	1.585	1.259	1.402	1.104	1.05	0.77	1.024	0.001124	0.017148	0.012388	0.005782	0.001079	0.004372	0.004877	0.024854	0.047099	0.157772	0.025005
Oas2	4.995	4.823	4.943	-0.529	4.27	4.949	4.428	4.556	4.672	3.81	4.595	0	0	0	0.687038	0	0	0	0	0	2e-06	0
Oas3	6.628	6.643	5.917	0.236	5.285	6.562	6.624	6.795	6.131	5.529	6.664	0	0	0	0.902415	0	0	0	0	0	0	0
Optn	0.472	0.401	0.781	1.426	0.832	0.734	0.236	0.242	0.642	0.331	0.274	0.102276	0.129808	0.008988	0.000591	0.004814	0.007095	0.449746	0.440702	0.050744	0.334209	0.338834
Pag1	0.53	0.246	0.302	0.39	-0.067	0.066	0.823	0.398	0.621	0.273	-0.073	0.125589	0.442438	0.391324	0.571861	0.852877	0.84259	0.023908	0.281165	0.115751	0.515122	0.837738
Parp14	3.736	3.384	3.63	0.255	3.459	3.95	3.427	3.282	3.237	3.121	3.579	0	0	0	0.730108	0	0	0	0	0	0	0
Pcnx	-0.366	-0.659	-0.369	0.612	-0.213	-0.199	-0.07	-0.18	-0.251	-0.118	-0.12	0.035681	0.000124	0.036748	0.014442	0.217775	0.212177	0.721406	0.332304	0.209176	0.579389	0.490928
Pde4b	2.297	2.139	1.847	2.735	1.974	2.046	1.774	1.891	1.888	1.479	1.348	8e-06	6e-06	0.000206	4.5e-05	6.8e-05	1.4e-05	0.000418	0.000207	0.000468	0.006477	0.003281
Pim1	2.194	1.904	2.224	1.828	2.282	2.193	1.615	1.45	1.894	1.332	1.588	4e-06	8e-06	4e-06	0.002057	2e-06	1e-06	0.000407	0.001324	0.000142	0.006868	0.000227
Prkar2b	-2.418	-2.68	-2.174	-0.452	-1.563	-1.733	-2.333	-2.055	-2.251	-1.597	-1.386	2e-06	0	1.8e-05	0.620302	0.000805	0.000101	7e-06	5.1e-05	3.7e-05	0.002845	0.002101
Psmb9	2.991	3.075	3.028	-0.316	2.865	3.16	2.818	2.927	3.035	2.758	2.994	0	0	0	0.556533	0	0	0	0	0	0	0
Ptgs2	0.702	-0.76	1.765	2.136	3.153	0.815	-0.635	-1.379	1.796	1.076	-0.148	0.594945	0.526449	0.174351	0.335887	0.015038	0.496017	0.660095	0.316235	0.225615	0.488501	0.913798
Rcn1	-1.279	-1.66	-1.844	-0.748	-0.607	-1.205	-2.1	-2.245	-3.298	-1.421	-1.829	0.054327	0.007565	0.007372	0.571853	0.35964	0.049082	0.003236	0.001834	4.6e-05	0.067274	0.005763
Rhbdf2	1.167	1.048	1.242	0.975	1.455	1.347	0.914	1.066	1.273	1.031	1.131	2e-05	2.5e-05	1.1e-05	0.005705	1e-06	0	0.0007	0.000118	2.6e-05	0.000605	1.9e-05
Rsad2	8.163	7.81	6.914	0.279	7.64	8.289	7.534	7.475	6.424	6.755	7.63	0	0	0	0.888919	0	0	0	0	0	0	0
Sat1	1.171	1.481	1.351	0.414	1.275	0.994	1.099	1.16	1.109	0.85	0.653	0	0	0	0.189413	0	2e-06	2e-06	1e-06	7e-06	0.000436	0.00113
Sco2	-1.395	-1.128	-0.721	-0.273	-1.271	-1.135	-0.838	-0.685	-0.461	-0.692	-0.673	0	0	0.000803	0.471824	0	0	0.000186	0.001721	0.043637	0.004055	0.001038
Serping1	-1.867	-2.145	-2.312	-2.073	-0.553	-0.364	-2.007	-1.326	-2.898	-0.064	0.084	0.278731	0.172726	0.182153	0.536055	0.754548	0.826485	0.270982	0.477804	0.139924	0.977856	0.96425
Slamf7	2.649	2.498	2.368	0.893	3.434	2.713	2.745	2.703	2.582	3.094	2.482	2e-06	1e-06	1.8e-05	0.272481	0	0	2e-06	3e-06	1.8e-05	1e-06	3e-06
Slc22a15	-0.734	-0.922	-0.914	0.02	-0.675	-1.176	-0.399	-0.642	-0.682	-0.136	-0.96	0.015639	0.001322	0.003573	0.985889	0.024618	9.1e-05	0.207617	0.042163	0.04536	0.718927	0.001596
Slc25a28	0.56	0.656	0.724	0.621	0.915	0.787	0.601	0.68	0.955	0.618	0.776	0.012968	0.001934	0.001988	0.060363	0.000128	0.000313	0.010646	0.00439	0.000302	0.01819	0.000653
Slc31a2	2.177	2.127	2.009	1.749	2.085	1.935	2.065	2.158	2.239	1.882	1.968	7e-06	2e-06	3.1e-05	0.004146	1.3e-05	1.2e-05	2.5e-05	1.4e-05	2.2e-05	0.000352	1.9e-05
Slc6a12	0.827	0.332	2.402	2.557	1.529	1.497	0.459	0.985	1.864	1.552	1.566	0.34192	0.684048	0.007296	0.04416	0.07497	0.059822	0.633509	0.284578	0.057459	0.124475	0.062566
Slc7a5	-0.672	-1.354	-1.004	1.775	0.545	-0.823	-1.062	-1.388	-1.078	0.179	-0.918	0.269924	0.016281	0.101722	0.047075	0.369233	0.139384	0.094572	0.030061	0.119379	0.819425	0.119684
Sntb1	-1.175	-1.943	-2.212	-0.53	-1.078	-0.971	-2.577	-1.968	-4.112	-1.437	-1.286	0.187303	0.018635	0.01562	0.803709	0.223004	0.235878	0.006631	0.036024	0.000124	0.168101	0.137333
Snx10	1.119	0.968	1.112	0.608	1.2	1.133	0.971	0.971	1.214	1.067	1.053	0	1e-06	1e-06	0.025947	0	0	8e-06	9e-06	1e-06	9e-06	1e-06
Socs3	-0.066	-0.401	0.285	1.028	1	0.539	-0.927	-0.948	-0.681	-0.425	-0.359	0.927326	0.527831	0.686145	0.398162	0.139175	0.392588	0.196995	0.188188	0.393459	0.612667	0.604079
Sod2	1.437	0.865	1.349	1.822	1.725	1.784	0.697	0.857	1.615	1.157	1.513	0.013053	0.098304	0.020913	0.028716	0.003212	0.001197	0.249311	0.154166	0.013308	0.083137	0.007659
Stat1	4.05	4.011	3.735	-0.487	3.356	4.167	3.756	3.862	3.619	3.299	4.03	0	0	0	0.492702	0	0	0	0	0	0	0
Stat3	0.759	0.524	0.445	-0.353	0.704	0.427	0.544	0.435	0.29	0.421	0.167	0.000116	0.002424	0.017186	0.235858	0.000275	0.012177	0.005146	0.023645	0.163399	0.04832	0.355819
Stx11	2.403	1.966	2.207	1.761	2.737	2.486	1.358	1.35	1.713	1.5	1.835	0.00022	0.000781	0.000686	0.049234	3.9e-05	5e-05	0.032974	0.034804	0.013496	0.03502	0.002668
Tap1	3.51	3.503	3.537	0.051	3.401	3.789	3.299	3.441	3.557	3.224	3.555	0	0	0	0.96824	0	0	0	0	0	0	0
Tnfaip6	-1.308	-1.389	-0.968	0.764	-1.168	-1.964	-2.69	-2.119	-0.9	-1.185	-2.011	0.222027	0.155975	0.372631	0.753741	0.272078	0.046675	0.017126	0.059518	0.475073	0.351192	0.053787
Tnfsf10	9.064	8.055	7.03	0.169	7.344	7.817	7.704	7.059	6.132	5.988	6.61	0	0	0	0.943695	0	0	0	0	0	0	0
Ube2l6	3.899	3.982	3.843	-0.155	1.744	3.899	3.444	3.584	3.647	1.89	3.685	0	0	0	0.839366	1e-06	0	0	0	0	3e-06	0
Usp18	6.868	6.83	5.686	-0.43	6.267	6.631	6.473	6.683	5.753	5.919	6.485	0	0	0	0.826797	0	0	0	0	0	0	0
Vamp5	-0.541	-0.338	-0.506	-0.451	-0.819	-0.2	-0.447	-0.043	-0.237	-0.478	0.103	0.138289	0.313882	0.170309	0.524231	0.025235	0.558728	0.248142	0.920422	0.587704	0.26657	0.784854
Wars	1.337	1.23	1.411	0.639	1.404	0.677	0.711	0.659	0.828	0.986	0.413	0	0	0	0.007482	0	5.4e-05	0.00013	0.000346	4.4e-05	4e-06	0.011852
Xrn1	1.223	0.337	0.659	0.078	0.816	0.737	1.054	0.511	0.332	0.622	0.36	4.9e-05	0.180914	0.019168	0.923276	0.003728	0.004656	0.000486	0.076627	0.297092	0.052978	0.178519
