# Supplementary material for: RIG-I-like receptors direct inflammatory macrophage polarization against West Nile virus infection
Source: Nat Commun. 2019 Aug 13;10:3649. doi: 10.1038/s41467-019-11250-5 (PMC6692387; doi:10.1038/s41467-019-11250-5)
Supplement: Supplementary file 12 — Supplementary Data 9 [file 41467_2019_11250_MOESM12_ESM.xlsx]

## Sheet: m2_DEs 
Differentially Expressed M2 genes
	log2fc.BMM_WT_24h	log2fc.BMM_LGP2_24h	log2fc.BMM_MDA5_24h	log2fc.BMM_DKO_24h	log2fc.BMM_RIGI.WT_24h	log2fc.BMM_RIGI_24h	log2fc.BMM_WT_48h	log2fc.BMM_LGP2_48h	log2fc.BMM_MDA5_48h	log2fc.BMM_RIGI.WT_48h	log2fc.BMM_RIGI_48h	p.value.adj.BMM_WT_24h	p.value.adj.BMM_LGP2_24h	p.value.adj.BMM_MDA5_24h	p.value.adj.BMM_DKO_24h	p.value.adj.BMM_RIGI.WT_24h	p.value.adj.BMM_RIGI_24h	p.value.adj.BMM_WT_48h	p.value.adj.BMM_LGP2_48h	p.value.adj.BMM_MDA5_48h	p.value.adj.BMM_RIGI.WT_48h	p.value.adj.BMM_RIGI_48h
Adam19	-0.455	-1.318	-1.263	-0.16	-0.804	-0.929	-1.852	-2.079	-2.621	-2.354	-2.222	0.347026	0.003698	0.010851	0.906881	0.092036	0.036595	0.000465	0.00012	1.2e-05	8.9e-05	1.7e-05
Arrb1	-1.671	-1.534	-1.626	-0.075	-2.186	-1.916	-0.496	-0.477	-0.689	-0.64	-0.862	0.001225	0.001192	0.001814	0.964289	5.1e-05	0.000104	0.347539	0.369167	0.225889	0.272175	0.072822
Bzw2	-2.175	-2.183	-1.702	-0.489	-1.502	-1.796	-2.327	-2.132	-2.182	-2.13	-1.906	0	0	1e-06	0.335412	6e-06	0	0	0	0	0	0
Card9	-0.295	0.034	-0.529	-0.003	-0.933	-0.713	0.162	0.077	0.091	-0.071	-0.15	0.436937	0.925666	0.162716	0.997255	0.013607	0.039633	0.700601	0.859544	0.84704	0.885019	0.694976
Cdr2l	-2.152	-2.328	-2.31	0.484	-1.07	-1.538	-2.208	-2.331	-2.361	-1.385	-1.697	0.010033	0.002798	0.006716	0.805992	0.189258	0.042655	0.011166	0.007899	0.011988	0.149374	0.034771
Chn2	-1.41	-0.775	-1.948	-1.026	-1.882	-1.808	-1.696	-1.865	-2.456	-2.755	-2.274	0.100747	0.327672	0.02646	0.541982	0.028565	0.023584	0.059587	0.039493	0.012489	0.007035	0.007776
Crip1	-0.876	-0.163	-0.848	-0.457	-1.284	-0.84	-1.375	-1.381	-2.169	-1.886	-1.26	0.146402	0.776993	0.163878	0.733475	0.033169	0.129416	0.030043	0.030037	0.001981	0.008459	0.032943
Ctsc	2.262	2.132	1.78	-0.399	2.074	1.93	1.688	1.797	1.72	1.133	1.395	0	0	2.4e-05	0.594232	2e-06	1e-06	6.2e-05	2.7e-05	0.000127	0.01034	0.000301
Dusp22	-0.51	-0.249	-0.294	0.011	-0.71	-0.447	-0.064	-0.012	-0.066	-0.159	-0.209	0.150345	0.447526	0.413338	0.992779	0.044403	0.168867	0.877073	0.977157	0.883288	0.721545	0.559981
Emilin2	-0.895	-0.929	-0.696	-0.568	-1.036	-1.148	-0.893	-0.909	-0.595	-0.795	-0.941	0.021701	0.009995	0.075242	0.415006	0.008244	0.001959	0.027842	0.025934	0.179666	0.078848	0.013736
F13a1	-2.695	-2.09	-3.138	-1.371	-3.961	-3.555	-5.194	-4.519	-5.81	-5.419	-4.59	0.060854	0.112132	0.031979	0.648349	0.006674	0.008491	0.000919	0.003492	0.0006	0.001753	0.001605
Fscn1	-1.617	-2.182	-1.726	-0.75	-0.758	-1.044	-2.381	-2.122	-2.823	-1.834	-1.602	0.118512	0.02282	0.099265	0.748244	0.468127	0.273228	0.028676	0.051505	0.016929	0.130085	0.111717
Fzd2	-2.784	-3.005	-3.765	-1.275	-3.017	-3.072	-2.763	-3.072	-4.075	-2.839	-2.736	0.000815	0.00012	2.5e-05	0.35369	0.00032	0.0001	0.001285	0.000438	2.7e-05	0.002752	0.000712
Gatm	0.62	1.266	-0.199	-1.11	-0.923	-0.862	-0.47	-0.19	-1.439	-1.902	-1.54	0.461664	0.096566	0.819552	0.481066	0.264113	0.258888	0.609584	0.843053	0.129184	0.050554	0.057061
Gpd1l	-1.226	-0.972	-0.869	-0.169	-1.465	-1.177	-0.924	-0.912	-0.898	-0.887	-0.981	0.001829	0.006079	0.024396	0.861888	0.000268	0.001242	0.020313	0.022505	0.03659	0.045091	0.008888
Gstp1	-1.553	-1.559	-1.733	-0.498	-1.584	-1.637	-1.791	-1.828	-2.189	-1.531	-1.908	1.1e-05	2e-06	3e-06	0.366354	8e-06	1e-06	2e-06	1e-06	0	9.9e-05	0
Itm2c	0.104	0.24	-0.088	-0.125	-0.247	-0.041	-0.317	-0.137	-0.471	-0.508	-0.195	0.53297	0.110482	0.599865	0.732445	0.128877	0.795003	0.064676	0.439457	0.011978	0.009056	0.224845
Kcnk6	-0.224	-0.045	-0.566	-0.401	-1.178	-0.564	-0.147	-0.049	-0.728	-0.865	-0.537	0.619301	0.915576	0.201285	0.667767	0.008208	0.161811	0.770433	0.923917	0.147228	0.092198	0.211277
Maoa	-2.363	-2.438	-2.077	-0.061	-2.384	-1.848	-1.938	-1.792	-1.513	-1.733	-1.031	3e-06	0	3e-05	0.968673	3e-06	3.8e-05	9.4e-05	0.00027	0.003074	0.001198	0.017837
Map4k1	-0.814	-0.079	-0.341	-0.449	-1.106	-1.053	-0.125	0.027	-0.016	-0.322	-0.182	0.212818	0.899945	0.611594	0.764212	0.087683	0.079034	0.869917	0.97198	0.984699	0.693666	0.786843
Mapkapk3	0.304	0.237	0.618	0.615	-0.057	0.164	0.639	0.601	0.884	0.243	0.262	0.167026	0.240455	0.006858	0.060845	0.803869	0.422725	0.006501	0.010392	0.000658	0.353342	0.224242
Mfng	-1.073	-1.09	-1.218	-0.3	-2.128	-2.155	-0.268	-0.221	-0.335	-1.193	-1.114	0.090536	0.061367	0.057955	0.851201	0.001236	0.000498	0.708462	0.759304	0.662838	0.107661	0.070917
Nmnat3	-0.847	-0.629	-0.511	0.451	-1.234	-0.586	-0.073	-0.157	0.1	-0.173	-0.114	0.006019	0.023959	0.093306	0.404774	0.000138	0.035606	0.833545	0.638424	0.787607	0.644144	0.710489
Osbpl7	-0.486	-0.484	-0.269	0.073	-0.575	-0.629	-0.245	-0.283	-0.161	-0.205	-0.276	0.002066	0.000912	0.079922	0.84881	0.000346	4.2e-05	0.124145	0.0757	0.362204	0.250347	0.061192
Palld	-2.474	-2.991	-3.389	-0.264	-2.609	-2.452	-3.191	-3.02	-3.926	-2.779	-2.774	0.000155	2e-06	2e-06	0.867676	7.4e-05	6.1e-05	6e-06	1.7e-05	1e-06	0.000214	2e-05
Paqr4	-1.463	-1.422	-1.064	-0.519	-1.176	-1.056	-1.635	-1.831	-1.801	-1.977	-1.038	0	0	1.2e-05	0.112174	2e-06	3e-06	0	0	0	0	7e-06
Pelp1	-0.705	-0.618	-0.464	-0.155	-0.657	-0.651	-0.408	-0.36	-0.269	-0.291	-0.356	1e-06	1e-06	0.000381	0.505186	2e-06	1e-06	0.001807	0.005467	0.050066	0.040023	0.003377
Plau	-0.98	-1.122	-0.619	-0.517	-0.025	0.165	-0.922	-1.112	-0.404	-0.715	0.1	0.090785	0.035649	0.290543	0.674889	0.967243	0.76719	0.129241	0.067965	0.558476	0.296424	0.868189
Pon2	-0.958	-0.739	-0.828	-0.21	-0.772	-0.782	-1.005	-0.849	-1.013	-0.897	-0.833	4e-05	0.00035	0.000318	0.631374	0.000548	0.000197	3.2e-05	0.000315	8.1e-05	0.000548	0.000169
Ppp1r14a	-1.208	-2.827	-3.859	-0.462	-1.001	-0.486	-0.992	-2.753	-3.898	-1.353	-0.4	0.215435	0.002257	0.000266	0.851075	0.301696	0.594329	0.340045	0.008118	0.000676	0.237146	0.685977
Ptgs1	-1.7	-1.395	-0.855	-0.573	-1.94	-2.079	-1.605	-1.314	-0.935	-1.509	-2.089	0.011984	0.023554	0.203315	0.69085	0.0044	0.001221	0.022258	0.060784	0.222698	0.053032	0.001938
Ramp1	-1.062	-1.059	-1.355	-0.581	-2.25	-1.888	-1.965	-2.784	-4.029	-3.257	-3.451	0.30814	0.265598	0.194636	0.818345	0.029746	0.048263	0.070056	0.011539	0.000913	0.008107	0.001069
Reps2	-2.323	-1.709	-2.225	-0.637	-2.988	-2.351	-1.289	-1.378	-1.927	-1.895	-1.846	0.006669	0.027118	0.010073	0.732445	0.000667	0.003206	0.142578	0.117695	0.042832	0.053101	0.024711
Rgs18	-1.707	-0.954	-1.811	-1.169	-2.48	-1.325	-0.741	-0.313	-0.967	-1.125	-0.488	0.003294	0.064834	0.002229	0.194941	5.3e-05	0.011865	0.212282	0.614149	0.132396	0.087359	0.383409
Rrs1	-0.761	-0.804	-0.548	0.399	-0.506	-0.532	-0.78	-0.545	-0.444	-0.585	-0.492	0.001002	0.000202	0.01545	0.280743	0.021967	0.010089	0.001137	0.019485	0.076109	0.02393	0.022977
S100a4	-1.094	-0.985	-0.642	-0.689	-1.312	-1.428	-1.669	-2.16	-2.315	-1.637	-1.662	0.065826	0.07107	0.285147	0.556696	0.027316	0.010402	0.008229	0.000908	0.000895	0.01934	0.005112
Shpk	-0.682	-0.279	-0.541	0.07	-1.217	-0.852	-0.041	0.358	0.059	0.115	-0.242	0.051104	0.386623	0.124689	0.951338	0.00085	0.009385	0.921861	0.338174	0.894827	0.797699	0.490541
Spint2	1.196	-0.014	-0.299	0.576	1.213	1.766	0.456	0.776	0.656	1.469	2.132	0.253074	0.988458	0.7846	0.821227	0.242087	0.065884	0.69761	0.494482	0.599788	0.230747	0.03676
Tgfbi	1.239	0.715	0.909	-0.342	0.658	-0.006	1.447	1.256	0.882	1.202	0.87	0.000493	0.021222	0.008735	0.616557	0.048889	0.984825	0.000117	0.000667	0.021004	0.002828	0.008959
Tmem97	-1.155	-1.1	-0.918	-0.169	-1.306	-1.124	-1.188	-1.082	-0.879	-1.003	-1.051	3e-06	2e-06	0.000124	0.724553	0	1e-06	3e-06	1.7e-05	0.000608	0.000195	8e-06
Vcl	-2.019	-2.611	-2.5	-0.514	-2.105	-1.958	-2.644	-2.753	-3.324	-2.626	-2.568	0.000754	8e-06	7.5e-05	0.671702	0.000455	0.000434	4.3e-05	2.5e-05	4e-06	0.000193	2.5e-05
