# Supplementary material for: RIG-I-like receptors direct inflammatory macrophage polarization against West Nile virus infection
Source: Nat Commun. 2019 Aug 13;10:3649. doi: 10.1038/s41467-019-11250-5 (PMC6692387; doi:10.1038/s41467-019-11250-5)
Supplement: Supplementary file 13 — Supplementary Data 10 [file 41467_2019_11250_MOESM13_ESM.xlsx]

## Sheet: TH1_DE
Differentially Expressed T Helper 1 genes
	log2fc.BMM_WT_24h	log2fc.BMM_LGP2_24h	log2fc.BMM_MDA5_24h	log2fc.BMM_DKO_24h	log2fc.BMM_RIGI.WT_24h	log2fc.BMM_RIGI_24h	log2fc.BMM_WT_48h	log2fc.BMM_LGP2_48h	log2fc.BMM_MDA5_48h	log2fc.BMM_RIGI.WT_48h	log2fc.BMM_RIGI_48h	p.value.adj.BMM_WT_24h	p.value.adj.BMM_LGP2_24h	p.value.adj.BMM_MDA5_24h	p.value.adj.BMM_DKO_24h	p.value.adj.BMM_RIGI.WT_24h	p.value.adj.BMM_RIGI_24h	p.value.adj.BMM_WT_48h	p.value.adj.BMM_LGP2_48h	p.value.adj.BMM_MDA5_48h	p.value.adj.BMM_RIGI.WT_48h	p.value.adj.BMM_RIGI_48h
Anxa1	-0.772	-0.833	-0.72	-0.339	-0.471	-0.535	-0.799	-0.995	-0.968	-0.719	-0.434	0.005822	0.001452	0.010737	0.522562	0.08316	0.034574	0.006173	0.0009	0.002271	0.025419	0.102353
Bcl3	1.592	1.699	1.792	1.601	1.51	1.49	1.309	1.41	1.674	1.083	1.449	1e-06	0	0	9e-05	3e-06	1e-06	4e-05	1.4e-05	3e-06	0.001391	3e-06
Ccr2	1.625	1.936	0.022	-1.244	-0.533	0.11	1.127	1.043	-1.586	-0.54	0.149	0.137168	0.054208	0.985126	0.566663	0.633052	0.916518	0.334339	0.375191	0.206699	0.693666	0.89661
Ccr7	2.679	3.399	1.999	0.419	3.115	2.91	3.668	3.393	1.215	2.404	2.589	0.008189	0.000433	0.047547	0.872924	0.002342	0.002218	0.000743	0.001676	0.291589	0.039032	0.008654
Gadd45g	-0.192	-0.679	-0.045	0.954	2.01	0.714	-0.917	-1.011	-0.246	0.414	0.022	0.815337	0.347102	0.956725	0.532678	0.011252	0.323848	0.270674	0.223887	0.800779	0.673068	0.980099
H2-Ab1	1.036	1.391	0.793	0.135	0.795	1.214	1.175	1.813	1.569	1.202	1.707	0.144087	0.033617	0.268741	0.953912	0.260123	0.063332	0.11408	0.016116	0.051745	0.147711	0.014851
Havcr2	-1.265	-1.011	-1.235	-0.476	-1.227	-1.596	0.062	-0.114	-0.271	-0.035	-0.564	0.010731	0.024811	0.013759	0.639117	0.012734	0.00075	0.913874	0.8396	0.645568	0.957239	0.238528
Hlx	-0.365	0.09	-0.254	-0.071	-0.517	-0.21	-0.201	0.178	-0.14	-0.354	0.024	0.23305	0.756399	0.411935	0.942055	0.08815	0.458434	0.549581	0.596362	0.706496	0.329272	0.941585
Hras	-1.016	-0.916	-0.677	0.079	-0.948	-0.76	-0.696	-0.722	-0.463	-0.585	-0.435	0	0	0.000107	0.843425	0	5e-06	9.1e-05	5.9e-05	0.010663	0.002155	0.005865
Il12b	2.743	2.597	2.291	4.523	3.093	4.047	3.261	4.248	3.517	3.267	4.413	0.014097	0.011505	0.040992	0.003986	0.005878	0.000206	0.005616	0.000487	0.005553	0.012245	0.000131
Il12rb1	4.629	4.341	4.634	0.888	4.998	3.729	4.71	4.875	5.234	4.925	3.589	0	0	0	0.554345	0	3e-06	0	0	0	1e-06	1.3e-05
Il18	2.246	2.608	2.051	0.032	2.662	2.281	1.587	2.064	1.484	1.6	1.517	0	0	0	0.969215	0	0	0	0	1e-06	1e-06	0
Il18bp	4.01	4.016	4.108	0.582	4.221	3.737	4.916	5.13	5.407	5.063	4.52	0	0	0	0.577576	0	0	0	0	0	0	0
Il1rl1	-0.421	-1.094	0.76	-0.052	1.281	-0.03	-0.845	-1.393	0.377	0.24	-0.292	0.714669	0.283517	0.502444	0.98894	0.245647	0.977484	0.483806	0.237249	0.783366	0.870117	0.798727
Il23r	4.237	2.241	2.305	-0.791	4.609	4.201	3.813	3.746	3.34	4.648	4.298	0.025683	0.194653	0.22599	0.873586	0.01528	0.016975	0.053684	0.059007	0.120897	0.035701	0.020638
Il27	5.903	5.231	5.235	1.765	6.788	6.433	4.431	4.028	3.67	4.01	4.935	2e-06	3e-06	1.9e-05	0.345888	0	0	0.000225	0.000694	0.003281	0.002039	2e-05
Il27ra	-1.413	-1.088	-1.027	0.262	-0.05	-0.507	-1.083	-1.025	-1.489	-0.419	-0.099	0.018646	0.046682	0.087653	0.863954	0.937013	0.356141	0.081847	0.100888	0.027762	0.563233	0.8736
Il33	3.167	1.81	3.178	-0.796	4.66	1.986	0.681	0.912	2.623	1.475	0.805	0.055152	0.231703	0.057407	0.849159	0.005564	0.189603	0.71485	0.616938	0.165068	0.457058	0.631648
Il4ra	-0.439	-0.395	-0.235	-0.956	-0.517	-0.767	0.071	0.048	-0.032	-0.074	-0.342	0.044659	0.048751	0.285948	0.002152	0.018091	0.000338	0.777252	0.847838	0.908371	0.790457	0.106474
Irf1	2.905	2.916	2.996	1.594	2.892	2.91	2.36	2.454	2.649	2.232	2.376	0	0	0	6e-05	0	0	0	0	0	0	0
Jak3	0.405	0.408	0.537	-0.444	0.302	0.333	0.446	0.645	0.648	0.287	0.551	0.05289	0.033851	0.012408	0.181043	0.144195	0.082228	0.041547	0.004031	0.006833	0.241879	0.007834
Nlrp10	0.047	-0.785	-0.429	-0.407	0.707	0.116	-0.088	-0.732	-1.047	-0.527	-0.806	0.945032	0.179033	0.510599	0.785251	0.265353	0.850299	0.907258	0.281878	0.151219	0.494748	0.195385
Nras	-0.53	-0.592	-0.364	-0.03	-0.522	-0.44	-0.454	-0.503	-0.356	-0.382	-0.364	0.000147	8e-06	0.006732	0.942547	0.000168	0.000503	0.001242	0.000443	0.015761	0.012442	0.00488
Relb	1.598	1.605	1.728	2.169	1.728	1.918	1.281	1.527	1.802	1.352	1.809	0.000337	0.000108	0.000162	0.00031	0.000124	1e-05	0.004252	0.00087	0.000295	0.006596	4.6e-05
Ripk2	0.591	-0.117	0.64	0.624	1.45	0.461	0.067	-0.114	0.285	0.808	0.158	0.313081	0.833824	0.27712	0.593995	0.013575	0.392443	0.922394	0.866103	0.686002	0.237774	0.792779
Sema4a	2.536	1.84	2.425	0.929	2.209	2.223	2.42	2.162	3.004	1.686	1.896	0	4e-06	0	0.114279	1e-06	0	0	2e-06	0	0.000345	6e-06
Slc11a1	-0.583	-0.093	-0.603	0.629	-0.173	0.188	0.338	0.723	0.59	0.526	0.931	0.090552	0.776993	0.083378	0.275558	0.622783	0.559835	0.358991	0.046281	0.133948	0.192773	0.006676
Socs5	-1.003	-1.187	-1.095	-0.097	-0.905	-1.046	-0.89	-0.96	-1.055	-0.901	-0.89	0	0	0	0.743796	0	0	0	0	0	0	0
Stat6	-0.043	-0.026	0.032	0.022	-0.209	-0.038	0.369	0.354	0.407	0.398	0.384	0.727932	0.817343	0.801728	0.956275	0.078965	0.738982	0.003956	0.005687	0.003236	0.005274	0.001528
Tlr6	0.948	0.783	0.747	0.016	1.023	0.999	0.652	0.551	0.527	0.761	0.423	4e-06	1.7e-05	0.000141	0.980079	1e-06	0	0.000846	0.004156	0.01008	0.000511	0.016506
Tnfsf4	5.512	4.211	5.333	0.611	6.274	4.208	4.53	4.038	4.519	5.098	2.765	7e-06	9.6e-05	1.6e-05	0.818241	1e-06	0.000107	0.000186	0.000728	0.000448	0.000158	0.010244
Traf6	0.223	0.015	0.16	0.481	0.055	0.125	0.489	0.292	0.295	0.379	0.327	0.095553	0.910029	0.234481	0.012421	0.688931	0.310692	0.000817	0.038591	0.052217	0.0162	0.01328
Vegfa	0.048	-0.366	0.056	1.172	0.354	0.099	0.043	0.068	0.364	0.362	-0.049	0.847583	0.091996	0.823484	0.000573	0.132431	0.658913	0.876607	0.801458	0.17937	0.192597	0.839757
