# Supplementary material for: RIG-I-like receptors direct inflammatory macrophage polarization against West Nile virus infection
Source: Nat Commun. 2019 Aug 13;10:3649. doi: 10.1038/s41467-019-11250-5 (PMC6692387; doi:10.1038/s41467-019-11250-5)
Supplement: Supplementary file 14 — Supplementary Data 11 [file 41467_2019_11250_MOESM14_ESM.xlsx]

## Sheet: Table S12 TH2_DE.csv
Differentially Expressed T helper 2 genes
	log2fc.BMM_WT_24h	log2fc.BMM_LGP2_24h	log2fc.BMM_MDA5_24h	log2fc.BMM_DKO_24h	log2fc.BMM_RIGI.WT_24h	log2fc.BMM_RIGI_24h	log2fc.BMM_WT_48h	log2fc.BMM_LGP2_48h	log2fc.BMM_MDA5_48h	log2fc.BMM_RIGI.WT_48h	log2fc.BMM_RIGI_48h	p.value.adj.BMM_WT_24h	p.value.adj.BMM_LGP2_24h	p.value.adj.BMM_MDA5_24h	p.value.adj.BMM_DKO_24h	p.value.adj.BMM_RIGI.WT_24h	p.value.adj.BMM_RIGI_24h	p.value.adj.BMM_WT_48h	p.value.adj.BMM_LGP2_48h	p.value.adj.BMM_MDA5_48h	p.value.adj.BMM_RIGI.WT_48h	p.value.adj.BMM_RIGI_48h
Anxa1	-0.772	-0.833	-0.72	-0.339	-0.471	-0.535	-0.799	-0.995	-0.968	-0.719	-0.434	0.005822	0.001452	0.010737	0.522562	0.08316	0.034574	0.006173	0.0009	0.002271	0.025419	0.102353
Batf	0.581	0.326	0.829	1.253	0.528	0.82	1.048	1.076	1.46	1.023	1.118	0.204944	0.441313	0.073427	0.066913	0.245836	0.052032	0.029297	0.025961	0.005555	0.056126	0.013459
Bcl3	1.592	1.699	1.792	1.601	1.51	1.49	1.309	1.41	1.674	1.083	1.449	1e-06	0	0	9e-05	3e-06	1e-06	4e-05	1.4e-05	3e-06	0.001391	3e-06
Bcl6	0.565	0.287	0.377	0.171	1.05	1.014	0.461	0.353	0.334	0.512	0.743	0.044213	0.264804	0.182863	0.797145	0.000396	0.000245	0.116658	0.235607	0.304651	0.118491	0.007643
Ccr2	1.625	1.936	0.022	-1.244	-0.533	0.11	1.127	1.043	-1.586	-0.54	0.149	0.137168	0.054208	0.985126	0.566663	0.633052	0.916518	0.334339	0.375191	0.206699	0.693666	0.89661
Cd74	0.792	1.208	1.189	-0.003	1.001	1.24	1.31	1.883	1.89	1.433	1.771	0.179149	0.026529	0.0471	0.998537	0.087135	0.02356	0.034278	0.003069	0.00532	0.038185	0.00284
Clcf1	-1.746	-2.755	-1.122	-0.206	-0.212	-1.301	-2.285	-2.097	-1.831	-1.742	-1.96	0.060065	0.00183	0.230396	0.945148	0.824634	0.126473	0.019445	0.032037	0.082595	0.108319	0.031079
Crlf2	0.364	0.258	0.449	0.286	0.407	0.829	0.516	0.795	1.004	0.578	1.099	0.257559	0.384115	0.165179	0.674889	0.201222	0.006238	0.125524	0.019342	0.006473	0.123695	0.000797
Dennd1b	1.702	1.643	1.527	-0.013	1.465	1.498	1.618	1.564	1.462	1.353	1.341	0	0	0	0.985443	0	0	0	0	0	0	0
Ecm1	-0.559	-0.644	-0.71	-0.695	-0.61	-0.746	-0.668	-0.657	-0.867	-0.575	-0.746	0.002979	0.000296	0.00032	0.008008	0.001268	5.1e-05	0.000797	0.000986	8.3e-05	0.007848	9.7e-05
Gata3	2.132	0.23	2.086	1.62	2.375	0.204	0.284	0.14	1.703	1.639	0.547	0.041405	0.816337	0.048655	0.377692	0.023053	0.838775	0.81193	0.908484	0.153191	0.179319	0.604983
Hlx	-0.365	0.09	-0.254	-0.071	-0.517	-0.21	-0.201	0.178	-0.14	-0.354	0.024	0.23305	0.756399	0.411935	0.942055	0.08815	0.458434	0.549581	0.596362	0.706496	0.329272	0.941585
Ifnb1	10.385	7.222	6.54	-0.818	9.551	9.694	7.948	5.789	5.24	6.584	7.746	0	6e-06	0.000118	0.829936	0	0	9e-06	0.000652	0.003307	0.000495	4e-06
Il18	2.246	2.608	2.051	0.032	2.662	2.281	1.587	2.064	1.484	1.6	1.517	0	0	0	0.969215	0	0	0	0	1e-06	1e-06	0
Il27ra	-1.413	-1.088	-1.027	0.262	-0.05	-0.507	-1.083	-1.025	-1.489	-0.419	-0.099	0.018646	0.046682	0.087653	0.863954	0.937013	0.356141	0.081847	0.100888	0.027762	0.563233	0.8736
Il33	3.167	1.81	3.178	-0.796	4.66	1.986	0.681	0.912	2.623	1.475	0.805	0.055152	0.231703	0.057407	0.849159	0.005564	0.189603	0.71485	0.616938	0.165068	0.457058	0.631648
Il4ra	-0.439	-0.395	-0.235	-0.956	-0.517	-0.767	0.071	0.048	-0.032	-0.074	-0.342	0.044659	0.048751	0.285948	0.002152	0.018091	0.000338	0.777252	0.847838	0.908371	0.790457	0.106474
Il6	4.608	2.303	4.462	1.404	5.678	3.432	2.874	1.006	3.936	2.355	2.932	0.007269	0.134793	0.010159	0.702121	0.00117	0.027607	0.102549	0.586554	0.039389	0.233052	0.073103
Irf1	2.905	2.916	2.996	1.594	2.892	2.91	2.36	2.454	2.649	2.232	2.376	0	0	0	6e-05	0	0	0	0	0	0	0
Ndfip1	-1.238	-0.957	-1.009	-0.125	-1.181	-0.896	-0.788	-0.682	-0.735	-0.693	-0.566	8e-06	8.9e-05	0.000174	0.838981	1.6e-05	0.000225	0.002882	0.009272	0.009109	0.016654	0.019286
Nlrp3	1.905	1.325	2.232	1.927	2.545	2.395	1.18	1.344	1.945	1.601	1.327	0.000973	0.009911	0.000202	0.015061	2.7e-05	2.1e-05	0.040865	0.020997	0.0023	0.013739	0.014592
Nod2	3.332	3.092	3.285	1.387	3.38	3.672	2.856	2.867	3.047	2.726	3.015	0	0	0	0.026296	0	0	0	0	0	1e-06	0
Rara	-0.785	-0.806	-0.79	-0.074	-0.952	-0.777	-0.617	-0.673	-0.94	-0.676	-0.546	3.6e-05	6e-06	4.3e-05	0.869756	2e-06	1.3e-05	0.001037	0.00042	1.2e-05	0.001209	0.001775
Rsad2	8.163	7.81	6.914	0.279	7.64	8.289	7.534	7.475	6.424	6.755	7.63	0	0	0	0.888919	0	0	0	0	0	0	0
Socs5	-1.003	-1.187	-1.095	-0.097	-0.905	-1.046	-0.89	-0.96	-1.055	-0.901	-0.89	0	0	0	0.743796	0	0	0	0	0	0	0
Stat6	-0.043	-0.026	0.032	0.022	-0.209	-0.038	0.369	0.354	0.407	0.398	0.384	0.727932	0.817343	0.801728	0.956275	0.078965	0.738982	0.003956	0.005687	0.003236	0.005274	0.001528
Tnfsf4	5.512	4.211	5.333	0.611	6.274	4.208	4.53	4.038	4.519	5.098	2.765	7e-06	9.6e-05	1.6e-05	0.818241	1e-06	0.000107	0.000186	0.000728	0.000448	0.000158	0.010244
Zfp35	0.045	-0.053	0.129	0.137	-0.058	-0.072	0.62	0.413	0.46	0.691	0.509	0.709852	0.629269	0.274886	0.551417	0.629481	0.506956	6e-06	0.001233	0.00082	5e-06	4.4e-05
