# Supplementary material for: RIG-I-like receptors direct inflammatory macrophage polarization against West Nile virus infection
Source: Nat Commun. 2019 Aug 13;10:3649. doi: 10.1038/s41467-019-11250-5 (PMC6692387; doi:10.1038/s41467-019-11250-5)
Supplement: Supplementary file 16 — Source Data [file 41467_2019_11250_MOESM16_ESM.xlsx]

## Sheet: Fig 1A
Days Post-infection	WT	RIG-I-/-	MDA5-/-	LGP2-/-	RIG-I-/- MDA5-/-	MAVS-/-
10	1
10	1
11	1
11	1
11	1
11	1
12	1
12	1
15	0
15	0
15	0
15	0
15	0
15	0
15	0
15	0
15	0
15	0
15	0
15	0
15	0
15	0
15	0
15	0
15	0
16	1
20	0
20	0
20	0
20	0
20	0
20	0
20	0
20	0
20	0
20	0
20	0
9		1
9		1
9		1
10		1
11		1
13		1
14		1
16		1
20		0
20		0
20		0
20		0
20		0
20		0
20		0
20		0
10			1
10			1
10			1
11			1
11			1
11			1
11			1
11			1
12			1
12			1
13			1
20			0
20			0
20			0
20			0
20			0
10				1
10				1
10				1
10				1
10				1
10				1
11				1
11				1
11				1
12				1
12				1
12				1
13				1
13				1
20				0
20				0
8					1
7					1
7					1
7					1
7					1
7					1
7					1
7					1
7					1
7					1
7					1
6						1
7						1
7						1
8						1
7						1
7						1
7						1
7						1

## Sheet: Fig 1B
	Name	Company	Catalog #	Dilution		Name	Company	Catalog #	Dilution		Name	Company	Catalog #	Dilution
	Goat Anti-Actin	Santa Cruz Biotechnology	sc-1616	1:1000		Rabbit anti-LGP2	Proteintech Group	11355-1-AP	1:1000		Rabbit anti-MDA5	ProSci	4037	1:1000
	Name	Company	Catalog #	Dilution		Name	Company	Catalog #	Dilution
	Rabbit anti-RIG-I	Cell Signaling Technologies	3743S	1:1000		Goat anti-West Nile Virus NS3	R&D Systems	BAF2907	1:1000

## Sheet: Fig 1D
	WT B6				LGP2-/-				MDA5-/-							MDA5-/- x RIG-I-/- DKO						RIG-I WT				RIG-I-/-						Control
24h	515000	975000	565000	3450000	740000	3600000	360000	1310000	990000	510000	1350000	5800000	1480000	1290000		750000	9350000	21800000	6600000			465000	1030000	5600000	1580000	159000	745000	2260000	490000	2020000	2030000	115000000	115000000
48h	8050000	3370000	2970000	670000	1180000	960000			3060000	2720000	3060000	585000	2410000	1720000	3400000	2080000	1700000	15500000	95000000	22800000	95500000	1420000	1680000			2810000	1430000	885000	2140000	2800000		1160000	217000000

## Sheet: Fig 3D
	WT B6	RIG-I WT	RIG-I-/-	MDA5-/-	LGP2-/-	RIG-I/MDA5-/-
TREM1 Signaling	4.15761	3.92232	4.04145	4.2	4.56383	2.44949
Interferon Signaling	3.35659	3.35659	3.35659	3.35659	3.15296	0
Activation of IRF by Cytosolic Pattern Recognition Receptors	1.96396	2.23607	2.4004	1.96396	1.96116	1
iNOS Signaling	1.89737	3	2.82843	2.33333	2	0
Type I Diabetes Mellitus Signaling	1.5	1.60357	1.29099	1.60357	2.47487	2.44949
Complement System	1	1	1.34164	1	1	0
Type II Diabetes Mellitus Signaling	0.208514	0.471405	0.258199	0.447214	0	0.447214
Production of Nitric Oxide and Reactive Oxygen Species in Macrophages	0.164399	1.13389	1.13389	0.538816	0.112509	1.63299
IL-6 Signaling	-1.09545	0.6	0	-0.78446	-0.6742	2.23607
iCOS-iCOSL Signaling in T Helper Cells	-0.4264	-0.4714	-0.53452	-0.24254	0.480384	0
Induction of Apoptosis by HIV1	-0.53452	-0.30151	-0.57735	-0.30151	0.365148	0.816497
Osteoarthritis Pathway	-1.31278	-0.46852	-0.48038	-1.41421	0	2.23607
Leukocyte Extravasation Signaling	-3.70328	-2.33487	-3.54965	-2.65495	0	0
fMLP Signaling in Neutrophils	-3.26599	-2.82843	-2.9824	-2.98481	-3.50747	0
CXCR4 Signaling	-2.95932	-2.04124	-2.6	-2.64575	-3.61478	0
IL-8 Signaling	-2.87352	-1.51186	-2.13201	-2.82843	-4.67238	0
FcγRIIB Signaling in B Lymphocytes	-2.49615	-2.12132	-1.88982	-2.11058	-1.96396	0
Fcγ Receptor-mediated Phagocytosis in Macrophages and Monocytes	-2.35702	-1.80739	-2	-2.66789	-2.2711	0
RANK Signaling in Osteoclasts	-1.88562	-1.1547	-1.26491	-1.38675	-2.12132	0
IL-3 Signaling	-1.88562	-1.1547	-1.50756	-1.60357	-2.64575	0
IL-2 Signaling	-1.80739	-1.1547	-1.66667	-1.73205	-1.52753	0
HMGB1 Signaling	-1.46059	0	-0.4264	-1.22474	-1.51097	0
CD40 Signaling	-1.41421	-1.29099	-0.83205	-1	-1.29987	0
Neuroprotective Role of THOP1 in Alzheimer's Disease	-1.41421	-1.13389	-2.12132	-1.41421	0	0
B Cell Receptor Signaling	-1.34715	-0.89443	-0.72761	-1.09109	-2.28733	0
PI3K Signaling in B Lymphocytes	-0.40825	0	-0.68825	-1.34164	-2.14286	0
CD27 Signaling in Lymphocytes	-1	0	0	0	-2.06474	0

## Sheet: Fig4B
Top
	WT				DKO
IL-6	6.33173	5.37576	2.53172	4.75579	1.39597	0.809102	0.418237	0.49321
NOS2	11.1019	5.42586			0.654992	0.485797
TNFa	2.39097	1.75216	1.21118	2.43716	1.10629	1.1365	0.862192	1.01751
CXCL1	1.12453	1.33579	0.417043	1.16371	1.56266	1.56042	0.998231	1.84168
Bottom
	WT				DKO
Pparg	1.0084	0.875419	0.727277	1.45701	1.16639	1.11481	1.27494	1.25186
Chil3	1.80432	0.869327	0.63173	0.806875	1.65346	0.544056	1.09763	0.801387
Arg1	0.851234	1.03229	0.156492	0.805095	2.01262	1.84778	0.34246	0.916922

## Sheet: Fig 4C
MerTK	WT		RxM DKO
Mock	100	100	100	100
M1	561.5	379	386.7	464
M2	58	81	46	71
CD64	WT		RxM DKO
Mock	100	100	100	100
M1	169.2	204	339.2	236
M2	104.7	115	108.7	41
CD14	WT		RxM DKO
Mock	100	100	100	100
M1	290.4	318	417.4	413
M2	25.1	45	38.8	58
CD11c	WT		RxM DKO
Mock	100	100	100	100
M1	54.9	31	20
M2	773.5	346	579.3	326
CD206	WT		RxM DKO
Mock	100	100	100	100
M1	90.4	7	16
M2	235	216	91	193

## Sheet: Fig 4D
	WT									RIG-IxMDA5 DKO
IL-10	0.567504	0.705411	0.811691	0.572634	0.719081	0.772221	1.37898	1.44461	1.38431	2.34611	1.74524	3.58646	0.307487	0.062494	0.141397	0.786668	0.844406	0.448276
IL-1b	181.503	193.099	280.237	228.031	285.152	392.098	484.012	439.469	505.976	905.804	688.398	1128.88	237.677	161.527	279.344	117.442	147.995	176.277
IL-6	8194.17	9440.9	12296.9	42607.1	48371.7	51756.4	22528.5	16017.6	21919.1	11632.4	11314.7	12863.6	14237.5	14343.4	20202.1	369.779	406.278	356.72
NOS2	45313.4	56875.1	79743.1	1011646	1195996	1324772	53452.8	50780.6	54853.7	813772	954253	1.21125e+06	17309.6	16264.8	29002.2	57801.5	57429	63221.8
TNFa	114.705	210.617	242.157	148.495	152.354	180.318	78.8068	94.1375	125.291	489.871	478.641	668.894	36.3403	40.7565	54.5035	43.5207	47.3748	61.5276
CXCL1	9.981	10.071	17.974	15.9244	6.01693	41.4388	5.4315	5.50439	7.36841	20.894	23.871	35.069	30.4532	27.6044	40.7247	2.60931	2.616	2.15496

## Sheet: Fig 4E 
	Wild Type															RIG-IxMDA5 DKO
M1	38.5	40	39.8	45.6	44.7	44.5	40.5	44.2	42.1	58.2	55.6	54.4	33.3	32.4	34	29.6	29.9	31.5	31.8	30.1	29.2	16.8	17.1	14.9	70.6	65.7	67.5	28.2	26.6	27.1
Mock	0.7	0.6	0.4	0.3	0.3	0.3	-1*	-0.9*	-1*	5	5.4	4.8	4.4	4.3	4.3	0.4	1	1.2	0.6	0.6	0.4	-0.7*	-0.7*	-0.4*	6.4	5.2	5	4.4	4.1	4

## Sheet: Fig 4F
	WT			RxM DKO
M2	14.6	14.3	16.5	9	9	18.3
Mock	1.1	1.1	6	0.2	0.2	5.4

## Sheet: Fig 4G
	WT									RIG-IxMDA5 DKO
Pparg	1.69435	1.62118	1.9984	2.92039	2.7724	5.57195	2.34031	2.13376	4.78988	2.52992	2.426	3.22795	2.75734	2.28877	5.39264	2.28988	2.55507	4.99492
Chil3	870.608	851.313	872.899	810.81	900.168	1554.5	117.929	143.612	157.119	1276.29	2416.23	2297.91	750.468	1169.82	1631.11	249.033	404.202	506.889
Arg1	1062.58	949.405	1193.78	68359	70407	110137	1762.11	1769.19	2849.57	2620.24	2187.69	4335.76	1027.08	942.73	1238.42	399.334	421.123	693.694

[truncated: 13 more sheets: Fig 5B, Fig 6B, Fig 6C, Fig 6D, Fig 6E, Fig 6F, Fig 7A, Supp Fig 1, Supp Fig 2A , Supp Fig 7E, Supp Fig 8A, Supp Fig 8B, Supp Fig 10]
